# Supplementary material for: 2-(4-Hy­droxy­phen­yl)acetamide
Source: IUCrdata. 2025 Nov 14;10(Pt 11):x251007. doi: 10.1107/S2414314625010077 (PMC12810314; doi:10.1107/S2414314625010077)
Supplement: Supplementary file 1 [file x-10-x251007-sup1.cif]

##############################################################################
#                                                                            #
# This CIF contains the data for a data article accepted for                 #
# publication in IUCrData. It conforms to the requirements of                #
# Notes for Authors for IUCrData, and has been                               #
# peer reviewed under the auspices of IUCrData.                              #
#                                                                            #
# Full details of the Crystallographic Information File format               #
# are given in the paper "The Crystallographic Information File (CIF):       #
# a New Standard Archive File for Crystallography" by S. R. Hall, F. H.      #
# Allen and I. D. Brown [Acta Cryst. (1991), A47, 655-685].                  #
#                                                                            #
# The current version of the core CIF dictionary is obtainable from          #
# ftp://ftp.iucr.org/pub/cif_core.dic.                                       #
#                                                                            #
# Software is freely available for graphical display of the structure(s)     #
# in this CIF. For information consult the CIF software page                 #
# http://www.iucr.org/resources/cif/software.                                #
#                                                                            #
# This file may be used for bona fide research purposes within the           #
# scientific community so long as proper attribution is given to the data    # 
# article from which it was obtained.                                        #
#                                                                            #
##############################################################################
data_I
_audit_creation_method
;
Olex2 1.5
(compiled 2025.07.13 svn.rb7424aed for OlexSys, GUI svn.r7308)
;
_journal_date_recd_electronic     2025-10-29
_journal_date_accepted     2025-11-11
_journal_name_full     'IUCrData'
_journal_year     2025
_journal_volume     10
_journal_issue     11
_journal_page_first     0
_journal_page_last     0
_journal_paper_category     HO
_journal_paper_doi     10.1107/S2414314625010077
_journal_coeditor_code     HB4542
_publ_contact_author_name     'Bond, Marcus R.'
_publ_contact_author_address
;
Department of Chemistry and Physics
Southeast Missouri State University
Cape Girardeau, MO 63701
USA
;
_publ_contact_author_email     'mbond@semo.edu'
_publ_contact_author_fax     ' '
_publ_contact_author_phone     '573-651-2580'
_publ_section_title
;
2-(4-Hydroxyphenyl)acetamide
;
loop_
    _publ_author_name
    _publ_author_footnote
    _publ_author_address
    'Kester, Allison' .
;
Department of Chemistry and Physics
Southeast Missouri State University
Cape Girardeau, MO 63701
USA
;
    'King, Taylor' .
;
Department of Chemistry and Physics
Southeast Missouri State University
Cape Girardeau, MO 63701
USA
;
    'Bond, Marcus R.' .
;
Department of Chemistry and Physics
Southeast Missouri State University
Cape Girardeau, MO 63701
USA
;
_publ_section_synopsis
;
In the title molecule, an isomer of acetaminophen, the acetamide plane is
perpendicular to the phenyl ring plane with the --NH~2~ group directed
outward, in contrast to an <i>in vacuo</i> DFT geometry optimization in which
the --NH2 group is directed inward.
;
_chemical_name_systematic
;2-(4-Hydroxyphenyl)acetamide
;
_chemical_formula_moiety     'C8 H9 N O2'
_chemical_formula_sum     'C8 H9 N O2'
_chemical_formula_iupac     'C8 H9 N O2'
_chemical_formula_weight     151.166
_chemical_absolute_configuration     unk
_space_group_crystal_system     orthorhombic
_space_group_name_H-M_alt     'P 21 21 21'
_space_group_name_Hall     ' P 2ac 2ab'
loop_
    _space_group_symop_id
    _space_group_symop_operation_xyz
    1 x,y,z
    2 x+1/2,-y+1/2,-z
    3 -x,y+1/2,-z+1/2
    4 -x+1/2,-y,z+1/2
_cell_length_a     5.0935(2)
_cell_length_b     9.5089(4)
_cell_length_c     15.3708(7)
_cell_angle_alpha     90
_cell_angle_beta     90
_cell_angle_gamma     90
_cell_volume     744.46(6)
_cell_formula_units_Z     4
_cell_measurement_reflns_used     6683
_cell_measurement_theta_min     3.41
_cell_measurement_theta_max     26.34
_cell_measurement_temperature     295(2)
_exptl_crystal_description     rod
_exptl_crystal_colour     colourless
_exptl_crystal_size_max     0.49
_exptl_crystal_size_mid     0.21
_exptl_crystal_size_min     0.17
_exptl_crystal_density_diffrn     1.349
_exptl_crystal_F_000     320.229
_exptl_absorpt_coefficient_mu     0.098
_exptl_absorpt_correction_type     multi-scan
_exptl_absorpt_process_details
;
(SADABS; Krause <i>et al.</i>,  2015)
;
_exptl_absorpt_correction_T_min     0.6887
_exptl_absorpt_correction_T_max     0.7458
_diffrn_ambient_temperature     295
_diffrn_source_power     1.0
_diffrn_source_voltage     50.0
_diffrn_source_current     20.0
_diffrn_radiation_type     'Mo K\a'
_diffrn_radiation_wavelength     0.71073
_diffrn_measurement_device_type     'Bruker D8 Quest Eco CCD'
_diffrn_measurement_method     '\f and \w scans'
_diffrn_reflns_number     21517
_diffrn_reflns_av_R_equivalents     0.0565
_diffrn_reflns_av_unetI/netI     0.0327
_diffrn_reflns_theta_min     3.41
_diffrn_reflns_theta_max     28.66
_diffrn_reflns_theta_full     25.2417
_diffrn_measured_fraction_theta_max     0.9982
_diffrn_measured_fraction_theta_full     0.9976
_diffrn_reflns_limit_h_min     -6
_diffrn_reflns_limit_h_max     6
_diffrn_reflns_limit_k_min     -12
_diffrn_reflns_limit_k_max     12
_diffrn_reflns_limit_l_min     -20
_diffrn_reflns_limit_l_max     20
loop_
    _refln_index_h
    _refln_index_k
    _refln_index_l
    _refln_observed_status
    _refln_F_squared_meas
    _refln_F_squared_calc
    _refln_F_squared_sigma
    -6 -6 -2 o 2.312 0.985 4.074
    -6 -6 -1 o 10.399 4.173 4.403
    -6 -5 -6 o 19.010 14.306 5.339
    -6 -5 -5 o 8.778 1.330 4.116
    -6 -5 -4 o 9.304 2.454 3.639
    -6 -5 -3 o 14.361 12.244 3.618
    -6 -5 -2 o 9.734 4.857 3.596
    -6 -5 -1 o 8.289 6.195 3.020
    -6 -4 -7 o 22.787 26.195 4.201
    -6 -4 -6 o 1.280 3.072 4.206
    -6 -4 -5 o -2.481 0.167 4.008
    -6 -4 -4 o 13.869 15.783 3.690
    -6 -4 -3 o 12.625 18.688 3.035
    -6 -4 -2 o 18.376 14.391 2.979
    -6 -4 -1 o 8.070 9.924 3.071
    -6 -3 -8 o 17.560 10.053 3.939
    -6 -3 -7 o -1.393 0.261 3.459
    -6 -3 -6 o 7.304 2.837 3.069
    -6 -3 -5 o 4.638 1.911 2.846
    -6 -3 -4 o 2.186 0.614 2.770
    -6 -3 -3 o 4.637 7.998 2.805
    -6 -3 -2 o 0.001 6.412 3.102
    -6 -3 -1 o 16.974 17.318 2.587
    -6 -2 -9 o 0.160 1.297 3.558
    -6 -2 -8 o 9.895 11.883 3.420
    -6 -2 -7 o -3.233 1.026 3.233
    -6 -2 -6 o 19.100 14.355 3.288
    -6 -2 -5 o 10.341 8.432 3.090
    -6 -2 -4 o 16.625 18.729 3.353
    -6 -2 -3 o 14.368 11.348 3.551
    -6 -2 -2 o 7.799 9.034 2.468
    -6 -2 -1 o 31.454 29.073 2.556
    -6 -1 -10 o 24.459 23.297 12.650
    -6 -1 -9 o 5.416 1.369 3.669
    -6 -1 -8 o 6.317 3.096 3.192
    -6 -1 -7 o 6.355 0.731 3.079
    -6 -1 -6 o 1.790 2.799 2.908
    -6 -1 -5 o -0.329 0.403 3.749
    -6 -1 -4 o -0.931 3.295 3.057
    -6 -1 -3 o 40.395 33.236 3.429
    -6 -1 -2 o 15.571 9.870 2.924
    -6 -1 -1 o 14.477 14.223 3.347
    -5 -8 -5 o 17.762 14.913 4.952
    -5 -8 -4 o 5.565 4.057 4.649
    -5 -8 -3 o 5.334 1.940 3.240
    -5 -8 -2 o 2.668 11.050 3.005
    -5 -8 -1 o 4.907 6.499 3.408
    -5 -7 -8 o 9.887 1.244 5.785
    -5 -7 -7 o -3.161 2.828 7.431
    -5 -7 -6 o 10.762 13.883 5.007
    -5 -7 -5 o 26.774 30.373 3.941
    -5 -7 -4 o 17.407 9.014 3.200
    -5 -7 -3 o 10.255 6.671 2.849
    -5 -7 -2 o -2.644 1.058 2.644
    -5 -7 -1 o -2.875 2.114 3.776
    -5 -6 -10 o 6.768 5.231 4.741
    -5 -6 -9 o 4.678 6.394 3.627
    -5 -6 -8 o 56.155 59.364 4.514
    -5 -6 -7 o 1.418 3.387 3.634
    -5 -6 -6 o 6.465 11.787 5.088
    -5 -6 -5 o 1.784 0.461 2.971
    -5 -6 -4 o 3.992 0.073 3.432
    -5 -6 -3 o 7.113 6.879 3.845
    -5 -6 -2 o 4.436 8.909 2.595
    -5 -6 -1 o 18.512 19.447 2.564
    -5 -5 -11 o 13.976 4.545 5.221
    -5 -5 -10 o 4.236 7.329 4.081
    -5 -5 -9 o 3.026 3.500 3.123
    -5 -5 -8 o 3.659 0.317 3.161
    -5 -5 -7 o 18.174 13.409 3.218
    -5 -5 -6 o 9.467 7.677 3.121
    -5 -5 -5 o 12.794 7.664 3.235
    -5 -5 -4 o 5.999 10.968 2.630
    -5 -5 -3 o 24.256 24.291 2.372
    -5 -5 -2 o 20.755 19.702 2.284
    -5 -5 -1 o 9.946 5.073 3.349
    -5 -4 -12 o 8.738 9.463 6.621
    -5 -4 -11 o 1.995 2.740 3.658
    -5 -4 -10 o 5.685 2.946 2.935
    -5 -4 -9 o 27.092 29.249 3.128
    -5 -4 -8 o 3.221 0.340 2.440
    -5 -4 -7 o 22.062 17.867 3.024
    -5 -4 -6 o 37.337 39.633 2.606
    -5 -4 -5 o 16.428 13.585 2.240
    -5 -4 -4 o 58.622 58.401 2.736
    -5 -4 -3 o 10.111 10.242 1.849
    -5 -4 -2 o 18.175 16.600 1.985
    -5 -4 -1 o 47.067 44.661 2.310
    -5 -3 -13 o 18.759 15.121 4.128
    -5 -3 -12 o 8.832 12.089 3.311
    -5 -3 -11 o 3.298 5.661 2.836
    -5 -3 -10 o 4.390 3.309 2.527
    -5 -3 -9 o 31.972 32.734 2.467
    -5 -3 -8 o 13.079 8.676 2.692
    -5 -3 -7 o 12.338 14.961 2.272
    -5 -3 -6 o 3.482 1.400 2.209
    -5 -3 -5 o 71.345 68.853 2.988
    -5 -3 -4 o 26.426 29.759 2.185
    -5 -3 -3 o 33.147 30.669 2.168
    -5 -3 -2 o 73.135 68.529 2.717
    -5 -3 -1 o 48.541 44.444 2.210
    -5 -2 -13 o -0.121 0.146 4.133
    -5 -2 -12 o -0.335 0.097 3.345
    -5 -2 -11 o 5.919 7.989 2.530
    -5 -2 -10 o 14.716 13.214 2.425
    -5 -2 -9 o 9.395 9.574 2.934
    -5 -2 -8 o 15.497 13.401 2.380
    -5 -2 -7 o 33.865 36.295 2.360
    -5 -2 -6 o 98.901 99.501 3.293
    -5 -2 -5 o 12.443 11.388 2.027
    -5 -2 -4 o 13.962 16.220 1.884
    -5 -2 -3 o 48.501 50.901 2.207
    -5 -2 -2 o 79.597 82.090 2.460
    -5 -2 -1 o 16.105 14.576 1.714
    -5 -1 -14 o -0.047 0.545 4.075
    -5 -1 -13 o 6.487 0.430 3.273
    -5 -1 -12 o 7.642 2.722 3.125
    -5 -1 -11 o 29.481 23.761 2.870
    -5 -1 -10 o 54.724 52.387 3.057
    -5 -1 -9 o 67.537 63.276 3.515
    -5 -1 -8 o 85.085 91.044 3.094
    -5 -1 -7 o 3.944 4.185 1.834
    -5 -1 -6 o 8.887 6.012 1.924
    -5 -1 -5 o 3.161 0.242 1.770
    -5 -1 -4 o 39.927 34.825 2.136
    -5 -1 -3 o 3.673 0.327 1.498
    -5 -1 -2 o 85.303 87.381 2.347
    -5 -1 -1 o 9.815 9.247 1.447
    -4 -10 -4 o 12.695 8.323 4.253
    -4 -10 -3 o 16.324 16.170 4.648
    -4 -10 -2 o 5.110 0.516 4.941
    -4 -10 -1 o -3.027 1.591 3.027
    -4 -9 -8 o 6.615 3.483 4.177
    -4 -9 -7 o 4.934 3.675 4.196
    -4 -9 -6 o 65.158 63.812 4.008
    -4 -9 -5 o 9.933 8.726 2.940
    -4 -9 -4 o 15.696 15.242 2.876
    -4 -9 -3 o 3.761 0.036 2.824
    -4 -9 -2 o 8.665 4.596 2.705
    -4 -9 -1 o -2.901 0.393 3.058
    -4 -8 -10 o 0.630 4.074 3.940
    -4 -8 -9 o 6.275 1.725 3.054
    -4 -8 -8 o 28.413 22.697 2.997
    -4 -8 -7 o 118.911 106.151 4.941
    -4 -8 -6 o 9.860 2.332 2.976
    -4 -8 -5 o 4.152 0.514 2.647
    -4 -8 -4 o -0.346 1.663 2.717
    -4 -8 -3 o 6.110 0.491 2.700
    -4 -8 -2 o -2.809 0.342 2.809
    -4 -8 -1 o 3.129 4.754 3.176
    -4 -7 -12 o -2.367 6.211 4.105
    -4 -7 -11 o 20.722 17.617 4.039
    -4 -7 -10 o 0.502 1.666 3.026
    -4 -7 -9 o 30.255 29.670 3.039
    -4 -7 -8 o 13.821 12.899 2.766
    -4 -7 -7 o 6.150 2.650 2.611
    -4 -7 -6 o 37.557 38.701 2.983
    -4 -7 -5 o 32.360 29.509 2.453
    -4 -7 -4 o 23.550 23.738 2.338
    -4 -7 -3 o 42.774 43.040 2.565
    -4 -7 -2 o 9.269 11.660 1.952
    -4 -7 -1 o 19.195 17.526 2.086
    -4 -6 -13 o 1.975 4.912 5.613
    -4 -6 -12 o 13.310 18.665 3.740
    -4 -6 -11 o 1.217 2.604 4.207
    -4 -6 -10 o 3.305 1.839 2.812
    -4 -6 -9 o 2.003 2.615 2.297
    -4 -6 -8 o -0.441 0.565 2.403
    -4 -6 -7 o 37.597 32.975 2.611
    -4 -6 -6 o 16.874 15.679 1.982
    -4 -6 -5 o 61.790 56.001 3.586
    -4 -6 -4 o 32.228 28.732 2.197
    -4 -6 -3 o 25.095 24.420 2.043
    -4 -6 -2 o 30.845 28.047 2.135
    -4 -6 -1 o 13.813 11.251 1.838
    -4 -5 -14 o 5.702 5.783 3.374
    -4 -5 -13 o 11.816 9.927 3.110
    -4 -5 -12 o 11.149 6.359 3.237
    -4 -5 -11 o 23.432 18.579 3.138
    -4 -5 -10 o 7.359 5.338 2.860
    -4 -5 -9 o 24.907 19.269 2.831
    -4 -5 -8 o 62.884 61.187 2.523
    -4 -5 -7 o 7.432 4.569 1.977
    -4 -5 -6 o 34.071 34.572 2.194
    -4 -5 -5 o 1.394 3.872 1.387
    -4 -5 -4 o 7.911 6.714 1.528
    -4 -5 -3 o 6.652 9.355 1.772
    -4 -5 -2 o 115.714 112.422 2.684
    -4 -5 -1 o 44.234 43.099 1.964
    -4 -4 -15 o 19.838 14.367 4.099
    -4 -4 -14 o 20.152 18.100 3.354
    -4 -4 -13 o 13.091 14.142 2.969
    -4 -4 -12 o 6.620 3.320 2.354
    -4 -4 -11 o 34.838 38.079 2.607
    -4 -4 -10 o -1.882 1.389 2.003
    -4 -4 -9 o 2.124 2.644 1.719
    -4 -4 -8 o 24.441 25.032 2.104
    -4 -4 -7 o 53.970 53.445 2.477
    -4 -4 -6 o 186.640 190.155 3.827
    -4 -4 -5 o 59.760 55.551 2.065
    -4 -4 -4 o 5.240 6.494 1.320
    -4 -4 -3 o 9.647 11.195 1.582
    -4 -4 -2 o 61.925 61.837 2.080
    -4 -4 -1 o 11.110 11.216 1.424
    -4 -3 -16 o 9.305 2.198 5.778
    -4 -3 -15 o 24.740 19.640 4.508
    -4 -3 -14 o 14.644 7.304 5.855
    -4 -3 -13 o 4.876 4.076 2.508
    -4 -3 -12 o 13.042 12.211 2.418
    -4 -3 -11 o 3.054 3.306 2.010
    -4 -3 -10 o 95.245 103.337 3.099
    -4 -3 -9 o 11.139 12.122 2.303
    -4 -3 -8 o 36.507 35.659 1.993
    -4 -3 -7 o 208.617 209.444 3.607
    -4 -3 -6 o 4.574 4.247 1.456
    -4 -3 -5 o 23.971 24.166 1.459
    -4 -3 -4 o 8.728 10.835 1.330
    -4 -3 -3 o 112.113 115.703 2.317
    -4 -3 -2 o 1.540 1.406 1.232
    -4 -3 -1 o 30.748 28.114 1.583
    -4 -2 -16 o 5.916 11.692 4.025
    -4 -2 -15 o 5.258 3.826 3.159
    -4 -2 -14 o 12.486 8.145 2.578
    -4 -2 -13 o 4.276 3.747 2.516
    -4 -2 -12 o 6.633 6.746 2.058
    -4 -2 -11 o 3.328 3.354 2.121
    -4 -2 -10 o 59.268 55.895 2.466
    -4 -2 -9 o 24.852 22.240 1.985
    -4 -2 -8 o 137.913 140.545 2.762
    -4 -2 -7 o 103.005 109.729 2.850
    -4 -2 -6 o 15.036 13.673 1.958
    -4 -2 -5 o 21.359 23.004 1.314
    -4 -2 -4 o 68.342 64.140 2.438
    -4 -2 -3 o 241.742 247.360 3.075
    -4 -2 -2 o 26.646 27.395 1.467
    -4 -2 -1 o 158.237 162.807 2.545
    -4 -1 -16 o 23.505 19.512 3.981
    -4 -1 -15 o 20.553 17.410 3.301
    -4 -1 -14 o 11.045 13.790 2.752
    -4 -1 -13 o 3.053 6.589 3.393
    -4 -1 -12 o 29.765 32.247 2.250
    -4 -1 -11 o 7.144 7.994 1.867
    -4 -1 -10 o 9.577 5.455 1.731
    -4 -1 -9 o 12.460 9.875 1.620
    -4 -1 -8 o 76.456 74.527 2.620
    -4 -1 -7 o 69.464 68.683 2.776
    -4 -1 -6 o 179.398 179.831 2.829
    -4 -1 -5 o 370.685 382.822 4.001
    -4 -1 -4 o 71.776 70.228 1.738
    -4 -1 -3 o 73.107 75.764 1.762
    -4 -1 -2 o 60.872 61.523 1.736
    -4 -1 -1 o 18.254 18.656 1.140
    -3 -11 -5 o 1.940 3.984 4.770
    -3 -11 -4 o 8.142 2.982 6.175
    -3 -11 -3 o 0.830 4.075 3.248
    -3 -11 -2 o 11.569 7.424 4.151
    -3 -11 -1 o 10.205 9.628 3.978
    -3 -10 -9 o 16.663 9.802 5.989
    -3 -10 -8 o 3.867 0.758 3.874
    -3 -10 -7 o 18.169 15.477 6.409
    -3 -10 -6 o -1.810 0.771 3.560
    -3 -10 -5 o 15.519 11.445 3.301
    -3 -10 -4 o 22.854 22.035 2.906
    -3 -10 -3 o 7.500 5.554 2.655
    -3 -10 -2 o 6.201 3.369 2.695
    -3 -10 -1 o 12.652 19.518 2.730
    -3 -9 -11 o 9.497 5.800 3.973
    -3 -9 -10 o 2.482 6.101 3.832
    -3 -9 -9 o 65.172 66.959 4.551
    -3 -9 -8 o 17.493 8.569 3.339
    -3 -9 -7 o 25.185 24.467 2.654
    -3 -9 -6 o 2.145 3.546 2.337
    -3 -9 -5 o 18.726 19.752 2.556
    -3 -9 -4 o 5.065 4.188 2.642
    -3 -9 -3 o 62.631 58.487 2.984
    -3 -9 -2 o 19.202 20.367 2.368
    -3 -9 -1 o 15.050 16.341 2.268
    -3 -8 -13 o -2.171 5.035 4.437
    -3 -8 -12 o 25.477 23.603 4.380
    -3 -8 -11 o 2.552 1.273 2.845
    -3 -8 -10 o 6.114 2.920 2.661
    -3 -8 -9 o 4.608 4.734 2.617
    -3 -8 -8 o 12.174 9.749 2.736
    -3 -8 -7 o 49.341 48.272 2.870
    -3 -8 -6 o 5.197 5.496 2.028
    -3 -8 -5 o 19.960 19.861 2.131
    -3 -8 -4 o 30.734 29.367 2.229
    -3 -8 -3 o 54.283 50.707 2.561
    -3 -8 -2 o 16.462 18.378 2.097
    -3 -8 -1 o 47.629 42.265 2.554
    -3 -7 -14 o 19.395 17.023 4.104
    -3 -7 -13 o -0.512 1.655 3.064
    -3 -7 -12 o -2.957 0.498 2.957
    -3 -7 -11 o 15.336 15.947 2.576
    -3 -7 -10 o 10.994 12.706 2.540
    -3 -7 -9 o 41.359 37.959 2.627
    -3 -7 -8 o 68.114 69.733 2.718
    -3 -7 -7 o 8.690 8.319 1.829
    -3 -7 -6 o 39.920 42.002 2.440
    -3 -7 -5 o 26.818 24.087 2.088
    -3 -7 -4 o 61.746 63.993 2.462
    -3 -7 -3 o 48.936 49.597 2.332
    -3 -7 -2 o 32.663 31.553 2.196
    -3 -7 -1 o 42.973 43.213 2.192
    -3 -6 -15 o 12.950 5.282 4.687
    -3 -6 -14 o 16.030 10.487 3.113
    -3 -6 -13 o 8.837 1.675 3.089
    -3 -6 -12 o 8.934 3.904 2.758
    -3 -6 -11 o 2.521 2.686 2.381
    -3 -6 -10 o 31.140 28.815 2.247
    -3 -6 -9 o 80.167 78.633 2.899
    -3 -6 -8 o 71.505 73.791 2.653
    -3 -6 -7 o 12.163 12.962 1.397
    -3 -6 -6 o 134.338 137.799 2.629
    -3 -6 -5 o 15.442 15.622 1.372
    -3 -6 -4 o 163.329 169.229 2.716
    -3 -6 -3 o 6.063 4.901 1.276
    -3 -6 -2 o 59.208 59.020 2.077
    -3 -6 -1 o 17.652 16.805 1.158
    -3 -5 -16 o 10.678 5.248 4.191
    -3 -5 -15 o 15.110 11.868 7.011
    -3 -5 -14 o -2.335 4.366 3.543
    -3 -5 -13 o 2.201 2.434 2.645
    -3 -5 -12 o 17.919 17.662 2.010
    -3 -5 -11 o 10.184 6.609 2.034
    -3 -5 -10 o 38.583 35.937 1.957
    -3 -5 -9 o 7.770 7.925 1.558
    -3 -5 -8 o 5.752 5.404 1.271
    -3 -5 -7 o 86.410 86.029 1.999
    -3 -5 -6 o 58.898 57.228 1.708
    -3 -5 -5 o 488.319 502.346 4.386
    -3 -5 -4 o 372.963 384.324 3.783
    -3 -5 -3 o 8.819 8.796 1.016
    -3 -5 -2 o 31.592 33.674 1.430
    -3 -5 -1 o 44.809 45.384 1.579
    -3 -4 -17 o 33.738 25.187 4.186
    -3 -4 -16 o 18.539 13.184 3.401
    -3 -4 -15 o 6.738 2.182 2.998
    -3 -4 -14 o 5.558 7.909 2.819
    -3 -4 -13 o 3.229 2.967 2.098
    -3 -4 -12 o 9.021 12.151 1.748
    -3 -4 -11 o 3.922 4.468 1.480
    -3 -4 -10 o 7.703 7.201 1.428
    -3 -4 -9 o 7.426 7.548 1.340
    -3 -4 -8 o 345.063 362.135 3.585
    -3 -4 -7 o 59.895 61.405 1.491
    -3 -4 -6 o 36.391 34.595 1.367
    -3 -4 -5 o 89.591 88.159 1.723
    -3 -4 -4 o 6.711 9.233 0.932
    -3 -4 -3 o 20.713 21.170 1.115
    -3 -4 -2 o 58.675 58.243 1.504
    -3 -4 -1 o 5.955 5.887 0.952
    -3 -3 -18 o 4.167 1.831 6.600
    -3 -3 -17 o 11.237 10.886 3.603
    -3 -3 -16 o 17.094 12.604 3.187
    -3 -3 -15 o 51.043 51.170 3.652
    -3 -3 -14 o 8.192 10.261 2.195
    -3 -3 -13 o 3.759 1.146 2.177
    -3 -3 -12 o 3.457 2.255 1.713
    -3 -3 -11 o 12.603 12.903 1.741
    -3 -3 -10 o 16.044 15.713 1.609
    -3 -3 -9 o 50.580 49.121 1.767
    -3 -3 -8 o 37.139 36.420 1.556
    -3 -3 -7 o 308.601 313.174 3.178
    -3 -3 -6 o 86.034 86.499 1.564
    -3 -3 -5 o 286.193 293.752 2.902
    -3 -3 -4 o 93.570 93.936 1.706
    -3 -3 -3 o 106.303 103.714 1.745
    -3 -3 -2 o 32.011 30.390 1.238
    -3 -3 -1 o 32.976 31.479 1.440
    -3 -2 -18 o 21.237 16.037 3.769
    -3 -2 -17 o 8.683 10.635 3.842
    -3 -2 -16 o 2.858 0.698 3.054
    -3 -2 -15 o 2.817 6.469 3.248
    -3 -2 -14 o 12.319 10.805 2.251
    -3 -2 -13 o 54.647 50.049 2.513
    -3 -2 -12 o 4.298 2.983 1.635
    -3 -2 -11 o 127.251 128.085 2.621
    -3 -2 -10 o 40.483 41.564 1.535
    -3 -2 -9 o 106.365 108.076 1.976
    -3 -2 -8 o 10.493 11.172 1.075
    -3 -2 -7 o 19.206 19.066 1.180
    -3 -2 -6 o 278.364 281.758 4.019
    -3 -2 -5 o 30.730 31.238 1.055
    -3 -2 -4 o 250.854 254.617 2.825
    -3 -2 -3 o 18.433 17.310 1.030
    -3 -2 -2 o 116.132 114.545 1.824
    -3 -2 -1 o 48.370 48.069 1.635
    -3 -1 -18 o 4.276 3.398 4.324
    -3 -1 -17 o 27.000 21.393 3.684
    -3 -1 -16 o 7.718 6.537 2.946
    -3 -1 -15 o 5.851 5.179 2.649
    -3 -1 -14 o 2.496 0.452 1.970
    -3 -1 -13 o 13.519 13.586 2.011
    -3 -1 -12 o 34.721 32.887 1.910
    -3 -1 -11 o -0.464 1.996 1.453
    -3 -1 -10 o 11.049 11.298 1.527
    -3 -1 -9 o 83.338 87.623 2.164
    -3 -1 -8 o 69.669 71.141 1.626
    -3 -1 -7 o 3.621 3.026 1.119
    -3 -1 -6 o 41.767 40.478 1.337
    -3 -1 -5 o 216.394 219.526 2.246
    -3 -1 -4 o 51.810 51.347 1.192
    -3 -1 -3 o 247.257 249.262 2.758
    -3 -1 -2 o 480.560 487.879 4.053
    -3 -1 -1 o 139.873 136.849 1.838
    -2 -12 -4 o 8.282 3.597 26.017
    -2 -12 -3 o 19.132 3.490 5.870
    -2 -12 -2 o -1.343 1.503 3.782
    -2 -12 -1 o 4.078 0.344 4.355
    -2 -11 -8 o 16.314 10.100 4.848
    -2 -11 -7 o -1.214 0.253 5.955
    -2 -11 -6 o 11.351 13.254 3.895
    -2 -11 -5 o 10.595 2.122 3.807
    -2 -11 -4 o -1.598 5.274 3.366
    -2 -11 -3 o 20.627 12.384 3.474
    -2 -11 -2 o 17.339 17.755 3.365
    -2 -11 -1 o 4.160 4.870 4.362
    -2 -10 -11 o 19.260 11.529 5.342
    -2 -10 -10 o -1.176 3.346 5.819
    -2 -10 -9 o 5.897 5.234 3.215
    -2 -10 -8 o 8.891 7.110 3.032
    -2 -10 -7 o 35.648 35.074 5.665
    -2 -10 -6 o 14.946 16.481 3.092
    -2 -10 -5 o 15.040 11.181 3.946
    -2 -10 -4 o 26.818 22.218 3.067
    -2 -10 -3 o 32.681 27.938 2.904
    -2 -10 -2 o 6.402 0.202 2.285
    -2 -10 -1 o 6.202 5.291 2.143
    -2 -9 -13 o -4.880 3.181 4.928
    -2 -9 -12 o 7.087 11.797 3.947
    -2 -9 -11 o 6.621 6.708 3.363
    -2 -9 -10 o 8.232 9.015 2.859
    -2 -9 -9 o 13.983 12.927 2.821
    -2 -9 -8 o 1.444 0.103 2.340
    -2 -9 -7 o 44.825 36.580 2.719
    -2 -9 -6 o 52.058 49.586 2.679
    -2 -9 -5 o 37.529 35.395 2.376
    -2 -9 -4 o 14.043 13.382 1.976
    -2 -9 -3 o 16.201 15.739 1.980
    -2 -9 -2 o 29.893 27.832 1.939
    -2 -9 -1 o 94.412 87.444 2.731
    -2 -8 -15 o -0.027 4.615 6.974
    -2 -8 -14 o 1.951 1.607 4.067
    -2 -8 -13 o 11.643 7.552 2.964
    -2 -8 -12 o 6.702 4.859 2.649
    -2 -8 -11 o 1.449 3.388 2.385
    -2 -8 -10 o 0.848 0.957 2.512
    -2 -8 -9 o -0.349 3.738 1.829
    -2 -8 -8 o 0.557 1.020 1.968
    -2 -8 -7 o 24.462 25.833 2.038
    -2 -8 -6 o 23.402 23.637 1.791
    -2 -8 -5 o 6.233 4.367 1.510
    -2 -8 -4 o 12.382 11.579 1.381
    -2 -8 -3 o 119.259 119.644 2.443
    -2 -8 -2 o 44.439 41.407 1.825
    -2 -8 -1 o 60.583 59.820 2.075
    -2 -7 -16 o 15.910 9.938 4.204
    -2 -7 -15 o 3.280 4.249 3.514
    -2 -7 -14 o 7.457 11.781 2.769
    -2 -7 -13 o 11.447 9.727 2.437
    -2 -7 -12 o 5.110 8.592 2.540
    -2 -7 -11 o 28.273 29.238 2.306
    -2 -7 -10 o 37.838 39.403 2.138
    -2 -7 -9 o 24.441 28.112 1.835
    -2 -7 -8 o 42.464 43.830 1.913
    -2 -7 -7 o 103.176 107.285 2.409
    -2 -7 -6 o 50.038 50.448 1.933
    -2 -7 -5 o 64.968 66.191 2.135
    -2 -7 -4 o 208.386 204.687 3.175
    -2 -7 -3 o 49.099 46.489 1.856
    -2 -7 -2 o 37.191 34.800 1.552
    -2 -7 -1 o 2.112 2.169 1.076
    -2 -6 -17 o 11.346 8.080 4.634
    -2 -6 -16 o 11.952 8.378 4.083
    -2 -6 -15 o -0.924 1.048 4.023
    -2 -6 -14 o 19.623 17.573 2.662
    -2 -6 -13 o 5.408 8.182 2.099
    -2 -6 -12 o 13.752 12.032 2.026
    -2 -6 -11 o 23.367 18.234 1.947
    -2 -6 -10 o 75.785 78.564 2.671
    -2 -6 -9 o 17.433 17.128 1.355
    -2 -6 -8 o 138.211 139.652 2.667
    -2 -6 -7 o 15.910 15.412 1.117
    -2 -6 -6 o 47.698 48.298 1.585
    -2 -6 -5 o 195.925 199.280 2.752
    -2 -6 -4 o 151.855 155.772 2.293
    -2 -6 -3 o 44.792 44.894 1.674
    -2 -6 -2 o 269.597 281.027 2.871
    -2 -6 -1 o 138.958 142.275 1.877
    -2 -5 -18 o 3.479 2.653 4.376
    -2 -5 -17 o 8.435 7.708 3.567
    -2 -5 -16 o 21.100 18.944 3.856
    -2 -5 -15 o -2.890 0.823 2.890
    -2 -5 -14 o 6.575 6.787 2.165
    -2 -5 -13 o 5.739 10.289 1.876
    -2 -5 -12 o 32.663 29.865 1.952
    -2 -5 -11 o 26.410 25.368 1.881
    -2 -5 -10 o 142.208 149.118 2.717
    -2 -5 -9 o 316.581 321.563 3.822
    -2 -5 -8 o 221.222 225.335 2.657
    -2 -5 -7 o 34.186 32.705 1.202
    -2 -5 -6 o 80.231 84.045 1.436
    -2 -5 -5 o 98.269 98.558 1.489
    -2 -5 -4 o 162.318 169.898 2.079
    -2 -5 -3 o 213.454 219.070 2.381
    -2 -5 -2 o 13.724 13.915 0.807
    -2 -5 -1 o 196.820 204.029 2.169
    -2 -4 -18 o 12.300 7.074 3.874
    -2 -4 -17 o -1.211 0.362 2.933
    -2 -4 -16 o 16.797 17.900 3.215
    -2 -4 -15 o 29.870 25.124 3.312
    -2 -4 -14 o 25.244 25.629 2.218
    -2 -4 -13 o 17.962 18.583 1.627
    -2 -4 -12 o 84.687 85.682 2.212
    -2 -4 -11 o 53.479 54.818 1.888
    -2 -4 -10 o 1.392 0.463 0.993
    -2 -4 -9 o 6.558 6.378 1.009
    -2 -4 -8 o 6.617 7.248 0.895
    -2 -4 -7 o 46.126 45.682 1.160
    -2 -4 -6 o 71.828 72.575 1.344
    -2 -4 -5 o 86.451 86.259 1.402
    -2 -4 -4 o 515.202 525.676 4.522
    -2 -4 -3 o 781.670 774.341 5.738
    -2 -4 -2 o 8.153 7.964 0.710
    -2 -4 -1 o 70.845 73.260 1.168
    -2 -3 -19 o 9.930 6.736 4.877
    -2 -3 -18 o 14.655 22.206 3.665
    -2 -3 -17 o 1.790 0.926 2.869
    -2 -3 -16 o 7.519 7.405 2.769
    -2 -3 -15 o 52.416 51.133 2.883
    -2 -3 -14 o 5.486 6.842 1.690
    -2 -3 -13 o 64.214 61.536 2.230
    -2 -3 -12 o 6.020 4.530 1.229
    -2 -3 -11 o 37.049 35.294 1.523
    -2 -3 -10 o 76.236 75.191 1.710
    -2 -3 -9 o 132.769 136.216 2.110
    -2 -3 -8 o 99.486 98.333 1.664
    -2 -3 -7 o 171.012 171.650 1.968
    -2 -3 -6 o 172.315 178.688 1.994
    -2 -3 -5 o 166.003 163.813 1.721
    -2 -3 -4 o 24.864 24.626 0.874
    -2 -3 -3 o 141.370 143.629 1.600
    -2 -3 -2 o 809.925 794.991 5.986
    -2 -3 -1 o 939.294 938.710 6.556
    -2 -2 -19 o 4.413 0.139 4.603
    -2 -2 -18 o 9.463 7.422 3.122
    -2 -2 -17 o 33.380 32.374 3.034
    -2 -2 -16 o 33.477 31.770 2.798
    -2 -2 -15 o 39.607 36.271 2.654
    -2 -2 -14 o 55.263 51.362 3.311
    -2 -2 -13 o 27.559 27.376 1.813
    -2 -2 -12 o 16.206 14.536 1.167
    -2 -2 -11 o 18.109 17.984 1.122
    -2 -2 -10 o 74.031 75.186 1.584
    -2 -2 -9 o 24.384 25.087 1.127
    -2 -2 -8 o 30.233 29.560 1.301
    -2 -2 -7 o 246.143 248.596 4.218
    -2 -2 -6 o 333.683 329.468 2.802
    -2 -2 -5 o 355.689 363.612 3.167
    -2 -2 -4 o 10.161 9.846 0.559
    -2 -2 -3 o 8.464 8.196 0.522
    -2 -2 -2 o 624.062 613.625 4.239
    -2 -2 -1 o 182.805 183.571 1.769
    -2 -1 -19 o 11.500 9.309 3.429
    -2 -1 -18 o 0.869 1.452 3.053
    -2 -1 -17 o 4.884 5.206 2.688
    -2 -1 -16 o 36.434 33.517 2.648
    -2 -1 -15 o 28.817 25.220 2.411
    -2 -1 -14 o 8.738 6.580 1.898
    -2 -1 -13 o 38.906 36.524 2.016
    -2 -1 -12 o 37.089 39.645 1.479
    -2 -1 -11 o 56.146 55.828 1.602
    -2 -1 -10 o 15.661 13.425 1.008
    -2 -1 -9 o 68.444 68.963 1.450
    -2 -1 -8 o 162.809 164.446 1.949
    -2 -1 -7 o 533.547 530.965 4.127
    -2 -1 -6 o 331.059 333.721 2.864
    -2 -1 -5 o 303.620 303.034 2.518
    -2 -1 -4 o 437.450 437.852 3.264
    -2 -1 -3 o 251.408 243.757 2.052
    -2 -1 -2 o 37.398 37.756 0.742
    -2 -1 -1 o 257.814 260.175 2.022
    -1 -12 -6 o -1.845 4.762 4.193
    -1 -12 -5 o 7.634 5.928 3.940
    -1 -12 -4 o -3.592 1.036 4.453
    -1 -12 -3 o -0.193 1.788 4.050
    -1 -12 -2 o 4.783 1.892 3.730
    -1 -12 -1 o 44.729 43.483 3.777
    -1 -11 -10 o 9.264 5.898 9.688
    -1 -11 -9 o 7.492 5.474 7.773
    -1 -11 -8 o -1.942 5.089 4.025
    -1 -11 -7 o 8.585 1.347 3.764
    -1 -11 -6 o 26.790 19.363 3.810
    -1 -11 -5 o 21.461 15.329 3.526
    -1 -11 -4 o 7.445 9.656 2.973
    -1 -11 -3 o 7.618 6.185 2.560
    -1 -11 -2 o 20.419 19.680 2.996
    -1 -11 -1 o 0.654 4.475 2.489
    -1 -10 -12 o 11.294 10.148 4.255
    -1 -10 -11 o -3.041 1.688 3.446
    -1 -10 -10 o 6.588 4.909 3.278
    -1 -10 -9 o 3.085 0.654 3.098
    -1 -10 -8 o 7.091 7.001 2.933
    -1 -10 -7 o 18.730 15.245 2.728
    -1 -10 -6 o 6.376 5.979 2.990
    -1 -10 -5 o 6.548 9.286 2.061
    -1 -10 -4 o 50.148 49.862 2.668
    -1 -10 -3 o 52.208 45.222 2.519
    -1 -10 -2 o 4.748 7.986 1.905
    -1 -10 -1 o 24.932 22.691 2.232
    -1 -9 -14 o 14.437 2.664 5.376
    -1 -9 -13 o -2.338 3.014 3.501
    -1 -9 -12 o -1.220 1.614 3.444
    -1 -9 -11 o 23.340 23.816 2.671
    -1 -9 -10 o 39.432 35.968 2.733
    -1 -9 -9 o 47.702 46.894 2.808
    -1 -9 -8 o 17.289 17.879 1.951
    -1 -9 -7 o 3.584 3.467 1.875
    -1 -9 -6 o 0.027 1.413 1.770
    -1 -9 -5 o 14.884 15.308 2.034
    -1 -9 -4 o 1.602 1.503 1.602
    -1 -9 -3 o 28.495 26.816 1.793
    -1 -9 -2 o 56.025 57.072 2.035
    -1 -9 -1 o 26.453 28.178 1.601
    -1 -8 -15 o -0.799 0.094 3.111
    -1 -8 -14 o 12.009 8.477 3.827
    -1 -8 -13 o 11.304 8.372 2.794
    -1 -8 -12 o -0.547 0.537 2.269
    -1 -8 -11 o 77.072 75.733 3.102
    -1 -8 -10 o 20.820 20.733 2.041
    -1 -8 -9 o 4.913 6.816 1.564
    -1 -8 -8 o 37.570 29.922 1.945
    -1 -8 -7 o 3.801 4.414 1.475
    -1 -8 -6 o 23.973 24.982 1.538
    -1 -8 -5 o 44.440 44.464 1.805
    -1 -8 -4 o 58.967 58.882 1.724
    -1 -8 -3 o 318.373 323.200 3.333
    -1 -8 -2 o 64.108 66.211 1.691
    -1 -8 -1 o 0.506 0.784 0.904
    -1 -7 -17 o 17.514 10.930 4.488
    -1 -7 -16 o 32.385 22.509 3.792
    -1 -7 -15 o 2.438 1.365 2.738
    -1 -7 -14 o 4.233 3.657 2.439
    -1 -7 -13 o 24.144 21.837 2.232
    -1 -7 -12 o 27.660 30.162 1.929
    -1 -7 -11 o 4.145 2.609 1.766
    -1 -7 -10 o 83.549 83.975 2.582
    -1 -7 -9 o 34.466 32.457 1.707
    -1 -7 -8 o 23.957 23.527 1.606
    -1 -7 -7 o 60.761 61.127 1.887
    -1 -7 -6 o 0.913 2.074 1.101
    -1 -7 -5 o 71.780 75.871 1.708
    -1 -7 -4 o 32.831 30.758 1.351
    -1 -7 -3 o 110.103 110.246 1.843
    -1 -7 -2 o 111.428 111.595 1.786
    -1 -7 -1 o 67.518 69.346 1.511
    -1 -6 -18 o 0.745 2.090 3.977
    -1 -6 -17 o 6.919 5.558 3.741
    -1 -6 -16 o 11.069 9.883 3.153
    -1 -6 -15 o 6.164 5.979 2.714
    -1 -6 -14 o 13.514 14.982 2.351
    -1 -6 -13 o 26.838 24.383 2.017
    -1 -6 -12 o 15.999 18.718 1.720
    -1 -6 -11 o 56.125 52.682 2.083
    -1 -6 -10 o 52.438 52.072 2.053
    -1 -6 -9 o 110.506 108.358 2.255
    -1 -6 -8 o 45.493 46.324 1.653
    -1 -6 -7 o 18.578 19.837 1.217
    -1 -6 -6 o 8.278 9.184 0.951
    -1 -6 -5 o 25.479 24.138 1.110
    -1 -6 -4 o 46.839 47.634 1.364
    -1 -6 -3 o 163.894 167.540 2.103
    -1 -6 -2 o 26.930 27.407 1.002
    -1 -6 -1 o 95.959 96.501 1.560
    -1 -5 -18 o 0.129 7.504 3.903
    -1 -5 -17 o 5.511 6.050 2.887
    -1 -5 -16 o 18.092 19.001 2.768
    -1 -5 -15 o 37.807 32.594 2.575
    -1 -5 -14 o 1.221 2.622 2.248
    -1 -5 -13 o 72.160 74.117 2.700
    -1 -5 -12 o 56.545 59.078 2.191
    -1 -5 -11 o 7.167 4.221 1.377
    -1 -5 -10 o 96.417 97.630 2.230
    -1 -5 -9 o 69.929 71.916 1.958
    -1 -5 -8 o 25.987 25.076 1.306
    -1 -5 -7 o 49.062 48.286 1.405
    -1 -5 -6 o 17.499 16.313 1.029
    -1 -5 -5 o 36.804 35.758 1.185
    -1 -5 -4 o 102.250 103.534 1.585
    -1 -5 -3 o 193.138 193.343 1.958
    -1 -5 -2 o 735.117 742.745 5.073
    -1 -5 -1 o 81.612 82.723 1.267
    -1 -4 -19 o 11.117 11.400 3.829
    -1 -4 -18 o 7.150 3.658 3.876
    -1 -4 -17 o 10.874 7.498 2.535
    -1 -4 -16 o 14.870 17.451 2.778
    -1 -4 -15 o 15.332 16.913 2.107
    -1 -4 -14 o 4.238 5.842 1.780
    -1 -4 -13 o 6.173 7.796 1.517
    -1 -4 -12 o 66.243 65.463 2.057
    -1 -4 -11 o 396.233 398.528 4.071
    -1 -4 -10 o 206.624 211.847 2.836
    -1 -4 -9 o 48.834 49.214 1.602
    -1 -4 -8 o 66.683 67.262 1.501
    -1 -4 -7 o 51.770 51.934 1.404
    -1 -4 -6 o 45.912 45.069 1.113
    -1 -4 -5 o 26.632 26.200 0.866
    -1 -4 -4 o 12.715 11.495 0.748
    -1 -4 -3 o 133.303 134.692 1.401
    -1 -4 -2 o 634.288 628.336 4.322
    -1 -4 -1 o 405.402 407.169 2.871
    -1 -3 -19 o 18.179 16.943 3.458
    -1 -3 -18 o -2.994 4.270 2.994
    -1 -3 -17 o 1.522 6.206 2.798
    -1 -3 -16 o 29.714 30.372 2.377
    -1 -3 -15 o 25.961 24.114 2.110
    -1 -3 -14 o 36.641 32.757 2.068
    -1 -3 -13 o 83.062 81.682 2.227
    -1 -3 -12 o 50.517 48.883 1.757
    -1 -3 -11 o 158.430 164.774 2.185
    -1 -3 -10 o 25.048 23.753 1.125
    -1 -3 -9 o 5.392 4.865 0.813
    -1 -3 -8 o 128.424 129.491 1.841
    -1 -3 -7 o 86.984 87.605 1.514
    -1 -3 -6 o 264.875 260.472 2.113
    -1 -3 -5 o 439.383 432.229 3.112
    -1 -3 -4 o 3.006 3.380 0.431
    -1 -3 -3 o 569.765 561.860 3.624
    -1 -3 -2 o 1401.890 1378.420 8.273
    -1 -3 -1 o 33.139 33.505 0.676
    -1 -2 -20 o 1.855 8.242 4.567
    -1 -2 -19 o 7.959 6.285 3.165
    -1 -2 -18 o 14.409 11.552 3.052
    -1 -2 -17 o 15.439 12.385 2.394
    -1 -2 -16 o 28.991 26.375 2.400
    -1 -2 -15 o 97.914 95.463 2.900
    -1 -2 -14 o 21.258 16.612 1.957
    -1 -2 -13 o 82.717 85.736 2.026
    -1 -2 -12 o 229.407 235.836 2.719
    -1 -2 -11 o 203.321 206.708 2.365
    -1 -2 -10 o 20.077 19.742 0.976
    -1 -2 -9 o 9.042 8.798 0.768
    -1 -2 -8 o 77.574 77.385 1.220
    -1 -2 -7 o 205.462 202.022 1.824
    -1 -2 -6 o 578.862 581.755 3.869
    -1 -2 -5 o 586.635 577.950 3.419
    -1 -2 -4 o 319.019 313.225 2.069
    -1 -2 -3 o 1213.490 1190.240 6.309
    -1 -2 -2 o 1020.920 1011.350 4.736
    -1 -2 -1 o 385.538 370.909 1.971
    -1 -1 -20 o 20.100 13.957 4.315
    -1 -1 -19 o 16.834 15.652 3.129
    -1 -1 -18 o 22.473 20.919 3.022
    -1 -1 -17 o 1.212 0.916 2.262
    -1 -1 -16 o 28.049 28.313 2.316
    -1 -1 -15 o 25.514 24.786 1.993
    -1 -1 -14 o 17.807 16.087 1.516
    -1 -1 -13 o 35.233 36.675 1.401
    -1 -1 -12 o 48.180 48.715 1.472
    -1 -1 -11 o 11.379 10.769 0.942
    -1 -1 -10 o 234.127 235.208 2.505
    -1 -1 -9 o 82.960 84.434 1.423
    -1 -1 -8 o 255.341 251.683 2.245
    -1 -1 -7 o 344.095 338.882 2.712
    -1 -1 -6 o 205.553 204.310 1.687
    -1 -1 -5 o 226.195 223.691 1.614
    -1 -1 -4 o 642.932 639.216 3.316
    -1 -1 -3 o 653.664 653.304 3.156
    -1 -1 -2 o 3787.750 3864.300 24.601
    -1 -1 -1 o 3300.960 3380.060 14.887
    0 0 4 o 100.994 102.030 1.117
    0 0 6 o 726.756 713.892 6.706
    0 0 8 o 1412.170 1387.690 13.424
    0 0 10 o 261.926 262.979 4.139
    0 0 12 o 39.994 41.958 2.325
    0 0 14 o 128.588 132.819 3.614
    0 0 16 o -0.412 0.064 2.438
    0 0 18 o -5.462 5.980 5.462
    0 0 20 o 14.633 10.730 8.359
    0 1 2 o 1157.950 1108.720 11.482
    0 1 3 o 25.525 25.304 0.315
    0 1 4 o 4733.680 4727.900 21.801
    0 1 5 o 25.535 24.888 0.476
    0 1 6 o 1853.350 1840.040 10.151
    0 1 7 o 27.317 27.539 0.648
    0 1 8 o 104.766 104.336 1.276
    0 1 9 o 137.565 136.820 1.808
    0 1 10 o -0.009 0.472 0.934
    0 1 11 o 157.662 157.427 2.280
    0 1 12 o 13.645 14.573 1.146
    0 1 13 o 836.974 847.170 7.659
    0 1 14 o 93.278 92.160 2.553
    0 1 15 o 47.387 47.152 2.126
    0 1 16 o 1.724 1.916 1.808
    0 1 17 o 0.880 1.605 1.898
    0 1 18 o 0.611 3.514 2.541
    0 1 19 o 4.481 2.007 3.428
    0 1 20 o 10.528 6.882 4.312
    0 2 0 o 2579.870 2538.360 15.939
    0 2 1 o 625.617 580.257 2.934
    0 2 2 o 4845.440 4862.780 26.748
    0 2 3 o 960.212 931.840 4.452
    0 2 4 o 1822.510 1804.520 8.362
    0 2 5 o 14.931 14.473 0.462
    0 2 6 o 1.203 0.718 0.411
    0 2 7 o 4.887 4.927 0.484
    0 2 8 o -0.106 0.019 0.488
    0 2 9 o 136.194 138.392 1.887
    0 2 10 o 347.779 357.682 3.258
    0 2 11 o 227.259 232.119 2.681
    0 2 12 o 41.055 41.485 1.443
    0 2 13 o 21.863 21.482 1.509
    0 2 14 o 79.634 78.680 2.361
    0 2 15 o 35.251 32.279 1.932
    0 2 16 o 8.138 4.185 1.934
    0 2 17 o 1.196 0.023 2.417
    0 2 18 o 17.549 12.960 2.614
    0 2 19 o 6.861 2.310 3.117
    0 2 20 o 7.924 5.707 3.805
    0 3 1 o 1112.320 1065.470 5.131
    0 3 2 o 659.366 638.115 3.275
    0 3 3 o 825.481 800.213 4.310
    0 3 4 o 327.422 320.076 2.223
    0 3 5 o 655.281 646.176 4.404
    0 3 6 o 808.921 784.435 5.053
    0 3 7 o 83.178 84.177 1.190
    0 3 8 o 655.234 647.939 4.840
    0 3 9 o 916.687 923.175 6.491
    0 3 10 o 3.988 3.810 0.795
    0 3 11 o 66.153 66.001 1.611
    0 3 12 o 59.280 63.360 1.559
    0 3 13 o 185.750 194.322 2.966
    0 3 14 o 2.415 1.044 1.359
    0 3 15 o 63.428 59.169 2.741
    0 3 16 o 0.641 0.006 1.881
    0 3 17 o 1.552 0.462 2.870
    0 3 18 o 0.620 4.408 2.718
    0 3 19 o 1.600 0.367 3.256
    0 3 20 o 10.398 0.027 4.010
    0 4 0 o 1888.330 1851.180 15.126
    0 4 1 o 67.332 69.383 0.861
    0 4 2 o 2501.300 2515.340 13.947
    0 4 3 o 20.666 21.448 0.610
    0 4 4 o 156.278 151.772 1.598
    0 4 5 o 1339.200 1329.420 9.026
    0 4 6 o 10.355 9.812 0.669
    0 4 7 o 135.741 139.780 1.777
    0 4 8 o 413.325 416.960 3.775
    0 4 9 o 56.131 54.747 1.476
    0 4 10 o 9.986 10.406 0.963
    0 4 11 o 9.039 9.546 1.183
    0 4 12 o 22.266 19.973 1.321
    0 4 13 o 163.298 170.004 2.980
    0 4 14 o -1.573 0.197 1.573
    0 4 15 o 1.430 2.089 1.897
    0 4 16 o 14.403 15.187 2.297
    0 4 17 o 1.237 0.441 2.250
    0 4 18 o 12.769 20.160 2.987
    0 4 19 o 5.710 9.449 3.501
    0 5 1 o 99.429 97.565 1.156
    0 5 2 o 444.272 445.186 3.180
    0 5 3 o 1.148 0.932 0.510
    0 5 4 o 112.028 110.733 1.508
    0 5 5 o 180.990 181.772 2.069
    0 5 6 o 67.891 69.922 1.430
    0 5 7 o 97.628 99.952 1.650
    0 5 8 o 3.595 3.198 0.940
    0 5 9 o -0.923 0.059 0.923
    0 5 10 o 64.551 65.503 1.741
    0 5 11 o 57.902 59.824 1.850
    0 5 12 o 16.860 14.766 1.412
    0 5 13 o 4.348 2.664 1.494
    0 5 14 o 3.027 0.677 1.724
    0 5 15 o 26.592 26.833 2.201
    0 5 16 o 30.729 30.333 2.948
    0 5 17 o 41.375 41.114 3.265
    0 5 18 o -0.189 0.587 2.966
    0 5 19 o -3.559 3.439 3.559
    0 6 0 o 40.605 37.280 1.659
    0 6 1 o 7.354 7.774 0.702
    0 6 2 o 117.074 121.316 1.703
    0 6 3 o 373.506 369.477 3.788
    0 6 4 o 346.472 348.290 3.884
    0 6 5 o 11.864 11.429 0.878
    0 6 6 o 26.402 28.415 1.234
    0 6 7 o 24.459 25.179 1.204
    0 6 8 o 36.413 36.570 1.452
    0 6 9 o 9.157 7.051 1.137
    0 6 10 o 5.483 5.115 1.288
    0 6 11 o 25.400 25.719 1.655
    0 6 12 o 78.123 78.070 2.341
    0 6 13 o 13.025 11.221 1.617
    0 6 14 o 15.091 17.529 1.867
    0 6 15 o 30.129 29.979 2.541
    0 6 16 o 49.919 50.060 3.118
    0 6 17 o -0.550 0.479 3.337
    0 6 18 o 0.477 4.195 3.900
    0 7 1 o 378.018 390.991 3.572
    0 7 2 o 157.403 163.528 2.135
    0 7 3 o 0.104 1.174 0.724
    0 7 4 o 56.582 58.072 1.414
    0 7 5 o 26.333 25.663 1.098
    0 7 6 o 8.601 8.896 1.084
    0 7 7 o 36.017 32.886 1.451
    0 7 8 o 24.986 23.853 1.419
    0 7 9 o 51.908 50.448 1.933
    0 7 10 o 30.042 29.709 1.549
    0 7 11 o 7.508 8.347 1.539
    0 7 12 o 3.066 4.021 1.771
    0 7 13 o 0.646 1.825 1.998
    0 7 14 o -0.302 1.146 2.080
    0 7 15 o 15.337 17.738 3.179
    0 7 16 o 1.098 4.673 3.600
    0 7 17 o 9.496 0.768 4.749
    0 8 0 o 90.232 88.719 2.367
    0 8 1 o 25.532 26.677 1.166
    0 8 2 o 24.249 22.450 1.290
    0 8 3 o 30.671 30.086 1.553
    0 8 4 o 6.054 3.519 1.236
    0 8 5 o 14.861 16.538 1.402
    0 8 6 o 4.096 5.668 1.386
    0 8 7 o 13.021 17.158 1.718
    0 8 8 o -0.516 2.106 1.747
    0 8 9 o 63.897 61.482 2.322
    0 8 10 o 85.121 85.274 2.876
    0 8 11 o 94.809 93.148 3.114
    0 8 12 o 52.819 47.386 2.607
    0 8 13 o 4.255 2.689 2.190
    0 8 14 o 1.908 0.129 3.336
    0 8 15 o 1.565 0.002 4.367
    0 8 16 o 6.715 6.731 4.608
    0 9 1 o 70.999 72.330 2.660
    0 9 2 o 38.043 36.450 1.929
    0 9 3 o 123.772 135.542 2.867
    0 9 4 o 6.338 6.633 1.710
    0 9 5 o 1.267 1.859 1.731
    0 9 6 o 6.042 3.527 1.643
    0 9 7 o 4.635 3.481 1.930
    0 9 8 o 2.075 3.119 1.786
    0 9 9 o 3.249 0.118 2.015
    0 9 10 o 6.753 0.451 2.200
    0 9 11 o 3.679 1.347 2.189
    0 9 12 o 58.433 51.559 3.056
    0 9 13 o 37.402 36.810 3.805
    0 9 14 o 8.899 5.086 4.251
    0 10 0 o 55.554 49.816 3.907
    0 10 1 o 133.128 139.156 3.652
    0 10 2 o 17.202 14.786 2.231
    0 10 3 o 44.589 45.930 2.536
    0 10 4 o 6.582 4.032 2.206
    0 10 5 o -1.599 1.517 2.014
    0 10 6 o 2.015 0.020 1.924
    0 10 7 o -1.902 2.553 2.103
    0 10 8 o 4.588 2.002 2.840
    0 10 9 o 5.124 3.131 2.275
    0 10 10 o 62.383 57.427 3.172
    0 10 11 o 37.859 30.047 3.043
    0 10 12 o 30.030 22.953 5.767
    0 10 13 o 0.233 0.424 11.533
    0 11 1 o 57.319 52.450 4.101
    0 11 2 o -0.984 0.000 3.015
    0 11 3 o 32.384 35.525 3.178
    0 11 4 o 7.203 3.111 3.462
    0 11 5 o 0.660 0.002 2.929
    0 11 6 o 0.294 2.569 2.891
    0 11 7 o 0.063 0.470 2.990
    0 11 8 o 9.457 7.872 2.899
    0 11 9 o 10.963 0.121 3.267
    0 11 10 o 6.793 7.837 3.994
    0 12 0 o 37.647 28.026 4.584
    0 12 1 o 45.913 46.752 3.626
    0 12 2 o 4.139 0.876 3.451
    0 12 3 o 8.255 10.037 4.115
    0 12 4 o -0.285 0.077 3.350
    0 12 5 o -2.113 2.299 3.582
    0 12 6 o 5.948 0.580 3.919
    0 12 7 o 2.387 3.246 6.264
    1 0 1 o 0.762 0.464 0.157
    1 0 2 o 48.555 46.423 0.448
    1 0 3 o 47.726 48.368 0.437
    1 0 4 o 217.291 207.718 1.380
    1 0 5 o 77.811 79.109 0.822
    1 0 6 o 1209.710 1187.460 7.488
    1 0 7 o 69.648 68.819 0.880
    1 0 8 o 569.469 569.913 4.105
    1 0 9 o 87.115 86.823 1.513
    1 0 10 o 246.798 249.007 2.550
    1 0 11 o 61.654 61.283 1.430
    1 0 12 o 1.164 0.183 0.850
    1 0 13 o 98.013 102.313 2.166
    1 0 14 o 320.703 319.406 3.994
    1 0 15 o 165.635 166.958 3.701
    1 0 16 o 21.412 21.169 2.221
    1 0 17 o 3.017 0.709 2.480
    1 0 18 o 1.834 5.702 2.824
    1 0 19 o -2.905 0.681 2.905
    1 0 20 o 6.063 0.313 4.655
    1 1 0 o 471.995 444.954 2.729
    1 1 1 o 3274.530 3380.340 14.592
    1 1 2 o 3754.510 3862.300 25.603
    1 1 3 o 661.249 653.341 3.100
    1 1 4 o 645.043 638.570 3.418
    1 1 5 o 226.462 223.625 1.702
    1 1 6 o 206.607 204.217 1.739
    1 1 7 o 338.831 338.855 2.469
    1 1 8 o 250.358 251.539 2.116
    1 1 9 o 82.909 84.530 1.241
    1 1 10 o 231.250 235.320 2.562
    1 1 11 o 12.751 10.743 0.889
    1 1 12 o 47.035 48.582 1.419
    1 1 13 o 36.469 36.678 1.628
    1 1 14 o 16.164 16.116 1.460
    1 1 15 o 29.334 24.821 2.545
    1 1 16 o 33.331 28.312 2.361
    1 1 17 o 3.597 0.920 2.232
    1 1 18 o 18.505 20.994 3.207
    1 1 19 o 14.876 15.671 3.075
    1 1 20 o 20.037 13.928 4.028
    1 2 0 o 4717.850 4847.640 22.180
    1 2 1 o 388.167 371.458 2.022
    1 2 2 o 1025.220 1010.840 4.663
    1 2 3 o 1219.660 1188.720 5.940
    1 2 4 o 321.032 313.564 2.183
    1 2 5 o 585.350 578.154 3.538
    1 2 6 o 581.166 581.331 3.778
    1 2 7 o 201.515 201.930 1.719
    1 2 8 o 76.386 77.378 1.078
    1 2 9 o 9.418 8.718 0.706
    1 2 10 o 18.506 19.744 0.887
    1 2 11 o 202.121 206.874 2.531
    1 2 12 o 227.365 235.915 2.545
    1 2 13 o 81.404 85.763 1.807
    1 2 14 o 17.891 16.494 1.632
    1 2 15 o 100.743 95.418 4.020
    1 2 16 o 31.635 26.372 2.342
    1 2 17 o 15.626 12.331 3.097
    1 2 18 o 12.326 11.539 2.949
    1 2 19 o 14.137 6.313 3.010
    1 2 20 o 8.985 8.242 4.122
    1 3 0 o 37.684 37.745 0.561
    1 3 1 o 34.205 33.425 0.555
    1 3 2 o 1415.390 1379.140 7.658
    1 3 3 o 570.140 561.670 4.012
    1 3 4 o 3.694 3.441 0.434
    1 3 5 o 438.113 431.836 3.332
    1 3 6 o 266.154 260.919 2.373
    1 3 7 o 88.350 87.727 1.208
    1 3 8 o 128.029 129.425 1.557
    1 3 9 o 4.553 4.870 0.713
    1 3 10 o 25.362 23.947 1.093
    1 3 11 o 159.208 164.646 2.059
    1 3 12 o 50.306 48.717 1.425
    1 3 13 o 80.023 81.816 2.498
    1 3 14 o 34.513 32.806 2.449
    1 3 15 o 24.636 24.096 2.052
    1 3 16 o 33.053 30.287 2.513
    1 3 17 o 7.008 6.213 2.448
    1 3 18 o 10.520 4.222 2.737
    1 3 19 o 22.700 16.932 3.246
    1 4 0 o 650.515 641.354 4.107
    1 4 1 o 403.859 407.348 2.857
    1 4 2 o 640.341 629.033 4.209
    1 4 3 o 134.860 134.435 1.531
    1 4 4 o 11.102 11.387 0.559
    1 4 5 o 25.819 26.224 0.775
    1 4 6 o 45.047 45.007 1.058
    1 4 7 o 53.105 51.872 1.214
    1 4 8 o 66.357 67.348 1.433
    1 4 9 o 47.075 49.459 1.255
    1 4 10 o 208.195 212.218 2.338
    1 4 11 o 391.996 398.387 3.760
    1 4 12 o 62.580 65.275 1.710
    1 4 13 o 7.534 7.749 1.311
    1 4 14 o 10.283 5.807 1.763
    1 4 15 o 26.392 16.924 2.674
    1 4 16 o 14.047 17.435 2.548
    1 4 17 o 10.178 7.472 2.491
    1 4 18 o 1.095 3.659 2.857
    1 4 19 o 6.916 11.435 5.204
    1 5 0 o 47.331 47.868 0.837
    1 5 1 o 81.654 82.660 1.115
    1 5 2 o 736.782 742.502 5.043
    1 5 3 o 196.097 193.519 2.122
    1 5 4 o 100.031 103.388 1.816
    1 5 5 o 34.521 35.709 1.088
    1 5 6 o 15.950 16.375 0.874
    1 5 7 o 47.239 48.251 1.255
    1 5 8 o 25.405 25.207 1.144
    1 5 9 o 72.239 71.796 1.651
    1 5 10 o 95.059 97.593 1.941
    1 5 11 o 4.741 4.227 1.103
    1 5 12 o 54.717 59.001 1.949
    1 5 13 o 74.030 74.029 2.534
    1 5 14 o 2.046 2.632 2.015
    1 5 15 o 36.491 32.576 2.506
    1 5 16 o 20.435 19.009 2.960
    1 5 17 o 9.157 6.012 2.752
    1 5 18 o 6.225 7.486 3.420
    1 6 0 o 73.167 73.551 1.398
    1 6 1 o 94.763 96.313 1.649
    1 6 2 o 25.643 27.423 1.006
    1 6 3 o 162.262 167.848 2.186
    1 6 4 o 48.283 47.638 1.421
    1 6 5 o 23.921 24.064 1.299
    1 6 6 o 8.878 9.173 0.930
    1 6 7 o 19.743 19.838 1.070
    1 6 8 o 43.271 46.315 1.428
    1 6 9 o 104.039 108.061 2.072
    1 6 10 o 53.125 52.004 1.816
    1 6 11 o 53.509 52.765 1.923
    1 6 12 o 20.420 18.781 1.709
    1 6 13 o 24.744 24.347 1.921
    1 6 14 o 21.110 15.010 2.319
    1 6 15 o 7.821 5.997 2.645
    1 6 16 o 9.796 9.858 3.238
    1 6 17 o 6.700 5.532 4.253
    1 6 18 o 11.554 2.090 4.860
    1 7 0 o 0.781 0.420 0.982
    1 7 1 o 68.933 69.491 1.538
    1 7 2 o 112.466 111.715 1.942
    1 7 3 o 106.607 109.891 2.445
    1 7 4 o 33.153 30.870 1.477
    1 7 5 o 73.917 75.904 1.912
    1 7 6 o -0.520 2.094 1.114
    1 7 7 o 59.666 60.993 2.292
    1 7 8 o 24.262 23.516 1.567
    1 7 9 o 33.142 32.459 1.712
    1 7 10 o 80.430 83.900 2.509
    1 7 11 o -0.655 2.637 1.459
    1 7 12 o 29.384 30.247 1.983
    1 7 13 o 18.897 21.813 2.327
    1 7 14 o 4.424 3.646 3.373
    1 7 15 o -2.181 1.354 3.884
    1 7 16 o 17.540 22.570 4.415
    1 7 17 o 20.651 10.923 6.213
    1 8 0 o 0.527 1.219 1.202
    1 8 1 o -0.672 0.775 1.054
    1 8 2 o 65.617 66.113 1.873
    1 8 3 o 321.735 323.147 3.904
    1 8 4 o 57.544 58.955 1.933
    1 8 5 o 45.322 44.361 1.869
    1 8 6 o 26.240 25.018 1.740
    1 8 7 o 2.930 4.420 2.021
    1 8 8 o 28.625 29.893 1.981
    1 8 9 o 5.876 6.785 1.706
    1 8 10 o 21.844 20.814 2.129
    1 8 11 o 83.333 75.682 3.681
    1 8 12 o 0.717 0.529 1.989
    1 8 13 o 13.987 8.363 2.542
    1 8 14 o 8.146 8.464 3.398
    1 8 15 o 3.003 0.092 3.668
    1 9 0 o 4.688 2.557 1.453
    1 9 1 o 28.900 28.175 1.737
    1 9 2 o 57.536 56.944 2.182
    1 9 3 o 28.597 26.892 1.743
    1 9 4 o -0.219 1.505 1.607
    1 9 5 o 16.777 15.232 1.854
    1 9 6 o 2.354 1.400 1.621
    1 9 7 o 5.065 3.456 1.914
    1 9 8 o 18.224 17.925 1.912
    1 9 9 o 50.522 46.883 2.428
    1 9 10 o 40.479 35.878 2.472
    1 9 11 o 23.546 23.822 2.642
    1 9 12 o 0.116 1.630 2.525
    1 9 13 o 2.187 2.989 4.201
    1 9 14 o 6.702 2.664 3.915
    1 10 0 o 4.802 4.235 1.791
    1 10 1 o 27.315 22.746 2.134
    1 10 2 o 13.710 7.984 1.990
    1 10 3 o 47.096 45.333 2.359
    1 10 4 o 49.475 49.877 2.474
    1 10 5 o 14.502 9.232 2.123
    1 10 6 o 4.075 5.957 2.285
    1 10 7 o 12.554 15.261 2.277
    1 10 8 o 11.672 6.983 2.656
    1 10 9 o 1.689 0.647 2.453
    1 10 10 o 2.329 4.901 2.716
    1 10 11 o 3.041 1.688 3.368
    1 10 12 o 16.003 10.149 3.556
    1 11 0 o 87.219 85.873 3.906
    1 11 1 o 5.735 4.446 3.057
    1 11 2 o 24.123 19.599 2.907
    1 11 3 o 7.289 6.144 2.627
    1 11 4 o 8.939 9.677 3.466
    1 11 5 o 11.215 15.322 2.812
    1 11 6 o 19.121 19.375 3.004
    1 11 7 o -1.329 1.356 4.031
    1 11 8 o 8.777 5.107 3.184
    1 11 9 o 1.254 5.484 3.483
    1 11 10 o -0.246 5.878 5.049
    1 12 0 o 11.700 10.131 3.983
    1 12 1 o 53.390 43.407 4.560
    1 12 2 o 3.732 1.887 3.225
    1 12 3 o -3.003 1.801 3.003
    1 12 4 o 5.455 1.040 3.772
    1 12 5 o 18.246 5.911 4.528
    1 12 6 o 1.715 4.745 4.723
    2 0 0 o 348.995 345.524 3.073
    2 0 1 o 698.565 682.180 3.977
    2 0 2 o 164.844 160.686 1.375
    2 0 3 o 309.597 304.983 2.379
    2 0 4 o 23.855 23.084 0.655
    2 0 5 o 6.661 6.636 0.385
    2 0 6 o 977.152 949.949 7.508
    2 0 7 o 80.780 80.400 1.466
    2 0 8 o 52.466 54.171 1.459
    2 0 9 o 31.233 31.468 1.257
    2 0 10 o 28.211 27.124 1.302
    2 0 11 o 12.825 11.804 0.959
    2 0 12 o 23.957 24.663 1.355
    2 0 13 o -1.321 0.077 1.321
    2 0 14 o 50.777 46.522 2.626
    2 0 15 o 25.454 22.943 2.318
    2 0 16 o 6.267 4.052 2.278
    2 0 17 o -0.187 0.175 2.578
    2 0 18 o 14.343 10.947 3.418
    2 0 19 o 10.230 2.082 3.234
    2 1 0 o 171.544 177.425 1.501
    2 1 1 o 256.283 260.891 1.870
    2 1 2 o 38.076 37.947 0.688
    2 1 3 o 250.704 243.509 2.108
    2 1 4 o 445.683 438.427 3.461
    2 1 5 o 304.966 303.552 2.662
    2 1 6 o 334.103 333.384 3.107
    2 1 7 o 534.235 530.841 4.401
    2 1 8 o 164.487 164.367 2.257
    2 1 9 o 70.128 69.188 1.725
    2 1 10 o 12.383 13.424 1.075
    2 1 11 o 54.986 55.798 1.669
    2 1 12 o 36.007 39.511 1.565
    2 1 13 o 38.893 36.447 2.064
    2 1 14 o 7.537 6.647 1.850
    2 1 15 o 29.087 25.204 2.476
    2 1 16 o 40.238 33.458 2.736
    2 1 17 o 6.984 5.220 2.588
    2 1 18 o -0.646 1.457 3.801
    2 1 19 o 9.319 9.307 4.517
    2 2 0 o 2335.420 2319.940 13.457
    2 2 1 o 181.593 183.606 1.602
    2 2 2 o 620.066 613.295 4.205
    2 2 3 o 8.210 8.228 0.532
    2 2 4 o 10.425 9.853 0.556
    2 2 5 o 352.551 364.074 2.750
    2 2 6 o 335.114 329.937 2.991
    2 2 7 o 248.465 248.595 3.326
    2 2 8 o 30.857 29.486 1.105
    2 2 9 o 24.737 25.090 1.176
    2 2 10 o 75.793 74.992 1.819
    2 2 11 o 17.508 17.980 1.302
    2 2 12 o 14.308 14.526 1.367
    2 2 13 o 25.230 27.389 1.742
    2 2 14 o 52.503 51.538 2.630
    2 2 15 o 42.510 36.373 2.517
    2 2 16 o 33.201 31.640 2.810
    2 2 17 o 32.097 32.381 3.025
    2 2 18 o 0.403 7.433 3.315
    2 2 19 o 1.366 0.140 3.267
    2 3 0 o 20.207 20.400 0.690
    2 3 1 o 947.567 939.008 6.338
    2 3 2 o 800.063 795.516 5.359
    2 3 3 o 140.375 143.755 1.509
    2 3 4 o 24.318 24.480 0.812
    2 3 5 o 163.217 163.607 1.760
    2 3 6 o 172.275 178.555 2.129
    2 3 7 o 166.622 171.539 2.116
    2 3 8 o 97.281 98.426 1.519
    2 3 9 o 134.286 136.346 1.858
    2 3 10 o 77.272 75.249 1.795
    2 3 11 o 36.243 35.383 1.656
    2 3 12 o 2.587 4.499 1.282
    2 3 13 o 68.397 61.533 2.621
    2 3 14 o 8.217 6.780 2.058
    2 3 15 o 50.387 51.174 2.776
    2 3 16 o 9.611 7.423 2.940
    2 3 17 o -0.916 0.924 2.772
    2 3 18 o 19.698 22.223 3.897
    2 3 19 o 4.190 6.773 4.027
    2 4 0 o 0.058 0.299 0.580
    2 4 1 o 71.988 73.449 1.170
    2 4 2 o 8.881 7.975 0.687
    2 4 3 o 786.103 774.655 6.043
    2 4 4 o 519.812 525.374 5.179
    2 4 5 o 83.787 86.065 1.433
    2 4 6 o 70.920 72.730 1.283
    2 4 7 o 46.428 45.533 1.562
    2 4 8 o 5.703 7.255 1.051
    2 4 9 o 6.864 6.378 0.987
    2 4 10 o -0.622 0.459 0.988
    2 4 11 o 52.606 54.839 1.747
    2 4 12 o 85.503 85.502 2.429
    2 4 13 o 17.808 18.588 1.960
    2 4 14 o 26.510 25.699 2.280
    2 4 15 o 26.025 25.144 2.495
    2 4 16 o 15.123 17.897 2.985
    2 4 17 o -1.706 0.357 2.922
    2 4 18 o 0.244 7.041 3.796
    2 5 0 o 4.800 4.993 0.622
    2 5 1 o 201.772 204.328 2.253
    2 5 2 o 14.933 13.964 0.822
    2 5 3 o 214.851 218.716 2.356
    2 5 4 o 164.233 170.052 2.031
    2 5 5 o 97.820 98.612 1.677
    2 5 6 o 82.047 84.053 1.771
    2 5 7 o 34.033 32.773 1.346
    2 5 8 o 224.753 225.287 3.008
    2 5 9 o 325.404 321.834 3.858
    2 5 10 o 146.989 149.129 2.351
    2 5 11 o 27.032 25.314 1.488
    2 5 12 o 32.719 29.963 1.775
    2 5 13 o 8.006 10.261 1.719
    2 5 14 o 5.485 6.790 2.118
    2 5 15 o 5.139 0.828 2.539
    2 5 16 o 16.956 18.915 3.405
    2 5 17 o 8.984 7.728 3.782
    2 5 18 o -0.006 2.663 4.161
    2 6 0 o 365.040 369.484 3.555
    2 6 1 o 139.025 142.406 1.775
    2 6 2 o 265.834 280.769 2.817
    2 6 3 o 45.813 44.749 1.398
    2 6 4 o 149.619 155.808 2.167
    2 6 5 o 194.811 199.369 2.389
    2 6 6 o 46.804 48.533 1.659
    2 6 7 o 15.859 15.392 1.404
    2 6 8 o 132.867 139.535 2.362
    2 6 9 o 18.936 17.113 1.382
    2 6 10 o 78.142 78.566 2.462
    2 6 11 o 23.271 18.257 1.752
    2 6 12 o 10.626 12.045 1.690
    2 6 13 o 10.356 8.182 2.408
    2 6 14 o 18.372 17.602 2.908
    2 6 15 o 3.364 1.030 3.216
    2 6 16 o 7.883 8.367 4.975
    2 6 17 o 17.218 8.094 5.108
    2 7 0 o 80.184 83.222 1.782
    2 7 1 o 1.742 2.168 1.015
    2 7 2 o 35.255 34.930 1.297
    2 7 3 o 46.745 46.440 1.640
    2 7 4 o 208.781 204.517 2.867
    2 7 5 o 64.898 66.198 1.790
    2 7 6 o 52.908 50.479 2.007
    2 7 7 o 103.954 107.188 2.878
    2 7 8 o 45.252 43.902 1.996
    2 7 9 o 25.204 28.094 1.955
    2 7 10 o 40.173 39.456 2.179
    2 7 11 o 31.128 29.314 2.149
    2 7 12 o 9.746 8.554 2.190
    2 7 13 o 10.427 9.693 2.608
    2 7 14 o 14.243 11.749 3.840
    2 7 15 o 7.317 4.231 4.038
    2 7 16 o 27.863 9.927 7.301
    2 8 0 o 11.683 9.191 1.485
    2 8 1 o 59.741 59.700 2.181
    2 8 2 o 43.143 41.364 1.860
    2 8 3 o 116.185 119.725 2.942
    2 8 4 o 10.402 11.554 1.408
    2 8 5 o 3.458 4.333 1.576
    2 8 6 o 24.023 23.706 1.677
    2 8 7 o 27.566 25.776 2.046
    2 8 8 o 3.092 1.028 1.777
    2 8 9 o 4.852 3.741 2.252
    2 8 10 o 1.620 0.957 2.537
    2 8 11 o 5.597 3.399 2.965
    2 8 12 o 6.286 4.863 2.687
    2 8 13 o 3.700 7.542 3.009
    2 8 14 o 1.602 1.602 4.996
    2 8 15 o 1.339 4.636 6.467
    2 9 0 o 2.705 2.404 1.636
    2 9 1 o 92.814 87.398 2.920
    2 9 2 o 29.947 27.822 2.101
    2 9 3 o 18.276 15.713 2.039
    2 9 4 o 12.487 13.363 2.018
    2 9 5 o 34.929 35.406 2.327
    2 9 6 o 54.058 49.647 3.580
    2 9 7 o 39.664 36.596 2.401
    2 9 8 o -1.560 0.103 2.513
    2 9 9 o 9.791 13.007 3.063
    2 9 10 o 12.701 9.014 2.723
    2 9 11 o 11.942 6.698 2.860
    2 9 12 o 16.697 11.831 3.046
    2 9 13 o 9.578 3.195 4.846
    2 10 0 o 14.164 10.970 2.385
    2 10 1 o 3.765 5.311 2.222
    2 10 2 o 3.782 0.201 2.174
    2 10 3 o 26.169 27.920 2.576
    2 10 4 o 21.098 22.191 2.998
    2 10 5 o 11.886 11.173 2.791
    2 10 6 o 19.278 16.453 3.280
    2 10 7 o 41.359 35.046 3.516
    2 10 8 o 8.133 7.135 3.962
    2 10 9 o 0.436 5.245 3.718
    2 10 10 o 3.599 3.346 4.490
    2 10 11 o 29.195 11.538 7.336
    2 11 0 o 3.081 0.021 4.666
    2 11 1 o 3.119 4.863 3.096
    2 11 2 o 16.712 17.745 3.459
    2 11 3 o 20.136 12.388 4.695
    2 11 4 o 7.938 5.272 3.525
    2 11 5 o 5.219 2.114 3.774
    2 11 6 o 13.778 13.280 3.628
    2 11 7 o -0.659 0.252 3.875
    2 11 8 o 21.555 10.069 4.633
    2 12 0 o 5.971 4.575 3.827
    2 12 1 o 2.958 0.347 3.993
    2 12 2 o 2.706 1.491 6.718
    2 12 3 o 2.158 3.494 5.643
    2 12 4 o 15.255 3.603 6.273
    3 0 1 o 26.795 26.548 0.934
    3 0 2 o 3.267 3.879 0.621
    3 0 3 o 44.942 44.271 1.145
    3 0 4 o 4.576 3.355 0.749
    3 0 5 o 2.780 2.889 0.757
    3 0 6 o 5.282 5.062 0.931
    3 0 7 o 99.483 99.517 2.036
    3 0 8 o 17.811 18.267 1.287
    3 0 9 o 19.187 16.392 1.450
    3 0 10 o 171.930 172.230 2.993
    3 0 11 o 1.325 0.296 1.398
    3 0 12 o 11.203 11.070 1.607
    3 0 13 o 8.388 8.519 1.816
    3 0 14 o 1.653 2.921 1.859
    3 0 15 o 28.742 27.516 2.775
    3 0 16 o 21.826 27.248 3.202
    3 0 17 o -2.118 0.268 3.693
    3 0 18 o 4.174 2.557 4.571
    3 1 0 o 102.253 100.136 1.492
    3 1 1 o 138.819 136.849 1.709
    3 1 2 o 486.018 488.335 3.799
    3 1 3 o 247.127 249.232 2.644
    3 1 4 o 50.903 51.440 1.247
    3 1 5 o 215.305 219.174 2.271
    3 1 6 o 40.246 40.339 1.172
    3 1 7 o 5.117 3.027 0.881
    3 1 8 o 65.906 71.378 1.490
    3 1 9 o 84.658 87.710 2.076
    3 1 10 o 12.777 11.209 1.794
    3 1 11 o 1.381 1.976 1.515
    3 1 12 o 34.497 32.909 1.874
    3 1 13 o 14.198 13.554 1.836
    3 1 14 o -1.993 0.450 1.993
    3 1 15 o 5.087 5.203 2.472
    3 1 16 o 8.945 6.559 3.203
    3 1 17 o 26.015 21.447 3.137
    3 1 18 o 10.984 3.368 4.235
    3 2 0 o 9.890 10.202 0.891
    3 2 1 o 48.432 47.945 1.042
    3 2 2 o 113.061 114.180 1.633
    3 2 3 o 18.673 17.441 0.851
    3 2 4 o 250.768 254.454 2.594
    3 2 5 o 32.275 31.234 1.113
    3 2 6 o 277.276 282.161 2.828
    3 2 7 o 22.154 19.096 1.182
    3 2 8 o 10.158 11.194 1.031
    3 2 9 o 107.405 107.838 2.420
    3 2 10 o 44.905 41.510 1.896
    3 2 11 o 122.735 128.095 2.588
    3 2 12 o 3.845 2.948 1.644
    3 2 13 o 54.307 50.061 2.520
    3 2 14 o 9.858 10.816 2.090
    3 2 15 o 3.391 6.476 3.604
    3 2 16 o 3.361 0.696 2.788
    3 2 17 o 9.782 10.637 4.155
    3 2 18 o 13.686 15.998 4.073
    3 3 0 o 79.968 81.006 1.788
    3 3 1 o 31.016 31.521 1.021
    3 3 2 o 29.834 30.495 1.193
    3 3 3 o 104.147 103.785 1.886
    3 3 4 o 94.422 94.038 1.729
    3 3 5 o 287.620 293.563 3.019
    3 3 6 o 89.779 86.405 1.705
    3 3 7 o 306.298 313.025 3.687
    3 3 8 o 34.199 36.328 1.559
    3 3 9 o 50.349 49.235 1.915
    3 3 10 o 15.815 15.828 1.772
    3 3 11 o 10.464 12.876 1.451
    3 3 12 o 3.799 2.277 1.803
    3 3 13 o 4.581 1.138 2.065
    3 3 14 o 13.320 10.246 2.338
    3 3 15 o 51.304 51.023 5.523
    3 3 16 o 6.321 12.653 2.820
    3 3 17 o 6.101 10.922 3.294
    3 3 18 o 1.500 1.815 9.091
    3 4 0 o 55.192 56.730 1.601
    3 4 1 o 6.094 5.927 0.885
    3 4 2 o 55.407 58.275 1.442
    3 4 3 o 21.293 21.283 1.166
    3 4 4 o 9.290 9.207 1.070
    3 4 5 o 88.490 88.054 1.835
    3 4 6 o 37.288 34.531 1.399
    3 4 7 o 65.519 61.316 1.983
    3 4 8 o 345.245 362.318 3.730
    3 4 9 o 6.928 7.578 1.266
    3 4 10 o 5.611 7.241 1.588
    3 4 11 o 1.582 4.440 1.643
    3 4 12 o 15.355 12.168 1.948
    3 4 13 o 3.611 2.972 2.040
    3 4 14 o 4.707 7.960 2.458
    3 4 15 o 1.784 2.198 3.171
    3 4 16 o 15.587 13.254 3.864
    3 4 17 o 25.525 25.237 4.299
    3 5 0 o 73.349 77.109 1.776
    3 5 1 o 45.355 45.297 1.408
    3 5 2 o 34.102 33.561 1.301
    3 5 3 o 9.324 8.803 0.965
    3 5 4 o 378.505 384.322 3.853
    3 5 5 o 485.869 501.935 4.835
    3 5 6 o 61.191 57.375 2.198
    3 5 7 o 85.382 86.112 2.159
    3 5 8 o 6.474 5.376 1.478
    3 5 9 o 7.776 7.909 1.736
    3 5 10 o 39.444 35.926 2.041
    3 5 11 o 4.372 6.561 2.065
    3 5 12 o 15.572 17.665 2.025
    3 5 13 o 3.457 2.410 3.047
    3 5 14 o 9.934 4.371 2.866
    3 5 15 o 18.259 11.887 5.667
    3 5 16 o 12.712 5.231 4.369
    3 6 0 o 31.360 35.471 1.289
    3 6 1 o 17.487 16.814 1.222
    3 6 2 o 59.033 58.870 1.797
    3 6 3 o 7.114 4.941 1.100
    3 6 4 o 165.815 169.413 2.735
    3 6 5 o 16.942 15.589 1.530
    3 6 6 o 131.909 137.794 3.216
    3 6 7 o 13.917 12.906 1.786
    3 6 8 o 68.276 73.919 2.636
    3 6 9 o 78.332 78.563 2.872
    3 6 10 o 33.029 28.725 2.377
    3 6 11 o 2.148 2.735 2.036
    3 6 12 o 1.970 3.934 2.588
    3 6 13 o 3.459 1.674 3.003
    3 6 14 o 7.081 10.476 5.206
    3 6 15 o 11.420 5.293 3.631
    3 7 0 o 70.348 70.212 2.640
    3 7 1 o 41.383 43.227 1.988
    3 7 2 o 31.663 31.621 1.671
    3 7 3 o 49.698 49.622 2.031
    3 7 4 o 63.450 63.961 2.312
    3 7 5 o 26.848 24.099 1.798
    3 7 6 o 43.103 41.943 2.116
    3 7 7 o 8.986 8.363 1.870
    3 7 8 o 71.228 69.841 2.715
    3 7 9 o 43.814 37.922 2.543
    3 7 10 o 15.438 12.703 2.699
    3 7 11 o 16.160 15.972 2.448
    3 7 12 o -0.152 0.499 2.700
    3 7 13 o 8.579 1.651 3.314
    3 7 14 o 14.700 17.027 3.663
    3 8 0 o 1.468 0.083 1.949
    3 8 1 o 43.732 42.353 2.546
    3 8 2 o 14.210 18.355 2.096
    3 8 3 o 53.530 50.724 3.127
    3 8 4 o 29.393 29.413 2.516
    3 8 5 o 18.599 19.845 2.232
    3 8 6 o 6.336 5.494 2.044
    3 8 7 o 51.829 48.271 2.748
    3 8 8 o 13.089 9.762 3.118
    3 8 9 o 7.987 4.762 2.413
    3 8 10 o 1.666 2.906 2.658
    3 8 11 o 0.962 1.257 4.416
    3 8 12 o 22.124 23.630 3.795
    3 8 13 o 9.584 5.037 4.506
    3 9 0 o 5.880 6.925 2.692
    3 9 1 o 16.981 16.266 2.459
    3 9 2 o 23.218 20.302 3.177
    3 9 3 o 64.677 58.444 3.322
    3 9 4 o 0.506 4.192 2.584
    3 9 5 o 16.776 19.742 3.266
    3 9 6 o 8.738 3.569 3.068
    3 9 7 o 26.680 24.436 3.301
    3 9 8 o 10.478 8.564 3.195
    3 9 9 o 72.161 66.919 3.958
    3 9 10 o 5.882 6.085 3.297
    3 9 11 o 15.648 5.824 3.679
    3 10 0 o -0.303 2.025 2.685
    3 10 1 o 18.661 19.474 3.137
    3 10 2 o 3.808 3.352 2.926
    3 10 3 o 14.069 5.557 3.138
    3 10 4 o 28.303 22.062 3.255
    3 10 5 o 11.521 11.434 3.237
    3 10 6 o 6.606 0.777 4.451
    3 10 7 o 12.606 15.469 7.012
    3 10 8 o 3.948 0.766 5.031
    3 10 9 o 6.960 9.789 9.365
    3 11 0 o -3.901 6.476 3.901
    3 11 1 o 19.983 9.641 4.226
    3 11 2 o 7.138 7.417 3.573
    3 11 3 o 9.004 4.086 4.291
    3 11 4 o 4.108 2.987 3.590
    3 11 5 o 5.888 3.980 4.981
    4 0 0 o 33.172 34.270 1.869
    4 0 1 o 185.300 185.209 2.533
    4 0 2 o 95.782 96.084 1.896
    4 0 3 o 3.841 2.998 0.961
    4 0 4 o 53.597 56.219 1.624
    4 0 5 o 40.596 39.773 1.526
    4 0 6 o 141.231 147.324 2.215
    4 0 7 o 3.882 4.989 1.401
    4 0 8 o 12.701 9.988 1.579
    4 0 9 o 78.559 73.026 2.650
    4 0 10 o 32.897 29.648 1.951
    4 0 11 o 38.277 35.886 2.093
    4 0 12 o 0.183 0.347 1.908
    4 0 13 o 0.611 0.045 2.841
    4 0 14 o 9.988 6.269 2.810
    4 0 15 o 6.988 1.362 2.984
    4 0 16 o 8.744 1.174 3.470
    4 1 0 o 14.053 13.069 1.100
    4 1 1 o 18.653 18.704 1.214
    4 1 2 o 61.434 61.519 1.556
    4 1 3 o 75.267 75.908 2.003
    4 1 4 o 73.521 70.019 1.635
    4 1 5 o 380.065 382.356 3.679
    4 1 6 o 178.063 179.967 2.399
    4 1 7 o 70.703 68.820 2.209
    4 1 8 o 76.617 74.673 2.291
    4 1 9 o 12.853 9.867 1.687
    4 1 10 o 4.694 5.489 1.652
    4 1 11 o 9.546 7.983 1.978
    4 1 12 o 30.714 32.201 2.310
    4 1 13 o 4.959 6.563 2.669
    4 1 14 o 13.898 13.758 2.623
    4 1 15 o 14.934 17.432 3.818
    4 1 16 o 23.505 19.540 4.240
    4 2 0 o 8.803 7.887 0.998
    4 2 1 o 157.734 162.795 2.186
    4 2 2 o 28.977 27.446 1.146
    4 2 3 o 240.402 247.217 2.505
    4 2 4 o 67.484 64.139 1.862
    4 2 5 o 22.557 22.935 1.129
    4 2 6 o 12.126 13.675 1.103
    4 2 7 o 108.723 109.747 2.227
    4 2 8 o 139.744 140.474 2.869
    4 2 9 o 27.938 22.232 1.837
    4 2 10 o 61.463 55.986 2.683
    4 2 11 o 2.692 3.340 1.908
    4 2 12 o 7.428 6.767 2.183
    4 2 13 o 5.802 3.762 3.613
    4 2 14 o 7.379 8.157 3.210
    4 2 15 o 6.895 3.825 3.592
    4 2 16 o 15.028 11.703 4.327
    4 3 0 o 41.743 44.406 1.468
    4 3 1 o 28.367 28.094 1.347
    4 3 2 o 2.303 1.425 1.035
    4 3 3 o 111.295 115.681 2.405
    4 3 4 o 11.983 10.856 1.363
    4 3 5 o 23.441 24.293 1.517
    4 3 6 o 6.075 4.202 1.353
    4 3 7 o 210.105 209.445 3.220
    4 3 8 o 40.594 35.735 1.967
    4 3 9 o 14.947 12.083 2.311
    4 3 10 o 97.087 103.330 3.194
    4 3 11 o 5.578 3.326 2.103
    4 3 12 o 13.335 12.239 3.016
    4 3 13 o 3.113 4.090 2.647
    4 3 14 o 12.911 7.362 3.273
    4 3 15 o 22.971 19.620 5.387
    4 3 16 o 5.833 2.209 4.539
    4 4 0 o -0.739 0.469 1.312
    4 4 1 o 12.319 11.223 1.491
    4 4 2 o 62.657 61.946 2.108
    4 4 3 o 11.884 11.271 1.256
    4 4 4 o 6.208 6.481 1.294
    4 4 5 o 55.199 55.464 1.867
    4 4 6 o 180.000 190.059 3.325
    4 4 7 o 54.118 53.437 2.294
    4 4 8 o 28.847 25.190 2.768
    4 4 9 o 5.131 2.641 1.946
    4 4 10 o 1.727 1.378 2.134
    4 4 11 o 45.597 38.077 3.039
    4 4 12 o -0.415 3.319 2.416
    4 4 13 o 10.317 14.069 3.241
    4 4 14 o 18.596 18.033 3.656
    4 4 15 o 13.232 14.393 4.079
    4 5 0 o 28.338 25.873 1.723
    4 5 1 o 43.169 43.139 1.925
    4 5 2 o 109.262 112.394 2.640
    4 5 3 o 8.797 9.312 1.604
    4 5 4 o 5.583 6.747 1.468
    4 5 5 o 5.209 3.874 1.584
    4 5 6 o 36.653 34.686 2.211
    4 5 7 o 6.007 4.580 1.774
    4 5 8 o 60.007 61.269 2.808
    4 5 9 o 21.256 19.295 2.303
    4 5 10 o 7.535 5.295 2.843
    4 5 11 o 13.343 18.581 2.523
    4 5 12 o 8.803 6.370 2.991
    4 5 13 o 11.080 9.946 2.994
    4 5 14 o 7.132 5.804 3.757
    4 6 0 o 3.653 3.810 1.838
    4 6 1 o 9.121 11.255 1.769
    4 6 2 o 31.064 28.115 1.957
    4 6 3 o 22.085 24.366 1.929
    4 6 4 o 31.106 28.756 2.039
    4 6 5 o 56.498 56.157 2.519
    4 6 6 o 16.350 15.627 2.104
    4 6 7 o 32.720 32.831 2.292
    4 6 8 o 0.340 0.563 2.094
    4 6 9 o 3.326 2.641 2.633
    4 6 10 o 3.405 1.833 2.600
    4 6 11 o 5.471 2.595 2.706
    4 6 12 o 20.141 18.677 3.578
    4 6 13 o 1.106 4.943 4.465
    4 7 0 o 2.784 3.532 1.944
    4 7 1 o 22.781 17.453 2.435
    4 7 2 o 9.719 11.658 2.037
    4 7 3 o 42.193 43.147 2.521
    4 7 4 o 24.418 23.688 2.368
    4 7 5 o 29.232 29.488 2.555
    4 7 6 o 36.184 38.748 3.029
    4 7 7 o 2.398 2.613 2.735
    4 7 8 o 15.513 12.879 2.838
    4 7 9 o 34.454 29.715 3.449
    4 7 10 o 8.421 1.668 4.100
    4 7 11 o 26.195 17.667 3.392
    4 7 12 o 2.776 6.195 3.408
    4 8 0 o 17.807 15.862 3.260
    4 8 1 o 5.610 4.767 3.389
    4 8 2 o -1.609 0.343 2.986
    4 8 3 o 1.748 0.481 2.435
    4 8 4 o 0.907 1.673 2.983
    4 8 5 o 0.610 0.496 3.062
    4 8 6 o 3.669 2.348 3.187
    4 8 7 o 113.326 106.172 6.842
    4 8 8 o 23.769 22.665 3.886
    4 8 9 o 13.499 1.733 4.006
    4 8 10 o 15.227 4.081 6.685
    4 9 0 o 1.251 0.777 2.931
    4 9 1 o -0.856 0.400 2.633
    4 9 2 o 8.142 4.573 2.669
    4 9 3 o -1.150 0.035 3.110
    4 9 4 o 23.905 15.232 4.108
    4 9 5 o 11.712 8.726 3.167
    4 9 6 o 65.987 63.905 5.074
    4 9 7 o 5.873 3.678 4.146
    4 9 8 o 3.861 3.489 4.396
    4 10 0 o 4.332 3.624 3.405
    4 10 1 o 1.924 1.605 4.195
    4 10 2 o 9.730 0.517 4.059
    4 10 3 o 13.477 16.196 4.426
    4 10 4 o 12.041 8.357 4.080
    5 0 1 o -0.104 1.654 1.466
    5 0 2 o 1.953 2.994 1.505
    5 0 3 o 54.654 47.158 2.083
    5 0 4 o 546.430 552.814 5.443
    5 0 5 o 141.793 132.521 2.911
    5 0 6 o 27.413 25.325 1.987
    5 0 7 o 3.955 1.965 1.934
    5 0 8 o 40.292 34.231 2.509
    5 0 9 o 12.962 11.016 2.393
    5 0 10 o 26.634 29.613 2.974
    5 0 11 o -1.783 1.343 2.614
    5 0 12 o 13.965 12.996 3.572
    5 0 13 o 8.522 12.294 3.328
    5 0 14 o 1.638 1.308 6.299
    5 1 0 o 184.680 195.185 3.068
    5 1 1 o 10.847 9.245 1.492
    5 1 2 o 90.737 87.440 2.474
    5 1 3 o 1.290 0.334 1.616
    5 1 4 o 35.752 34.766 1.746
    5 1 5 o 2.380 0.238 1.820
    5 1 6 o 5.353 6.023 1.865
    5 1 7 o 3.036 4.153 2.683
    5 1 8 o 91.249 90.864 3.324
    5 1 9 o 67.422 63.343 3.434
    5 1 10 o 52.457 52.495 3.531
    5 1 11 o 30.003 23.689 2.946
    5 1 12 o 5.497 2.737 3.249
    5 1 13 o 2.460 0.432 3.917
    5 1 14 o 4.848 0.543 7.105
    5 2 0 o 7.685 6.271 1.718
    5 2 1 o 16.260 14.577 1.808
    5 2 2 o 80.983 82.154 2.703
    5 2 3 o 51.197 50.879 2.068
    5 2 4 o 15.661 16.161 1.813
    5 2 5 o 14.647 11.399 1.813
    5 2 6 o 96.953 99.547 3.780
    5 2 7 o 37.632 36.250 2.406
    5 2 8 o 15.400 13.370 2.462
    5 2 9 o 7.897 9.589 2.244
    5 2 10 o 8.361 13.228 2.717
    5 2 11 o 9.566 7.982 2.624
    5 2 12 o 0.876 0.096 3.006
    5 2 13 o 7.647 0.147 3.886
    5 3 0 o 61.996 58.521 2.410
    5 3 1 o 47.610 44.389 2.220
    5 3 2 o 74.056 68.469 2.656
    5 3 3 o 36.513 30.728 2.149
    5 3 4 o 29.838 29.784 2.013
    5 3 5 o 68.994 68.773 2.594
    5 3 6 o 3.553 1.413 1.995
    5 3 7 o 12.922 14.980 2.190
    5 3 8 o 3.982 8.717 2.647
    5 3 9 o 32.673 32.653 3.941
    5 3 10 o 3.068 3.300 2.630
    5 3 11 o 5.549 5.637 2.914
    5 3 12 o 11.160 12.040 4.182
    5 3 13 o 17.210 15.137 4.476
    5 4 0 o 51.180 48.491 2.350
    5 4 1 o 47.035 44.749 2.259
    5 4 2 o 17.710 16.644 1.934
    5 4 3 o 9.515 10.245 2.233
    5 4 4 o 62.662 58.507 2.613
    5 4 5 o 21.087 13.533 2.172
    5 4 6 o 46.421 39.626 2.821
    5 4 7 o 20.157 17.895 2.422
    5 4 8 o 7.243 0.335 2.909
    5 4 9 o 30.233 29.226 3.214
    5 4 10 o 4.044 2.925 3.457
    5 4 11 o 4.659 2.739 3.206
    5 4 12 o 9.396 9.452 4.340
    5 5 0 o 6.506 2.837 1.909
    5 5 1 o 7.708 5.095 1.959
    5 5 2 o 20.501 19.703 2.112
    5 5 3 o 22.190 24.276 2.268
    5 5 4 o 10.494 10.925 2.269
    5 5 5 o 11.080 7.676 2.375
    5 5 6 o 10.005 7.647 2.547
    5 5 7 o 18.734 13.391 2.940
    5 5 8 o -1.947 0.325 3.013
    5 5 9 o 3.405 3.489 3.159
    5 5 10 o 9.588 7.295 3.746
    5 5 11 o 9.337 4.526 4.376
    5 6 0 o -0.140 2.424 2.199
    5 6 1 o 16.846 19.391 2.645
    5 6 2 o 8.297 8.885 2.700
    5 6 3 o 7.850 6.898 2.760
    5 6 4 o 1.751 0.072 2.733
    5 6 5 o -0.584 0.460 3.477
    5 6 6 o 14.005 11.754 3.124
    5 6 7 o 4.224 3.382 3.611
    5 6 8 o 57.936 59.362 4.202
    5 6 9 o -1.902 6.398 4.003
    5 6 10 o 4.030 5.234 4.229
    5 7 0 o 14.327 16.638 2.931
    5 7 1 o 7.812 2.133 3.100
    5 7 2 o 1.222 1.061 2.674
    5 7 3 o 1.081 6.630 2.808
    5 7 4 o 6.969 9.003 2.940
    5 7 5 o 31.149 30.305 3.393
    5 7 6 o 13.375 13.839 2.972
    5 7 7 o 0.786 2.842 3.275
    5 7 8 o 1.417 1.235 6.025
    5 8 0 o 3.366 1.103 3.422
    5 8 1 o 5.712 6.530 3.190
    5 8 2 o 10.025 11.004 3.187
    5 8 3 o -0.644 1.935 3.301
    5 8 4 o -0.789 4.080 4.858
    5 8 5 o 7.719 14.920 4.780
    6 0 0 o -1.531 2.124 4.065
    6 0 1 o 8.272 5.815 2.441
    6 0 2 o 0.039 0.024 2.556
    6 0 3 o 14.809 9.397 3.194
    6 0 4 o 7.036 6.067 3.620
    6 0 5 o 1.480 0.319 3.102
    6 0 6 o 4.780 2.847 3.122
    6 0 7 o 2.245 0.748 3.179
    6 0 8 o 9.265 0.559 3.499
    6 0 9 o 11.281 7.112 4.282
    6 0 10 o 46.726 54.314 5.002
    6 1 0 o 2.412 0.463 2.379
    6 1 1 o 11.449 14.199 2.366
    6 1 2 o 7.322 9.904 2.523
    6 1 3 o 32.664 33.342 2.768
    6 1 4 o 4.391 3.277 3.050
    6 1 5 o 6.295 0.393 2.799
    6 1 6 o 5.617 2.781 2.736
    6 1 7 o -2.514 0.722 3.865
    6 1 8 o 0.652 3.090 3.659
    6 1 9 o 9.073 1.369 3.750
    6 1 10 o 31.621 23.341 12.650
    6 2 0 o 0.736 2.456 2.831
    6 2 1 o 26.856 29.054 2.420
    6 2 2 o 12.305 9.055 2.417
    6 2 3 o 12.424 11.372 2.623
    6 2 4 o 19.544 18.739 2.828
    6 2 5 o 8.728 8.416 3.573
    6 2 6 o 15.379 14.374 2.970
    6 2 7 o 2.368 1.030 4.236
    6 2 8 o 9.506 11.899 4.950
    6 2 9 o 6.334 1.299 4.235
    6 3 0 o 2.161 2.301 2.663
    6 3 1 o 20.448 17.324 2.648
    6 3 2 o 3.090 6.437 2.832
    6 3 3 o 8.994 7.965 2.622
    6 3 4 o -0.916 0.605 3.131
    6 3 5 o 8.027 1.899 2.976
    6 3 6 o -0.083 2.864 3.498
    6 3 7 o 2.224 0.266 3.335
    6 3 8 o 10.442 10.117 4.566
    6 4 0 o 4.332 4.461 2.703
    6 4 1 o 9.948 9.971 2.750
    6 4 2 o 15.733 14.373 3.159
    6 4 3 o 16.528 18.657 3.071
    6 4 4 o 17.096 15.823 3.260
    6 4 5 o -2.911 0.162 2.911
    6 4 6 o 0.880 3.088 4.404
    6 4 7 o 27.163 26.156 4.035
    6 5 0 o 5.623 0.143 3.409
    6 5 1 o 9.287 6.171 3.109
    6 5 2 o 8.244 4.858 2.953
    6 5 3 o 18.710 12.253 3.171
    6 5 4 o -0.619 2.444 3.883
    6 5 5 o 1.096 1.334 4.357
    6 5 6 o 1.142 14.299 4.582
    6 6 0 o 9.427 15.176 4.429
    6 6 1 o 6.286 4.168 3.736
    6 6 2 o 1.871 0.985 4.741
_reflns_number_total     1908
_reflns_number_gt     1483
_reflns_threshold_expression     I>=2u(I)
_refine_ls_structure_factor_coef     Fsqd
_refine_ls_matrix_type     full
_refine_ls_R_factor_all     0.0632
_refine_ls_R_factor_gt     0.0376
_refine_ls_wR_factor_gt     0.0443
_refine_ls_wR_factor_ref     0.0483
_refine_ls_goodness_of_fit_ref     1.1293
_refine_ls_restrained_S_all     1.1293
_refine_ls_number_reflns     1908
_refine_ls_number_parameters     182
_refine_ls_number_restraints     0
_refine_ls_number_constraints     0
_refine_ls_hydrogen_treatment     refall
_refine_ls_weighting_scheme     calc
_refine_ls_weighting_details
              'w=1/[\s^2^(Fo^2^)+(0.0163P)^2^+0.0113P] where P=(Fo^2^+2Fc^2^)/3'
_atom_sites_solution_primary     dual
_refine_ls_shift/su_max     0.0007
_refine_ls_shift/su_mean     0.0002
_refine_diff_density_max     0.1965
_refine_diff_density_min     -0.2050
_refine_ls_extinction_method     Zachariasen
_refine_ls_extinction_coef     0.017(2)
_refine_ls_extinction_expression
                                    Fc^*^=kFc[1+0.001xFc^2^\l^3^/sin(2\q)]^-1/4^
_refine_ls_abs_structure_details
;
Hooft <i>et al.</i> (2010)
;
_refine_ls_abs_structure_Flack     -0.1(5)
loop_
    _atom_type_symbol
    _atom_type_scat_dispersion_source
    _atom_type_scat_dispersion_real
    _atom_type_scat_dispersion_imag
    _atom_type_scat_source
    C 'Brennan, Cowan, Rev. Sci. Instrum., 1992, 63, 850' 0.00313 0.00162
                             'NoSpherA2: Chem.Sci. 2021, DOI:10.1039/D0SC05526C'
    H 'Brennan, Cowan, Rev. Sci. Instrum., 1992, 63, 850' 0.00000 0.00000
                             'NoSpherA2: Chem.Sci. 2021, DOI:10.1039/D0SC05526C'
    N 'Brennan, Cowan, Rev. Sci. Instrum., 1992, 63, 850' 0.00612 0.00332
                             'NoSpherA2: Chem.Sci. 2021, DOI:10.1039/D0SC05526C'
    O 'Brennan, Cowan, Rev. Sci. Instrum., 1992, 63, 850' 0.01085 0.00610
                             'NoSpherA2: Chem.Sci. 2021, DOI:10.1039/D0SC05526C'
_computing_cell_refinement
;
SAINT V8.38A (Bruker, 2019)
;
_computing_data_reduction
;
SAINT V8.38A (Bruker, 2019)
;
_computing_structure_solution
;
<i>SHELXT2018/2</i> (Sheldrick, 2015a)
;
_computing_structure_refinement
;
<i>olex2.refine</i> 1.5 (Bourhis <i>et al.</i>,  2015),
<i>SHELXL2018/3</i> (Sheldrick, 2015b)
;
_computing_molecular_graphics
;
Ortep-3 for Windows 2020.1 (Farrugia, 2012), Mercury (Macrae
<i>et al.</i>,  2020)
;
_computing_publication_material
;
publCIF (Westrip, 2010)
;
loop_
    _atom_site_type_symbol
    _atom_site_label
    _atom_site_fract_x
    _atom_site_fract_y
    _atom_site_fract_z
    _atom_site_U_iso_or_equiv
    _atom_site_adp_type
    _atom_site_occupancy
    O O11 0.22820(14) 0.47323(8) 0.44521(5) 0.0404(2) Uani 1.000000
    O O41 -0.0450(2) 0.24609(10) 0.07225(7) 0.0437(3) Uani 1.000000
    H H41 -0.152(3) 0.169(2) 0.0717(11) 0.069(6) Uani 1.000000
    N N11 0.6580(3) 0.49778(15) 0.46884(8) 0.0407(3) Uani 1.000000
    H H11a 0.829(3) 0.4650(16) 0.4559(9) 0.057(4) Uani 1.000000
    H H11b 0.620(3) 0.5855(16) 0.5025(10) 0.054(5) Uani 1.000000
    C C1 0.3607(2) 0.27802(11) 0.30625(6) 0.0329(3) Uani 1.000000
    C C2 0.1609(2) 0.18008(13) 0.29703(8) 0.0360(3) Uani 1.000000
    H H2 0.111(3) 0.1155(13) 0.3516(8) 0.065(4) Uani 1.000000
    C C3 0.0224(3) 0.16737(13) 0.21944(8) 0.0374(3) Uani 1.000000
    H H3 -0.129(3) 0.0902(14) 0.2123(7) 0.068(4) Uani 1.000000
    C C4 0.0839(2) 0.25385(11) 0.14971(7) 0.0326(3) Uani 1.000000
    C C5 0.2843(3) 0.35193(14) 0.15763(9) 0.0391(3) Uani 1.000000
    H H5 0.332(3) 0.4167(14) 0.1032(7) 0.064(4) Uani 1.000000
    C C6 0.4203(3) 0.36305(14) 0.23543(8) 0.0396(3) Uani 1.000000
    H H6 0.573(3) 0.4385(14) 0.2415(9) 0.076(5) Uani 1.000000
    C C11 0.5106(3) 0.29262(15) 0.39025(9) 0.0405(3) Uani 1.000000
    H H11c 0.459(3) 0.2104(13) 0.4351(9) 0.085(6) Uani 1.000000
    H H11d 0.716(3) 0.2869(16) 0.3787(9) 0.084(5) Uani 1.000000
    C C12 0.4544(2) 0.42959(11) 0.43655(7) 0.0283(3) Uani 1.000000
loop_
    _atom_site_aniso_label
    _atom_site_aniso_U_11
    _atom_site_aniso_U_22
    _atom_site_aniso_U_33
    _atom_site_aniso_U_12
    _atom_site_aniso_U_13
    _atom_site_aniso_U_23
    O11 0.0233(4) 0.0482(5) 0.0498(5) 0.0059(4) -0.0030(4) -0.0130(4)
    O41 0.0497(6) 0.0443(6) 0.0370(5) -0.0048(5) -0.0088(5) 0.0048(5)
    H41 0.054(12) 0.097(15) 0.055(11) -0.021(11) -0.004(10) 0.011(12)
    N11 0.0260(6) 0.0446(8) 0.0517(7) 0.0003(6) -0.0017(6) -0.0046(6)
    H11a 0.040(9) 0.071(10) 0.062(10) 0.011(9) -0.003(9) 0.008(9)
    H11b 0.043(10) 0.042(9) 0.077(12) -0.001(8) -0.013(8) -0.026(8)
    C1 0.0345(6) 0.0314(6) 0.0328(6) 0.0065(6) 0.0001(5) -0.0032(5)
    C2 0.0413(7) 0.0353(7) 0.0313(7) -0.0011(6) 0.0057(6) 0.0027(6)
    H2 0.088(11) 0.057(9) 0.050(8) -0.018(9) -0.001(8) 0.020(7)
    C3 0.0400(7) 0.0362(8) 0.0360(7) -0.0103(6) 0.0014(6) 0.0010(6)
    H3 0.094(11) 0.062(10) 0.047(8) -0.035(10) -0.002(8) 0.012(7)
    C4 0.0343(7) 0.0295(6) 0.0339(6) -0.0007(6) 0.0023(5) -0.0003(5)
    C5 0.0460(8) 0.0381(7) 0.0332(7) -0.0083(6) 0.0013(6) 0.0050(6)
    H5 0.082(10) 0.075(10) 0.034(7) -0.025(9) -0.027(8) 0.020(7)
    C6 0.0402(8) 0.0379(7) 0.0407(8) -0.0100(6) -0.0024(6) 0.0005(5)
    H6 0.097(12) 0.066(9) 0.065(9) -0.057(10) -0.013(9) 0.008(8)
    C11 0.0396(9) 0.0395(8) 0.0424(8) 0.0136(7) -0.0090(7) -0.0042(6)
    H11c 0.137(16) 0.037(8) 0.080(11) -0.002(9) -0.042(11) 0.015(9)
    H11d 0.071(11) 0.091(12) 0.090(12) 0.038(11) -0.006(9) -0.059(9)
    C12 0.0237(6) 0.0342(6) 0.0270(6) 0.0037(5) 0.0007(5) 0.0022(5)
loop_
    _geom_bond_atom_site_label_1
    _geom_bond_atom_site_label_2
    _geom_bond_site_symmetry_2
    _geom_bond_distance
    _geom_bond_publ_flag
    O11 C12 . 1.2319(12) ?
    O41 H41 . 0.914(18) ?
    O41 C4 . 1.3618(15) ?
    N11 H11a . 0.947(16) ?
    N11 H11b . 1.000(15) ?
    N11 C12 . 1.3197(16) ?
    C1 C2 . 1.3869(16) ?
    C1 C6 . 1.3895(16) ?
    C1 C11 . 1.5063(17) ?
    C2 H2 . 1.069(11) ?
    C2 C3 . 1.3908(16) ?
    C3 H3 . 1.072(13) ?
    C3 C4 . 1.3868(15) ?
    C4 C5 . 1.3878(16) ?
    C5 H5 . 1.067(11) ?
    C5 C6 . 1.3862(18) ?
    C6 H6 . 1.062(13) ?
    C11 H11c . 1.075(14) ?
    C11 H11d . 1.065(15) ?
    C11 C12 . 1.5115(17) ?
loop_
    _geom_angle_atom_site_label_1
    _geom_angle_atom_site_label_2
    _geom_angle_atom_site_label_3
    _geom_angle_site_symmetry_1
    _geom_angle_site_symmetry_3
    _geom_angle
    _geom_angle_publ_flag
    C4 O41 H41 . . 109.9(11) ?
    H11b N11 H11a . . 124.2(14) ?
    C12 N11 H11a . . 118.8(9) ?
    C12 N11 H11b . . 116.8(9) ?
    C6 C1 C2 . . 118.11(11) ?
    C11 C1 C2 . . 121.42(11) ?
    C11 C1 C6 . . 120.47(12) ?
    H2 C2 C1 . . 118.6(7) ?
    C3 C2 C1 . . 121.20(12) ?
    C3 C2 H2 . . 120.2(7) ?
    H3 C3 C2 . . 120.9(6) ?
    C4 C3 C2 . . 119.78(12) ?
    C4 C3 H3 . . 119.3(6) ?
    C3 C4 O41 . . 122.32(11) ?
    C5 C4 O41 . . 117.89(11) ?
    C5 C4 C3 . . 119.79(11) ?
    H5 C5 C4 . . 119.1(7) ?
    C6 C5 C4 . . 119.63(12) ?
    C6 C5 H5 . . 121.3(7) ?
    C5 C6 C1 . . 121.48(12) ?
    H6 C6 C1 . . 118.9(8) ?
    H6 C6 C5 . . 119.6(8) ?
    H11c C11 C1 . . 110.9(7) ?
    H11d C11 C1 . . 110.6(8) ?
    H11d C11 H11c . . 108.2(11) ?
    C12 C11 C1 . . 112.78(10) ?
    C12 C11 H11c . . 106.1(7) ?
    C12 C11 H11d . . 108.0(8) ?
    N11 C12 O11 . . 121.91(12) ?
    C11 C12 O11 . . 121.20(11) ?
    C11 C12 N11 . . 116.86(12) ?
loop_
    _geom_torsion_atom_site_label_1
    _geom_torsion_atom_site_label_2
    _geom_torsion_atom_site_label_3
    _geom_torsion_atom_site_label_4
    _geom_torsion_site_symmetry_1
    _geom_torsion_site_symmetry_2
    _geom_torsion_site_symmetry_3
    _geom_torsion_site_symmetry_4
    _geom_torsion
    _geom_torsion_publ_flag
    O11 C12 C11 C1 . . . . 45.69(11) ?
    O41 C4 C3 C2 . . . . -179.97(11) ?
    O41 C4 C5 C6 . . . . -179.99(11) ?
    N11 C12 C11 C1 . . . . -135.91(12) ?
    C1 C2 C3 C4 . . . . -0.05(13) ?
    C1 C6 C5 C4 . . . . -0.07(14) ?
    C2 C1 C6 C5 . . . . 0.40(13) ?
    C2 C1 C11 C12 . . . . -111.31(12) ?
    C2 C3 C4 C5 . . . . 0.39(14) ?
    C3 C2 C1 C6 . . . . -0.34(13) ?
    C3 C2 C1 C11 . . . . 179.75(11) ?
    C3 C4 C5 C6 . . . . -0.33(13) ?
    C5 C6 C1 C11 . . . . -179.69(11) ?
    C6 C1 C11 C12 . . . . 68.78(12) ?
loop_
    _geom_hbond_atom_site_label_D
    _geom_hbond_atom_site_label_H
    _geom_hbond_atom_site_label_A
    _geom_hbond_site_symmetry_A
    _geom_hbond_distance_DH
    _geom_hbond_distance_HA
    _geom_hbond_distance_DA
    _geom_hbond_angle_DHA
    O41 H41 O11 3_545 0.914(18) 1.92(2) 2.7703(13) 154.1(16)
    N11 H11a O11 1_655 0.947(16) 2.041(16) 2.9365(16) 157.1(13)
    N11 H11b O41 4_565 1.000(15) 1.965(16) 2.9646(19) 178.0(13)
_shelx_hkl_file
;
 1 0 0 1.7 1.2
 1 0 0 3 2.2
 1 0 0 1.5 1.8
 1 0 0 1.3 1.5
 1 0 0 0.5 1.5
 1 0 0 2.5 2.3
 1 0 0 -1.2 1.3
 -1 0 0 1.4 1.8
 -1 0 0 0.7 1.5
 -1 0 0 -0.3 1.5
 -1 0 0 1.7 2.3
 -1 0 0 3.1 1.5
 -1 0 0 -1.6 1.4
 -1 0 0 -2.1 1.5
 2 0 0 746.53 22
 -2 0 0 753.32 21.1
 -2 0 0 745.63 23
 2 0 0 744.23 21.6
 -2 0 0 727.03 21.9
 -2 0 0 770.12 21.4
 -2 0 0 733.93 21.5
 -2 0 0 724.13 22.8
 2 0 0 748.83 22.7
 2 0 0 751.22 21.1
 2 0 0 771.72 21.4
 -3 0 0 -1.5 6
 -3 0 0 3.7 4.1
 -3 0 0 7.8 6.6
 -3 0 0 -4.4 4.1
 3 0 0 5.6 4.6
 3 0 0 5.8 5.3
 3 0 0 -4.3 6.3
 4 0 0 66.79 10.7
 4 0 0 60.19 11.9
 -4 0 0 61.19 10.3
 -4 0 0 76.49 9.7
 -4 0 0 79.99 13.2
 4 0 0 78.09 10.4
 -4 0 0 71.49 9.5
 -5 0 0 -8.3 10.9
 5 0 0 1.3 11
 -5 0 0 4.3 13.4
 -5 0 0 -11.7 9.2
 5 0 0 10.1 12.4
 5 0 0 10.5 11.2
 6 0 0 -0.4 17.8
 6 0 0 8.1 17.4
 -6 0 0 -5.5 18.4
 6 0 0 -14.8 16.5
 1 1 0 1049.3 25.3
 1 -1 0 972.9 25.4
 -1 1 0 1032.1 26.2
 -1 1 0 977.8 26.1
 -1 1 0 1025.5 25.5
 1 1 0 1032.2 25.7
 -1 1 0 1029.1 23.6
 -1 1 0 1033 25.5
 1 -1 0 966.4 26.4
 1 1 0 1010.5 25.9
 -1 -1 0 1029.1 26.5
 -1 -1 0 941.81 25.9
 1 1 0 1027.7 26.2
 1 -1 0 974.3 23.5
 1 -1 0 1027 25.4
 -1 1 0 1017.6 26
 -1 1 0 964 26
 1 -1 0 1043.4 26.1
 1 1 0 960.8 26.3
 -1 -1 0 1038.7 26.2
 -1 -1 0 949.71 25.1
 -1 -1 0 969 25.5
 -1 -1 0 1039.7 26.6
 -1 -1 0 988.7 23.8
 -1 1 0 1025.6 26.6
 1 1 0 995.3 26.2
 1 -1 0 1033.4 26.3
 2 1 0 366.26 13.9
 2 -1 0 363.56 12.8
 -2 1 0 384.26 15
 -2 -1 0 375.16 14
 -2 1 0 363.76 13.5
 -2 1 0 364.56 13
 -2 1 0 371.66 13.4
 2 -1 0 365.76 13.3
 2 -1 0 372.06 13.9
 2 1 0 349.77 13.6
 2 1 0 380.56 13.5
 2 1 0 358.06 14
 -2 -1 0 378.66 13.7
 -2 -1 0 351.26 13.2
 -2 1 0 373.96 14
 -2 -1 0 385.26 14.7
 2 1 0 349.27 13.6
 2 1 0 375.46 13.5
 -3 1 0 209.78 9.7
 -3 1 0 223.08 13.3
 -3 -1 0 214.88 9.5
 -3 -1 0 224.08 12.7
 -3 -1 0 220.28 12.8
 3 1 0 218.98 11.9
 3 1 0 209.88 11.9
 3 1 0 247.78 14.3
 3 -1 0 218.28 13.9
 3 -1 0 209.88 11.1
 3 -1 0 225.48 12.4
 -3 1 0 228.88 11.8
 -3 1 0 197.38 12.9
 -3 -1 0 238.78 13.3
 -4 -1 0 22.8 6.6
 -4 -1 0 44 10
 4 1 0 41.1 9.9
 4 1 0 24.3 9.1
 4 -1 0 9.2 7.6
 4 -1 0 29.6 10.4
 -4 -1 0 29.5 10.4
 -4 1 0 10.6 9.9
 4 1 0 30.3 10.3
 4 -1 0 30.5 9.4
 -4 1 0 23.3 6.3
 -4 -1 0 44.8 9.9
 -4 1 0 36.6 11
 -4 1 0 40 8.7
 5 1 0 388.86 23.5
 -5 1 0 384.46 19.1
 5 -1 0 384.66 22.8
 -5 1 0 402.46 26
 -5 -1 0 409.06 26.4
 -5 -1 0 407.16 22.5
 5 -1 0 433.16 24.4
 -5 1 0 405.26 24.3
 -5 1 0 372.16 21.8
 -5 -1 0 383.36 26.7
 5 -1 0 443.56 26.3
 5 1 0 388.06 25.3
 5 1 0 362.36 23.8
 -6 1 0 29.3 18.5
 6 1 0 5.3 16.4
 6 1 0 -17.5 17.7
 -6 -1 0 8.3 14.9
 -6 -1 0 -4.6 15.1
 6 -1 0 -3 16.9
 6 -1 0 12.9 18.8
 6 1 0 18.8 12.5
 6 -1 0 9.3 17.4
 -6 -1 0 -9.1 17
 0 2 0 5223.38 122.29
 0 -2 0 5613.24 123.19
 0 -2 0 5274.57 120.89
 0 -2 0 5270.57 122.39
 0 -2 0 5354.06 122.89
 0 2 0 5210.28 120.69
 0 2 0 5154.68 122.79
 0 2 0 5488.35 122.79
 0 2 0 5323.57 120.99
 0 -2 0 5062.29 122.29
 0 2 0 5359.46 122.49
 0 2 0 5225.68 122.79
 0 2 0 5142.29 122.69
 0 -2 0 5215.68 120.69
 1 2 0 9977.9 219.28
 1 -2 0 9456.85 218.88
 -1 2 0 9552.44 219.38
 1 2 0 9398.66 218.38
 1 -2 0 9347.56 218.88
 -1 2 0 9052.79 216.58
 -1 -2 0 9737.83 219.28
 -1 -2 0 9667.33 218.28
 -1 2 0 9336.87 218.78
 1 2 0 9683.53 219.68
 1 2 0 9684.03 218.68
 1 2 0 9398.66 218.88
 -1 -2 0 9176.98 215.88
 -1 -2 0 9388.86 218.78
 -1 2 0 9619.24 218.88
 -1 2 0 9751.42 219.58
 -1 2 0 9265.07 218.18
 1 -2 0 9109.79 216.48
 1 -2 0 9368.66 218.28
 -1 2 0 9551.44 219.18
 1 -2 0 9431.16 218.78
 1 2 0 9400.36 216.18
 -1 -2 0 9547.54 218.68
 -1 -2 0 9675.73 219.78
 2 -2 0 4937.61 118.29
 -2 -2 0 5077.29 118.19
 2 2 0 4885.11 118.29
 -2 2 0 5069.99 118.49
 -2 2 0 4957.7 116.59
 -2 -2 0 4979.4 116.09
 -2 -2 0 4660.03 113.49
 2 2 0 4895.81 115.99
 -2 -2 0 4941.81 118.59
 2 -2 0 5063.99 117.89
 2 -2 0 4638.54 112.09
 2 2 0 4897.51 117.09
 2 -2 0 4799.82 116.39
 -2 2 0 5048.69 119.49
 -2 -2 0 5021.3 118.79
 2 -2 0 4927.41 116.59
 2 2 0 4731.03 112.99
 -3 -2 0 16.5 5.9
 -3 2 0 21.9 6.5
 3 -2 0 7.1 6.4
 -3 2 0 24.2 3.7
 3 2 0 20.4 6.6
 3 2 0 24.3 6.9
 -3 -2 0 18.9 6.9
 -3 -2 0 14.9 15.9
 -3 2 0 26.4 6.3
 3 -2 0 23.1 5.9
 4 2 0 23.5 10.1
 -4 -2 0 14.5 8.3
 -4 -2 0 17.2 5.6
 -4 2 0 12.4 5.2
 -4 -2 0 11.1 9.9
 4 -2 0 22 9.2
 -4 2 0 13.7 7.2
 4 -2 0 19.6 9.3
 4 -2 0 21.2 8.3
 4 2 0 17.6 9.3
 -4 2 0 48.1 12.1
 -4 2 0 26 10.6
 -4 -2 0 17.8 9.5
 4 2 0 10.7 7.4
 -5 -2 0 15.1 13.4
 -5 2 0 -11.7 12.9
 5 -2 0 1.2 12.3
 -5 2 0 29.5 14.5
 -5 -2 0 16.9 15.6
 5 2 0 9.2 13.1
 5 2 0 34.9 13.5
 -5 2 0 0.7 12.9
 5 -2 0 19.9 10.3
 5 -2 0 33.3 13
 5 2 0 23.5 11.6
 -5 -2 0 27.1 12.8
 6 -2 0 26 20.2
 6 2 0 24.5 17.1
 6 2 0 15.3 16.6
 -6 -2 0 -2.2 15.1
 -6 2 0 -29.7 18.5
 -6 2 0 -17.2 17.1
 6 -2 0 -13.1 16.3
 -6 2 0 42.3 20.7
 -6 -2 0 14.9 18.5
 6 -2 0 -13.5 11.9
 6 2 0 -25.8 16.4
 -6 -2 0 17.8 19.9
 0 3 0 -0.2 2.2
 0 -3 0 0 3.3
 0 -3 0 -4.1 2.8
 0 3 0 -5.4 2.8
 0 -3 0 -0.3 3.1
 0 3 0 -0.5 1.8
 0 -3 0 1.2 3.4
 0 3 0 -0.1 3.1
 0 3 0 -0.2 1.9
 0 3 0 -2.3 2.7
 0 3 0 0.1 3.3
 0 3 0 2.7 2.8
 0 -3 0 -0.7 1.8
 0 3 0 -0.5 1.6
 1 3 0 78.59 5
 1 3 0 69.59 6.3
 -1 -3 0 79.39 7
 1 3 0 78.49 5.9
 -1 -3 0 79.99 3.7
 -1 3 0 74.19 6.8
 -1 3 0 79.69 7.4
 1 -3 0 85.79 4.2
 1 -3 0 87.79 6.6
 1 -3 0 63.29 6.4
 1 3 0 80.39 6.3
 1 -3 0 95.69 7
 1 -3 0 72.89 5.7
 1 3 0 86.49 3.8
 -1 3 0 81.39 6.6
 -1 3 0 80.79 4
 -1 -3 0 85.89 6.6
 -1 -3 0 83.29 6.1
 -1 -3 0 72.19 6.5
 1 -3 0 81.79 4.4
 -2 3 0 45.9 6.7
 2 -3 0 46.3 6.9
 2 3 0 35.1 5
 2 3 0 41 6
 -2 -3 0 47.9 5.3
 -2 -3 0 32.6 7.3
 -2 -3 0 46.8 6.5
 -2 3 0 43.7 5.9
 2 3 0 50.99 6.7
 -2 3 0 25.9 7.1
 -2 -3 0 47.7 7.1
 2 -3 0 40.3 5.8
 2 3 0 43.4 3.3
 2 -3 0 48.2 6.1
 2 -3 0 42 6.2
 -3 3 0 169.58 15.5
 3 -3 0 178.88 12.4
 -3 3 0 183.78 14.3
 3 -3 0 172.78 11.1
 3 3 0 147.59 11.9
 -3 -3 0 192.58 11.3
 3 -3 0 174.38 11.6
 3 3 0 180.88 11.8
 -3 -3 0 150.38 12.6
 -3 3 0 157.18 11
 -4 3 0 95.99 14.7
 4 3 0 94.59 13.5
 -4 -3 0 77.69 12.6
 -4 3 0 103.39 13
 4 -3 0 113.19 15.4
 4 3 0 98.39 12.4
 4 -3 0 88.89 11.7
 -4 -3 0 86.09 5.5
 -4 3 0 58.19 11.4
 4 -3 0 84.99 11.9
 4 3 0 97.69 13.6
 -4 -3 0 88.49 12.1
 -5 3 0 163.78 21.1
 -5 3 0 140.19 17.9
 5 -3 0 126.09 17.8
 -5 -3 0 139.49 20.6
 -5 -3 0 135.59 20.5
 -5 3 0 158.48 22.3
 -5 -3 0 116.79 16.5
 5 3 0 152.18 16.7
 5 -3 0 112.79 15.7
 5 3 0 116.99 16.5
 5 -3 0 124.69 16.3
 5 3 0 120.29 17.6
 -6 -3 0 -41.2 19.3
 6 3 0 19.7 17
 6 3 0 6.8 18
 -6 -3 0 14.3 18.2
 -6 3 0 -9.4 18.8
 -6 -3 0 9.8 21.8
 -6 3 0 -12.5 17.8
 -6 3 0 34.2 20.9
 6 3 0 -16.4 18
 6 -3 0 38.3 19.3
 6 -3 0 10.5 18
 0 4 0 4071.99 99.09
 0 -4 0 4031.4 97.19
 0 4 0 4105.49 97.09
 0 -4 0 3978.9 96.29
 0 -4 0 3986.2 92.89
 0 4 0 3860.81 93.39
 0 -4 0 3997.7 97.49
 0 4 0 3797.22 92.69
 0 4 0 4053.99 96.59
 -1 -4 0 1431.56 39.8
 -1 4 0 1447.16 38.1
 1 4 0 1415.66 41.4
 -1 -4 0 1364.36 37
 1 -4 0 1374.06 38.4
 1 4 0 1430.46 38.4
 -1 -4 0 1397.46 37
 -1 4 0 1385.06 33.4
 1 -4 0 1421.46 35.5
 1 -4 0 1434.46 39.1
 1 4 0 1350.66 32.6
 -1 4 0 1386.16 33.4
 1 4 0 1398.76 38.8
 1 4 0 1430.06 39.7
 -1 4 0 1231.88 35
 1 -4 0 1408.96 38.8
 -1 4 0 1380.16 39.5
 -1 -4 0 1364.76 39.1
 2 -4 0 -3.6 3.3
 2 4 0 4 5.3
 -2 4 0 4.1 4
 -2 -4 0 -6.7 4
 2 -4 0 4.6 5.9
 -2 4 0 3.4 5.2
 2 4 0 1.6 2.8
 -2 4 0 7.7 4.8
 -2 -4 0 -14.7 6.3
 -2 -4 0 -3.2 5.3
 2 4 0 1.4 5.8
 2 -4 0 -0.1 4.4
 -2 -4 0 1.4 3
 -3 -4 0 110.09 11.5
 3 4 0 115.99 13.3
 -3 -4 0 126.39 14.8
 -3 4 0 136.49 15.1
 -3 -4 0 110.79 9.5
 -3 4 0 113.09 10.5
 -3 4 0 141.19 15.2
 -3 -4 0 116.49 11.6
 3 -4 0 120.49 13.6
 3 -4 0 127.99 11.1
 3 4 0 102.59 10.9
 3 -4 0 118.69 10.9
 -4 4 0 -0.4 9
 -4 4 0 3.9 8.7
 4 4 0 3.7 10.1
 -4 4 0 -13.8 8.3
 4 -4 0 4.2 9.8
 4 -4 0 -10.1 10.3
 4 -4 0 -2.1 10.1
 -4 -4 0 -17.2 8.6
 -4 -4 0 8.1 11.4
 4 4 0 15.5 11.4
 -4 -4 0 -9.5 12.1
 4 4 0 4.2 9.8
 5 4 0 92.69 15.5
 -5 -4 0 101.89 17.8
 -5 -4 0 108.39 15.4
 -5 4 0 88.49 19.8
 -5 4 0 110.79 16.2
 5 4 0 133.99 19.4
 5 4 0 123.19 19.1
 5 -4 0 96.89 14.7
 5 -4 0 115.99 18.3
 -5 -4 0 117.69 19.9
 5 -4 0 99.59 17.1
 -5 4 0 132.09 20.8
 -6 4 0 -6 17.3
 6 4 0 -0.2 19.5
 6 4 0 -1.8 18.6
 -6 -4 0 5.6 19
 6 -4 0 27.2 18.6
 -6 4 0 32.2 17.3
 -6 -4 0 -8.4 17.1
 6 4 0 44 20.4
 6 -4 0 -29.2 18.7
 -6 -4 0 13.5 21.8
 -6 4 0 36 24.6
 0 5 0 5 4.1
 0 -5 0 -6.4 3.8
 0 -5 0 -0.1 2.7
 0 -5 0 -5.4 4.4
 0 5 0 4.1 3.5
 0 5 0 -5.9 3
 0 5 0 -5 4.9
 0 -5 0 7 5.3
 0 5 0 -2.9 3
 1 5 0 94.09 8.1
 -1 5 0 98.69 14
 -1 -5 0 105.19 8.7
 -1 -5 0 110.99 7.7
 1 -5 0 104.09 9.9
 1 -5 0 105.89 9.7
 -1 -5 0 108.89 9.2
 1 -5 0 99.79 7.5
 1 5 0 105.79 8.2
 -1 5 0 104.99 9.2
 1 5 0 98.29 3.6
 1 -5 0 95.19 8.6
 -1 5 0 99.99 8.2
 -1 5 0 96.49 4.4
 -1 -5 0 103.39 9.2
 1 5 0 120.79 9
 -2 5 0 12.1 4
 2 -5 0 16.9 8.3
 2 -5 0 9.1 5.1
 2 5 0 7.8 7.8
 -2 5 0 8.5 7.5
 -2 -5 0 11.8 2.8
 -2 -5 0 -0.2 6.5
 2 5 0 12.7 7.2
 2 -5 0 8.6 3
 2 -5 0 8.1 8.3
 -2 -5 0 7 6.3
 -2 5 0 1.7 7.3
 2 5 0 15.9 4.1
 -2 -5 0 19.6 10.3
 -3 -5 0 169.68 16.6
 -3 -5 0 160.28 13.5
 3 -5 0 142.59 15.1
 -3 -5 0 164.78 17.4
 -3 5 0 154.38 14.4
 3 5 0 158.18 15.1
 3 -5 0 160.38 15
 -3 5 0 140.89 10.5
 -3 -5 0 163.48 9.6
 -3 5 0 164.68 14.2
 3 5 0 154.38 14.3
 3 5 0 160.48 10.9
 4 -5 0 62.29 14.3
 4 -5 0 71.29 13.4
 -4 5 0 46 14.7
 4 5 0 90.19 16.2
 4 5 0 58.59 12.1
 -4 5 0 59.59 13.8
 4 -5 0 59.59 10.5
 -4 -5 0 53.19 12.4
 4 5 0 37.2 10.3
 -4 -5 0 52.79 11.9
 -4 -5 0 67.99 10.1
 -5 -5 0 3.9 13.8
 5 -5 0 -20.4 13.2
 -5 5 0 33.7 19.6
 5 5 0 15.3 12.1
 5 -5 0 20.5 15
 -5 5 0 10 16.8
 5 5 0 26.9 14.8
 -5 5 0 -1.5 14.8
 -5 -5 0 9.3 12.9
 5 5 0 20.7 17.2
 -5 -5 0 25 13.1
 5 -5 0 30.4 12.3
 -6 5 0 23.7 18.5
 -6 -5 0 47.7 22.1
 6 -5 0 38.8 16.1
 6 -5 0 -15 19.6
 -6 5 0 -16.5 17.4
 6 5 0 18 14.9
 6 5 0 -11.4 19.7
 -6 5 0 -19.6 24.7
 6 5 0 23.3 22.9
 -6 -5 0 30.1 25.1
 0 6 0 76.59 6.9
 0 -6 0 83.89 12.3
 0 -6 0 83.99 9.6
 0 -6 0 98.19 6.2
 0 6 0 82.39 8.4
 -1 -6 0 133.89 12
 1 6 0 153.28 4.4
 1 6 0 168.28 11.2
 1 -6 0 162.98 14.2
 -1 6 0 154.28 5.4
 1 6 0 160.78 15.4
 1 -6 0 175.58 9.6
 1 -6 0 165.78 14.2
 -1 -6 0 174.08 10.3
 -1 6 0 149.79 10.5
 -1 -6 0 147.29 13.7
 -1 6 0 149.39 16.4
 2 -6 0 741.63 28.5
 -2 -6 0 763.42 31.4
 2 -6 0 784.52 21.9
 2 6 0 821.12 29.4
 2 6 0 805.62 23.7
 -2 6 0 728.33 32.2
 2 -6 0 779.72 29.3
 -2 6 0 798.42 31.6
 2 6 0 820.02 30.4
 -2 -6 0 787.32 30.8
 2 -6 0 781.22 29.7
 -2 -6 0 792.42 28
 -2 6 0 765.42 21.1
 3 6 0 60.29 5
 -3 -6 0 54.39 12.9
 3 6 0 81.89 13.4
 -3 -6 0 64.89 6.9
 -3 -6 0 55.19 14.2
 -3 6 0 75.99 13.8
 -3 6 0 71.29 9
 3 -6 0 61.69 12.1
 3 -6 0 67.99 13.2
 -3 -6 0 75.89 11.8
 3 -6 0 82.19 13.7
 -3 6 0 77.59 16
 3 6 0 73.89 12.9
 4 6 0 -1.4 12.7
 -4 -6 0 5.3 14.2
 4 -6 0 3.4 12.6
 -4 6 0 -24.8 14.1
 4 6 0 12.3 12.3
 -4 -6 0 1.2 11
 4 -6 0 3 9.1
 -4 -6 0 32.9 11.5
 -4 6 0 -9.9 11.1
 4 -6 0 36.9 14.5
 4 6 0 16.5 15.6
 -4 6 0 19.8 9.8
 5 -6 0 23.3 15.4
 5 -6 0 6.1 12.2
 -5 -6 0 0.8 13.3
 5 6 0 -19 11.7
 5 6 0 6.9 16.7
 -5 6 0 3.4 14.4
 5 6 0 -14 12.9
 5 -6 0 -2.4 12.5
 6 6 0 37.6 23.9
 -6 6 0 57.09 22.8
 6 -6 0 -15.4 20.4
 -6 -6 0 1.8 25.1
 6 6 0 26.4 22.1
 -6 6 0 16.6 27.6
 0 7 0 1.3 5.7
 0 -7 0 -16.1 7.6
 0 -7 0 5.4 4.2
 0 7 0 -5.4 4.5
 0 7 0 -4.5 5.6
 0 -7 0 3 6.7
 0 -7 0 -4 7.4
 0 7 0 -2.9 6.1
 -1 7 0 12.4 9.5
 1 -7 0 0.2 6.5
 1 -7 0 -0.4 8.5
 1 -7 0 10.5 7.2
 -1 -7 0 -4.3 4.8
 1 7 0 -1.9 6.5
 -1 -7 0 1.4 10.1
 -1 7 0 2.1 10.2
 -1 7 0 -5.7 5.6
 1 7 0 12.2 9.1
 -1 -7 0 0.3 9.5
 -1 -7 0 3.4 8.2
 2 -7 0 174.58 10.2
 -2 7 0 188.48 16.3
 2 -7 0 169.28 14.4
 -2 7 0 188.98 16.4
 2 7 0 180.68 14.3
 2 7 0 169.78 14.4
 2 -7 0 164.08 14.2
 -2 -7 0 156.38 15.1
 -2 -7 0 166.18 15.3
 2 -7 0 174.28 14.3
 -2 -7 0 176.68 19.4
 -2 7 0 155.58 11.2
 2 7 0 179.48 11.6
 3 -7 0 138.09 14.9
 -3 7 0 150.58 19.6
 -3 7 0 190.98 22.6
 -3 -7 0 119.09 18.3
 3 7 0 168.38 18.2
 -3 -7 0 129.29 18
 3 -7 0 139.89 15
 3 7 0 151.08 17.7
 3 -7 0 168.08 18.2
 -3 -7 0 161.08 21.1
 -4 7 0 1.4 12.4
 4 -7 0 9.5 14.4
 -4 -7 0 4.7 16.7
 -4 -7 0 15.6 16
 4 -7 0 42.4 14.9
 4 7 0 -11.7 9.6
 4 -7 0 -7.6 9.4
 -4 7 0 -5.1 17.8
 4 7 0 3.7 13.7
 -4 -7 0 27.6 17.5
 5 7 0 29 18.9
 -5 7 0 7.2 24.7
 -5 7 0 12.6 21.9
 5 -7 0 46.4 23.8
 5 -7 0 50.99 19
 5 -7 0 25.4 19.2
 5 7 0 38.4 19.7
 5 7 0 33.4 27.1
 -5 -7 0 13.7 15.5
 -5 -7 0 49.4 17.4
 0 8 0 193.38 15
 0 8 0 197.48 11.1
 0 -8 0 193.78 16.5
 0 -8 0 192.38 17.3
 0 -8 0 184.48 9.3
 0 8 0 223.68 18.5
 0 -8 0 190.08 14.8
 1 -8 0 5.8 8.8
 -1 8 0 3.5 12.5
 1 -8 0 4.8 8.2
 1 -8 0 2.3 9.7
 -1 -8 0 0.1 8.2
 1 8 0 -0.3 7.8
 -1 8 0 -11.5 7.3
 -1 -8 0 -0.5 11.5
 -1 -8 0 15.9 9.9
 -1 8 0 -4 7.6
 -1 -8 0 1.7 7.1
 2 -8 0 24.6 12
 2 -8 0 24.4 10.1
 -2 -8 0 22.4 13.2
 2 8 0 34.4 8.8
 -2 8 0 30.2 14.3
 2 8 0 18.2 12
 -2 -8 0 14.3 14.2
 -2 -8 0 29.2 10.5
 2 -8 0 8 12.5
 2 8 0 20.9 11.9
 -2 8 0 38.2 12
 2 -8 0 25.9 7.8
 3 -8 0 -6.3 13.8
 -3 -8 0 22.7 12.9
 -3 -8 0 4 13.3
 3 -8 0 -6.7 13.6
 3 8 0 -12 12.2
 3 8 0 3 12.7
 -3 8 0 9.5 13.7
 3 -8 0 -2.1 12.9
 -3 -8 0 12.9 14.9
 -3 8 0 8.1 13.1
 4 -8 0 48.3 16.8
 -4 8 0 65.49 41.4
 -4 -8 0 24 18
 4 -8 0 28.2 17.2
 4 8 0 54.99 17.7
 -4 8 0 19.8 15
 -4 -8 0 46.6 21.7
 -5 -8 0 2.3 20.5
 5 8 0 33.5 21
 5 -8 0 4.3 19.2
 -5 8 0 -14.2 23.8
 5 -8 0 7 20.6
 5 -8 0 20.9 20.5
 -5 8 0 -7.1 26.3
 5 8 0 -1.2 26.1
 -5 -8 0 13.5 24.3
 0 9 0 10.4 11.9
 0 -9 0 9.2 12.4
 0 -9 0 2.5 8
 0 9 0 5.3 12.2
 0 -9 0 17.5 13.3
 1 9 0 17.2 12.4
 1 9 0 17.3 12.8
 1 9 0 28.1 10
 -1 9 0 17.1 10.2
 1 -9 0 6.4 11.3
 -1 9 0 -9.4 13.7
 -1 -9 0 7.5 8.9
 -1 9 0 14.3 12.3
 1 -9 0 -1.3 13.6
 -1 -9 0 7.8 14.4
 -1 -9 0 -0.1 13.8
 1 -9 0 6.3 11.3
 -1 -9 0 11.2 8.3
 -2 9 0 13.8 10.9
 2 9 0 -18.2 12.8
 2 -9 0 30.3 11.6
 2 -9 0 -15.9 13.4
 -2 9 0 -1.1 12.3
 2 9 0 13.5 9.9
 2 -9 0 -9.2 13.1
 2 9 0 11.1 10.8
 -2 -9 0 5.6 16.4
 -2 -9 0 6.1 11.3
 -2 -9 0 16.1 11.9
 -2 9 0 9.6 17.1
 -3 9 0 -14.4 19.7
 -3 -9 0 19.8 13.8
 3 9 0 32.8 15.8
 3 9 0 0.2 16
 -3 -9 0 50.39 19.5
 3 -9 0 39 17.2
 3 -9 0 11.3 17.4
 -3 -9 0 -5.5 18.8
 3 -9 0 -7 10.6
 -3 9 0 9 16.8
 4 -9 0 21.8 14.8
 -4 -9 0 9.5 23.4
 4 -9 0 -5.2 18
 4 -9 0 -1.2 19.9
 4 9 0 -0.9 12.4
 -4 -9 0 -6.5 19.3
 -4 9 0 -15.6 25.4
 4 9 0 13.6 20.3
 0 -10 0 122.09 15.8
 0 -10 0 89.59 18.4
 0 -10 0 128.89 21.9
 0 10 0 123.09 19.5
 0 10 0 128.39 20
 1 10 0 24.5 15.8
 1 -10 0 11.3 10.1
 1 -10 0 -3.6 11.7
 -1 -10 0 -8 12.5
 -1 10 0 38.8 19
 1 -10 0 35.9 14.4
 -1 -10 0 16.5 12.7
 -1 -10 0 4.3 14
 -1 10 0 0.1 14.5
 1 10 0 11.5 14
 -1 10 0 11.5 13.7
 1 10 0 -4.5 13.1
 -2 -10 0 20.4 13.7
 -2 10 0 36.2 16.3
 2 10 0 10.3 17.2
 2 -10 0 26.2 16.2
 2 -10 0 54.89 18.5
 -2 10 0 28.6 22.8
 -2 10 0 38.9 13.7
 -2 -10 0 30.6 20.2
 2 10 0 26.6 12.3
 -2 -10 0 35.8 20
 -3 -10 0 -0.7 22.6
 3 -10 0 6.1 17.2
 -3 10 0 -43.5 23.2
 -3 -10 0 -27.5 18
 -3 10 0 -7 19.7
 -3 -10 0 27 21.6
 3 -10 0 -13.7 19.2
 3 10 0 14.3 17.6
 3 -10 0 12.5 18.8
 -3 10 0 13.1 19
 3 10 0 6.1 17
 -4 10 0 -25.9 20.6
 4 -10 0 -7.4 20.1
 -4 -10 0 7.9 26.5
 4 10 0 24.3 21
 4 10 0 17.2 24.3
 -4 10 0 43.7 23.5
 4 -10 0 -1.9 16.9
 -4 -10 0 51.29 25.1
 4 -10 0 -13.3 24.7
 0 -11 0 5.5 18.8
 0 11 0 4.2 17.9
 0 -11 0 0.4 38.4
 0 -11 0 13.3 17.9
 -1 11 0 149.09 21.3
 -1 -11 0 226.38 30.5
 1 -11 0 226.68 26.4
 1 11 0 163.78 38.6
 1 11 0 170.18 23.2
 1 -11 0 186.68 25
 -1 -11 0 221.58 27.3
 1 11 0 164.88 24.4
 1 -11 0 173.48 29.4
 -1 11 0 176.08 29.3
 -2 -11 0 36.7 23.1
 2 11 0 -35 18.4
 -2 11 0 71.69 27
 2 -11 0 -1.5 24.7
 -2 11 0 -28.1 28.8
 -2 11 0 26.6 15.8
 2 -11 0 -11.9 16.7
 -2 -11 0 28.1 25.1
 2 11 0 -9.2 17.1
 -3 11 0 -0.7 24.4
 3 -11 0 -19.2 19.6
 -3 -11 0 -22.8 25.8
 3 -11 0 1 23.8
 -3 11 0 -37 21.1
 3 11 0 25.6 20.9
 -3 11 0 -9 21.7
 0 12 0 70.39 25.8
 0 -12 0 60.99 20.8
 0 -12 0 108.79 24.5
 0 -12 0 70.89 20.9
 0 12 0 84.19 19.9
 -1 -12 0 2.4 20.7
 -1 12 0 76.49 24.8
 1 -12 0 36.3 18.5
 1 12 0 15.2 19.7
 -1 12 0 4.3 26.3
 1 -12 0 49.99 20.3
 -1 -12 0 57.29 25.7
 1 12 0 -3 16.6
 1 12 0 8.3 15.2
 -2 12 0 31.3 25.4
 -2 -12 0 16.6 31
 2 12 0 19.6 21.3
 -2 -12 0 0.5 19.5
 2 -12 0 -1.5 21.7
 2 -12 0 15.3 18.3
 2 12 0 -2.5 24.6
 -2 12 0 38.5 41.6
 -1 0 -1 0.4 2.2
 1 0 1 3 1.9
 1 0 -1 -0.1 1.4
 -1 0 1 6.7 2.1
 -1 0 -1 -1.1 1.9
 1 0 -1 3.8 1.9
 -1 0 -1 3.9 2.1
 1 0 1 3.1 1.8
 1 0 1 1.3 1.9
 -1 0 -1 3 2.6
 -1 0 -1 0.7 1.4
 1 0 -1 1 1.6
 -1 0 -1 2.9 1.9
 -1 0 1 4.1 2.1
 1 0 -1 1.7 1.8
 -1 0 1 -0.6 2.1
 1 0 -1 1.5 2.2
 1 0 1 5 2.2
 -1 0 1 0.8 1.6
 -1 0 1 -1.5 2.3
 1 0 1 1.5 1.5
 1 0 -1 1.4 1.6
 1 0 1 0.7 1.4
 -1 0 1 0.6 1.6
 -1 0 1 4.1 1.9
 1 0 1 -0.2 1.6
 -1 0 -1 0.3 1.9
 1 0 -1 0.7 1.6
 2 0 1 1469.25 37.7
 -2 0 1 1431.46 38
 -2 0 1 1489.85 39.9
 -2 0 -1 1488.65 38.4
 -2 0 1 1462.55 38.5
 2 0 -1 1518.55 39.4
 2 0 1 1526.45 38.6
 -2 0 1 1506.35 40.2
 -2 0 -1 1479.35 40.1
 2 0 1 1474.65 39.8
 2 0 1 1516.95 39.5
 -2 0 -1 1534.85 38.2
 2 0 -1 1520.35 38.5
 -2 0 1 1504.65 38.5
 2 0 -1 1501.35 38.3
 -2 0 1 1426.26 39.3
 -2 0 -1 1398.96 38.9
 2 0 -1 1499.75 39.9
 -2 0 1 1486.55 37.6
 -2 0 -1 1528.45 40.2
 2 0 1 1534.65 38.1
 3 0 1 61.89 7.9
 -3 0 1 58.19 7.7
 3 0 -1 51.29 7.8
 -3 0 -1 48.6 8.8
 3 0 -1 48.9 6.7
 -3 0 -1 55.79 8.9
 3 0 1 62.69 8.5
 -3 0 1 60.79 6.9
 -3 0 1 53.99 7.6
 -3 0 -1 66.59 6.8
 -3 0 1 60.39 7.7
 3 0 1 54.89 8.6
 3 0 1 61.59 6.8
 3 0 -1 52.09 6.3
 -4 0 -1 367.36 16.7
 4 0 1 382.46 20.1
 4 0 1 392.86 18.6
 -4 0 1 383.46 16.6
 -4 0 -1 421.36 22.5
 -4 0 1 415.36 22.4
 4 0 -1 415.96 22.1
 -4 0 1 390.36 21.4
 -4 0 1 391.76 18.1
 -4 0 -1 375.96 21.6
 -4 0 -1 406.16 18
 4 0 1 414.56 21.9
 4 0 -1 432.96 19.5
 -5 0 -1 -10.1 10.2
 -5 0 1 7.1 9.7
 5 0 -1 -12.8 12.1
 5 0 1 14.7 12.3
 5 0 -1 5.6 12.5
 -5 0 1 -6.8 13
 -5 0 -1 -12 12.4
 5 0 -1 11.3 10.9
 -5 0 1 -0.1 9.7
 5 0 1 -4.7 11.7
 -5 0 1 -4.3 9.7
 -5 0 -1 5.2 14
 5 0 1 4.6 12.9
 6 0 1 31 16.5
 6 0 -1 36.1 15.7
 6 0 -1 -4.8 15.7
 6 0 1 16.8 16.5
 -6 0 -1 14.4 14.4
 -6 0 1 32.4 18
 -6 0 1 22.9 17.3
 6 0 1 15.3 12.7
 6 0 -1 -1.9 17.2
 0 -1 -1 -0.4 0.6
 0 -1 1 0.5 1.1
 0 -1 -1 1.7 0.8
 0 -1 1 2.2 1.5
 0 -1 1 0 1.1
 0 -1 1 0 1.9
 -1 -1 -1 6399.26 152.68
 1 -1 1 6933.21 154.78
 -1 -1 -1 6870.31 154.48
 -1 -1 -1 6684.23 153.98
 1 1 -1 6498.75 154.48
 1 1 -1 6728.13 153.58
 -1 -1 -1 6806.52 154.58
 -1 -1 -1 6717.33 153.08
 -1 -1 -1 6398.26 153.88
 1 -1 1 6678.93 154.08
 1 1 -1 6731.33 152.98
 1 1 -1 6821.92 154.28
 1 -1 1 6601.94 154.58
 1 -1 1 6386.06 152.48
 -1 1 1 6810.12 154.18
 1 1 -1 6873.41 154.48
 -1 -1 -1 6819.32 153.58
 -1 1 1 6528.95 153.38
 -1 1 1 6813.02 153.28
 1 -1 1 6752.82 154.38
 1 -1 1 6341.07 153.58
 1 1 -1 6816.02 154.58
 1 1 -1 6844.71 154.48
 -1 1 1 6680.53 154.18
 -1 1 1 6437.26 153.98
 -1 1 1 6988.6 154.88
 1 1 1 6442.46 152.68
 1 1 1 6746.62 154.08
 1 1 1 6718.03 154.18
 1 1 1 6809.92 153.48
 -1 -1 1 6952.8 154.58
 -1 1 -1 6760.02 154.28
 -1 1 -1 6622.44 154.08
 1 -1 -1 6700.53 154.58
 1 -1 -1 6544.75 152.38
 -1 -1 1 6391.36 152.78
 1 -1 -1 6647.54 153.38
 1 1 1 6110.39 154.08
 -1 1 -1 6599.94 153.68
 1 -1 -1 6664.13 154.08
 1 -1 -1 6712.43 154.28
 1 1 1 6748.52 154.48
 1 -1 -1 6079.89 153.78
 -1 -1 1 6759.92 153.58
 1 -1 -1 6437.46 152.28
 -1 -1 1 6638.14 154.18
 1 1 1 6837.42 153.08
 -1 1 -1 6524.85 152.58
 -1 -1 1 6968.1 154.68
 -1 1 -1 6627.94 154.68
 -1 1 -1 6645.33 154.58
 -1 -1 1 6849.21 154.68
 1 -1 -1 6624.54 153.08
 -2 -1 -1 548.55 18.1
 2 -1 1 553.44 18.1
 -2 1 1 539.35 17.8
 -2 1 1 571.04 19.6
 -2 -1 -1 558.54 17.8
 2 -1 1 566.74 18.2
 -2 1 1 525.15 17.3
 2 -1 1 562.14 16.5
 2 1 -1 542.75 17
 -2 1 1 565.84 19
 -2 1 1 538.25 16.1
 -2 -1 -1 558.94 19.1
 2 1 -1 541.05 17.9
 -2 1 1 576.74 17.8
 2 1 -1 556.04 18.5
 2 -1 1 568.44 18.6
 -2 1 1 531.75 17.7
 2 1 1 505.05 17.5
 -2 -1 1 539.15 16.8
 2 1 1 556.74 17.3
 2 1 1 541.65 18.2
 2 1 1 526.65 18
 -2 1 -1 577.04 16.5
 -2 -1 1 538.75 18
 2 1 1 562.54 17.3
 -2 1 -1 566.24 17.6
 2 -1 -1 550.84 17.3
 -2 1 -1 552.94 18.9
 -2 -1 1 566.14 18.2
 -2 1 -1 554.04 18.1
 2 1 1 558.54 18.3
 -2 -1 1 537.85 14.8
 -2 -1 1 549.45 18.6
 2 -1 -1 546.15 17.5
 2 1 1 552.84 16.2
 2 -1 -1 553.34 18.7
 3 -1 1 317.07 15
 3 1 -1 305.37 13.6
 -3 -1 -1 290.87 14.6
 -3 -1 -1 305.27 15.4
 -3 1 1 297.27 15.3
 -3 1 1 294.47 12.2
 -3 1 1 290.17 13.4
 -3 -1 -1 301.57 14.7
 -3 1 1 300.07 14.9
 3 1 -1 299.17 14.8
 3 -1 1 300.47 13
 3 1 -1 314.07 14.8
 3 -1 1 292.67 14.7
 3 1 1 308.97 14
 3 -1 -1 304.27 16.2
 3 -1 -1 298.57 14.1
 -3 1 -1 294.17 11.7
 -3 -1 1 317.97 15.6
 3 -1 -1 292.87 12.7
 3 1 1 289.97 13.6
 -3 1 -1 295.57 15.2
 3 1 1 300.17 15.7
 -3 -1 1 284.67 10.9
 -3 1 -1 308.67 14.1
 3 1 1 317.47 12.5
 -3 -1 1 281.57 14.7
 -3 1 -1 282.67 15.1
 4 1 -1 32.6 10.3
 4 -1 1 38 10.4
 -4 1 1 41.3 7
 -4 -1 -1 26.5 8.1
 -4 -1 -1 42.4 11.7
 -4 1 1 43.8 9.6
 4 1 -1 39.4 11.2
 4 -1 1 17.7 8.1
 -4 -1 -1 30.9 8.7
 -4 1 1 44.8 9.9
 4 -1 1 55.39 11.5
 4 1 -1 41.4 10.7
 -4 -1 -1 46.5 7.5
 -4 1 1 35 8.7
 -4 -1 1 49.99 6.9
 -4 1 -1 33 6.8
 -4 1 -1 38.6 10.4
 -4 1 -1 52.89 11.5
 4 1 1 31.4 9.3
 4 1 1 42.4 9.2
 -4 -1 1 45.1 11.1
 -4 -1 1 39.9 9.3
 -4 -1 1 22.7 8.4
 4 -1 -1 30.7 8.8
 -4 1 -1 37.2 11.7
 4 1 1 42.8 10.1
 -5 1 1 26.4 11.8
 5 -1 1 29.4 12.9
 5 -1 1 9.2 9.8
 -5 1 1 29.1 9.6
 5 -1 1 38.4 13.1
 5 1 -1 -4.9 10.5
 -5 -1 -1 34.1 11.7
 -5 1 1 30.4 12.9
 -5 -1 -1 39.2 14.8
 -5 -1 -1 24.6 11.1
 -5 1 1 11.6 13.1
 5 1 -1 11.3 12.6
 5 1 -1 10.5 12.9
 -5 -1 -1 15 10.1
 5 1 1 27.6 11.7
 5 1 1 43.9 13.5
 -5 1 -1 20.4 11.8
 5 1 1 31.1 13.5
 -5 1 -1 28 13.6
 -5 1 -1 8.1 8.6
 -5 -1 1 25.1 8.7
 -5 1 -1 38.3 14.3
 5 -1 -1 26.6 12.3
 5 -1 -1 15.4 13.6
 -5 -1 1 1.1 13.3
 -5 -1 1 12 12.4
 -5 -1 1 24.1 14
 5 -1 -1 32.5 13.6
 -6 -1 -1 31.8 17.9
 6 1 -1 93.49 21.6
 6 -1 1 31.9 17.7
 6 1 -1 39.5 14.4
 -6 1 1 9.3 28.1
 -6 -1 -1 45.4 19.3
 6 1 -1 -7.2 17.3
 6 -1 1 46.9 18.3
 -6 1 1 0.1 13.4
 -6 -1 -1 8.6 20.1
 6 1 1 31.4 17.6
 6 -1 -1 36.7 16.5
 -6 -1 1 -9 18.6
 -6 -1 1 47.7 14.8
 6 1 1 10.5 16.5
 -6 1 -1 49.99 19.3
 6 -1 -1 40 16.4
 6 -1 -1 16.8 13
 -6 -1 1 22.3 24
 6 1 1 11.9 15.8
 -6 1 -1 7.2 19.8
 0 -2 1 1383.66 33.6
 0 2 -1 1298.07 33.1
 0 2 1 1309.57 33.3
 0 2 1 1323.97 33.3
 0 2 -1 1336.27 32.3
 0 2 -1 1325.97 33.1
 0 -2 -1 1345.17 33.4
 0 2 1 1316.67 31.2
 0 -2 -1 1253.87 33.3
 0 -2 1 1347.17 33.2
 0 2 -1 1313.57 33.5
 0 -2 -1 1354.06 33.5
 0 2 1 1334.57 33.5
 0 2 1 1298.77 31.6
 0 2 1 1329.17 33.4
 0 -2 -1 1256.57 33.2
 0 -2 -1 1329.97 33.8
 0 2 1 1234.58 33.5
 0 -2 1 1355.16 33.6
 0 2 -1 1357.56 33.4
 0 -2 1 1343.47 33.2
 0 2 -1 1382.36 33.7
 0 -2 1 1360.56 33.4
 0 -2 1 1343.97 32.5
 0 2 -1 1326.17 33.2
 0 2 -1 1374.66 32.5
 0 -2 1 1342.77 32.3
 0 -2 -1 1349.47 31.6
 1 -2 1 833.42 23.2
 -1 2 1 807.82 20.7
 1 2 -1 826.12 23.5
 -1 -2 -1 842.02 21.4
 1 2 -1 847.52 23.2
 1 -2 1 828.12 23.4
 1 2 -1 824.12 23.1
 1 -2 1 817.72 21.6
 1 2 -1 811.82 22.1
 -1 -2 -1 820.22 22.9
 -1 -2 -1 844.82 24
 -1 -2 -1 832.62 20.3
 -1 -2 -1 811.32 22.9
 1 -2 1 823.32 23.7
 1 2 -1 824.12 23.7
 -1 -2 -1 813.32 22.7
 -1 -2 -1 830.92 23.1
 1 -2 1 776.62 19.5
 1 2 -1 842.92 19.8
 -1 2 1 814.12 23
 1 -2 1 819.92 23.2
 -1 2 1 834.82 20.7
 1 -2 1 840.52 22.1
 -1 2 1 834.02 22.9
 1 2 -1 847.32 21.4
 -1 2 1 817.42 23.6
 -1 2 1 814.22 22.9
 -1 2 1 807.12 23.1
 -1 -2 1 786.42 21.9
 1 -2 -1 787.62 23.5
 -1 2 -1 844.32 21.8
 -1 -2 1 837.02 23
 1 -2 -1 827.22 20.7
 1 -2 -1 826.02 23.3
 -1 -2 1 818.32 23.5
 -1 2 -1 816.42 22
 1 -2 -1 829.72 23.1
 1 -2 -1 809.42 23.1
 1 2 1 834.42 23.1
 1 2 1 850.81 20.4
 1 2 1 814.42 21.3
 -1 2 -1 836.32 23.6
 1 2 1 833.82 23.9
 -1 2 -1 848.92 23.6
 -1 2 -1 820.22 22.9
 -1 -2 1 842.82 23.1
 1 2 1 838.02 23.1
 1 2 1 843.32 23
 1 -2 -1 818.32 22.8
 -1 -2 1 824.92 23.8
 -1 2 -1 819.02 23.7
 1 2 1 847.92 23.2
 1 -2 -1 842.02 20.8
 -1 -2 1 854.41 21.4
 -1 2 -1 843.52 19.6
 2 -2 1 407.46 13.4
 2 -2 1 401.66 15.4
 2 -2 1 394.96 15.2
 -2 2 1 369.36 16
 2 2 -1 395.16 15.4
 -2 -2 -1 398.06 13.7
 -2 -2 -1 400.76 15.8
 2 -2 1 396.06 14.8
 -2 -2 -1 392.56 14.6
 -2 -2 -1 393.56 15.3
 -2 2 1 394.26 13.8
 -2 2 1 398.16 15.3
 2 2 -1 384.16 14.9
 2 2 -1 365.06 14
 2 2 -1 388.26 14
 -2 -2 1 374.96 14.1
 2 2 1 395.66 14.9
 -2 -2 1 398.16 15.9
 -2 2 -1 391.26 14.3
 -2 -2 1 400.56 15.4
 -2 2 -1 401.06 13.9
 -2 2 -1 378.66 15.5
 2 -2 -1 390.06 15.4
 2 -2 -1 388.86 11.2
 2 -2 -1 389.66 14.3
 2 2 1 366.96 13.6
 -2 -2 1 393.16 13.9
 2 -2 -1 383.06 14.5
 -2 2 -1 403.26 16.4
 2 2 1 399.16 14.9
 2 2 1 390.96 12
 2 -2 -1 385.16 14.1
 -3 -2 -1 95.39 10.4
 3 2 -1 113.69 11
 -3 -2 -1 116.09 10.1
 3 -2 1 95.89 10.6
 3 2 -1 92.69 8.5
 -3 2 1 100.29 9.9
 3 -2 1 111.19 8.6
 3 2 -1 102.59 11.8
 -3 2 -1 114.99 10.3
 3 2 1 97.79 9.9
 -3 -2 1 107.39 5.2
 -3 2 -1 92.99 10.4
 -3 -2 1 106.19 9.4
 -3 -2 1 111.69 9.8
 3 2 1 96.39 9.3
 3 -2 -1 99.29 6.2
 -3 2 -1 98.89 5.6
 3 -2 -1 110.99 9.5
 3 -2 -1 104.69 9.4
 3 2 1 107.89 7.1
 4 -2 1 360.66 16.2
 4 2 -1 316.27 18.5
 -4 -2 -1 339.57 21.9
 -4 2 1 358.26 20.2
 4 -2 1 328.67 19.9
 -4 2 1 316.07 22
 -4 2 1 335.77 19.5
 4 2 -1 338.57 20.5
 -4 -2 -1 346.57 19.8
 -4 -2 -1 349.47 20
 4 -2 1 341.77 20.6
 -4 -2 -1 335.27 13.9
 4 2 1 326.47 20.1
 -4 -2 1 332.47 20.1
 4 -2 -1 311.27 14.3
 4 -2 -1 357.66 19.1
 -4 2 -1 326.07 12.5
 4 2 1 345.47 21.1
 -4 2 -1 334.07 20.3
 -4 -2 1 354.66 20.3
 -4 2 -1 355.66 22.2
 -4 -2 1 344.07 12.2
 -4 2 -1 355.06 20.3
 4 2 1 350.06 19.3
 4 -2 -1 337.57 18.9
 -4 -2 1 342.87 19.6
 5 2 -1 16.4 13.2
 -5 -2 -1 45 12.7
 -5 2 1 29 11.9
 5 2 -1 32 14.1
 -5 2 1 31.4 13.7
 -5 -2 -1 49.7 14.7
 5 -2 1 33.5 12.6
 -5 -2 -1 38.3 12.4
 -5 2 1 33.2 13.6
 5 -2 1 41.6 10.5
 5 2 -1 18.9 14.4
 5 -2 1 37.4 11.5
 -5 2 -1 31.3 13.8
 -5 2 -1 36 13.8
 5 -2 -1 47 13
 5 -2 -1 34.8 14
 -5 -2 1 23.9 12.8
 -5 -2 1 63.59 16.2
 5 2 1 43.6 12
 5 -2 -1 26.5 13.1
 -5 -2 1 22.6 14.3
 5 2 1 26 12.7
 -5 2 -1 25.4 15
 5 2 1 30.2 12.5
 6 -2 1 52.29 19.2
 -6 2 1 87.59 18.9
 -6 -2 -1 49.4 16.1
 6 2 -1 90.19 20
 -6 2 1 70.69 15.8
 -6 -2 -1 58.29 18
 6 -2 1 54.69 15
 6 2 -1 88.09 20.3
 -6 2 1 67.49 21.3
 6 2 -1 50.79 18.2
 -6 -2 -1 54.89 22.1
 -6 -2 1 64.49 20
 6 2 1 43.6 14.7
 -6 -2 1 26.5 16.5
 -6 2 -1 80.69 20.8
 -6 2 -1 64.49 18.8
 -6 -2 1 49.4 17
 6 -2 -1 76.79 15.3
 6 -2 -1 59.49 17.8
 6 -2 -1 26 19.2
 6 2 1 67.59 19.2
 -6 2 -1 62.29 21.6
 6 2 1 53.69 19.9
 0 3 1 2299.07 54.89
 0 3 1 2361.06 55.59
 0 3 1 2305.67 58.69
 0 -3 1 2345.57 57.89
 0 3 -1 2392.16 56.49
 0 3 -1 2348.76 57.99
 0 3 1 2371.76 58.69
 0 3 -1 2359.46 58.59
 0 -3 -1 2309.67 55.49
 0 3 -1 2351.66 56.19
 0 -3 1 2401.16 58.59
 0 3 1 2369.16 58.39
 0 -3 -1 2323.47 58.09
 0 3 -1 2388.56 58.39
 0 -3 -1 2361.46 58.39
 0 3 -1 2411.36 58.09
 0 -3 -1 2318.67 58.09
 0 3 -1 2363.96 56.49
 0 -3 -1 2354.06 54.89
 0 3 1 2368.16 58.29
 0 -3 1 2380.06 56.19
 0 3 -1 2405.06 58.09
 0 3 1 2348.86 58.09
 0 -3 1 2379.36 58.59
 0 -3 -1 2349.06 58.89
 0 3 -1 2317.77 58.39
 0 3 1 2328.17 58.29
 0 -3 1 2428.76 58.39
 1 -3 1 73.19 6.7
 1 3 -1 60.09 4.3
 -1 3 1 77.49 6.4
 1 -3 1 72.49 5.2
 1 3 -1 74.09 6.2
 1 -3 1 70.59 4.2
 1 3 -1 66.59 5.1
 1 3 -1 73.29 5.8
 -1 -3 -1 72.49 6.3
 1 3 -1 67.59 5.4
 -1 -3 -1 70.59 5.8
 -1 3 1 71.99 7.1
 -1 -3 -1 73.79 5.7
 1 -3 1 81.29 6.7
 1 -3 1 73.99 6.6
 1 3 1 68.29 5.6
 -1 -3 1 63.39 6.3
 1 -3 -1 80.19 5.8
 1 -3 -1 75.29 6.6
 -1 3 -1 73.49 5.6
 1 -3 -1 76.29 3.2
 1 -3 -1 75.59 6.6
 1 3 1 70.89 6.4
 -1 3 -1 76.39 7.3
 1 -3 -1 78.09 6.7
 1 3 1 69.99 5.2
 1 -3 -1 72.19 4.8
 -1 -3 1 72.59 4.1
 -1 -3 1 75.49 6.2
 -1 -3 1 72.89 6.3
 -1 3 -1 71.69 4.6
 -1 3 -1 68.19 5.3
 -1 3 -1 80.69 4.6
 -1 -3 1 68.49 6
 1 3 1 69.89 6.1
 2 3 -1 1999.5 50.39
 2 -3 1 1930.01 50.59
 -2 -3 -1 2016.6 53.19
 -2 -3 -1 1991.5 53.39
 -2 3 1 1984.1 49.99
 2 -3 1 2002 51.39
 -2 3 1 2080.09 54.49
 -2 3 1 2032.9 54.19
 2 -3 1 2059.69 53.79
 -2 -3 -1 1981.9 49.4
 2 -3 1 1999.6 53.39
 2 3 -1 1985 53.39
 2 3 -1 2017 51.89
 -2 -3 -1 1984.2 54.39
 -2 3 -1 2004.7 54.09
 -2 3 -1 2045.8 54.79
 -2 3 -1 2106.89 54.89
 -2 -3 1 2048.59 53.99
 2 -3 -1 2029.2 47.5
 2 -3 -1 2058.69 52.89
 2 3 1 1820.22 49.2
 2 3 1 1976.5 48.7
 -2 -3 1 2059.39 54.89
 -2 -3 1 2054.39 50.49
 2 -3 -1 2062.09 52.99
 2 3 1 2020.7 53.39
 2 3 1 2029 53.09
 -2 -3 1 1988.4 53.39
 2 -3 -1 2031.5 53.69
 -3 3 1 90.99 11.9
 3 3 -1 68.89 8.7
 -3 -3 -1 72.19 8.5
 3 -3 1 65.79 10.6
 3 3 -1 68.69 9.2
 3 -3 1 59.59 8.6
 3 3 -1 81.39 11
 -3 3 1 67.39 8.7
 -3 3 1 59.99 11.5
 -3 -3 -1 75.69 12
 3 -3 -1 70.69 9.2
 -3 3 -1 64.69 8.7
 -3 -3 1 78.49 8.3
 -3 3 -1 63.49 10.3
 3 -3 -1 57.59 8.5
 3 3 1 73.49 9.6
 3 3 1 69.49 9.6
 3 -3 -1 77.49 9.9
 3 3 1 79.79 10.3
 -3 -3 1 65.49 10
 3 3 1 62.49 5.7
 3 -3 -1 60.59 4
 -4 -3 -1 69.39 12.7
 -4 3 1 78.19 14.1
 -4 3 1 59.39 11.4
 4 3 -1 61.79 10.4
 4 -3 1 53.99 10.5
 4 3 -1 64.99 12.1
 4 -3 1 53.69 10.3
 -4 3 1 67.99 13.9
 -4 -3 -1 70.89 12.1
 4 3 -1 79.09 13.3
 4 -3 1 69.49 12.2
 -4 -3 -1 69.09 10.9
 -4 3 -1 60.49 13.7
 4 -3 -1 55.39 11.8
 4 3 1 55.59 10.4
 -4 -3 1 65.39 13.6
 4 3 1 58.39 11.8
 4 3 1 61.29 12.2
 -4 3 -1 58.39 11.1
 -4 3 -1 45.9 11.1
 4 -3 -1 52.09 5.2
 -4 -3 1 110.99 15.6
 -4 -3 1 55.39 13.4
 4 -3 -1 63.39 10.9
 4 -3 -1 73.39 12.1
 -5 -3 -1 86.19 15.6
 -5 -3 -1 99.49 16.9
 5 -3 1 109.39 15.5
 5 3 -1 110.69 17.9
 5 -3 1 71.19 16
 5 3 -1 108.99 15.5
 5 3 -1 123.89 16.1
 -5 -3 -1 111.29 17.1
 5 -3 1 122.39 16
 -5 3 1 90.89 17.8
 -5 3 1 106.19 16.2
 -5 3 1 77.19 17.7
 -5 -3 1 88.59 16.8
 5 3 1 94.39 16.5
 5 3 1 73.59 16.3
 5 -3 -1 91.39 15.6
 5 -3 -1 105.59 16.5
 -5 -3 1 101.79 16.5
 5 3 1 114.79 16.7
 -5 3 -1 101.09 15.9
 5 -3 -1 86.89 14
 -5 -3 1 125.69 20
 -5 3 -1 141.89 19.9
 -5 3 -1 99.39 16.2
 -6 -3 -1 50.79 19
 -6 -3 -1 49.8 17.7
 6 3 -1 37.7 20.3
 6 3 -1 35.2 19.8
 6 -3 1 21.5 14.4
 6 3 -1 56.29 17.7
 -6 3 1 30.5 20.7
 6 -3 1 4.6 19.4
 -6 -3 -1 21.6 17.8
 -6 3 1 54.79 20.3
 -6 3 1 40.8 18.9
 -6 3 -1 71.89 20.2
 -6 -3 1 54.19 19.3
 6 3 1 40.7 19.1
 6 3 1 47.2 18.5
 -6 -3 1 42.9 19.4
 6 -3 -1 30.5 19.8
 -6 3 -1 36.9 23.8
 -6 -3 1 57.69 18.2
 6 -3 -1 6.8 20.4
 -6 3 -1 63.19 21.7
 6 -3 -1 36.5 20.2
 6 3 1 32.6 18
 0 -4 -1 149.29 8.8
 0 4 -1 143.79 10.8
 0 4 -1 129.89 6.6
 0 -4 -1 133.09 6.1
 0 -4 -1 135.39 5.6
 0 4 -1 151.38 7
 0 -4 1 163.68 8.5
 0 4 -1 126.59 6.9
 0 4 1 152.98 8.5
 0 4 -1 135.79 8.7
 0 -4 1 147.69 8.4
 0 -4 -1 151.78 9.6
 0 4 1 150.68 6.5
 0 -4 1 152.58 8.6
 0 4 1 152.08 9.2
 0 4 1 138.79 5.7
 0 4 -1 149.88 8.3
 0 -4 1 144.49 8.7
 0 -4 1 153.68 6.8
 0 -4 -1 152.18 8.4
 -1 -4 -1 882.21 26.8
 -1 -4 -1 899.01 28.1
 -1 4 1 864.51 27.3
 -1 4 1 857.31 25.6
 1 4 -1 895.91 26.3
 -1 -4 -1 874.51 24.9
 -1 -4 -1 843.72 24.6
 1 -4 1 898.91 26.3
 1 4 -1 872.51 23.8
 1 4 -1 923.81 27.2
 -1 -4 -1 872.21 27.1
 1 4 -1 841.62 22.2
 1 -4 1 875.31 23.4
 1 -4 1 843.12 26.5
 1 4 -1 832.12 23.6
 -1 4 1 835.72 23.7
 1 -4 1 874.91 26.6
 -1 4 -1 816.52 23.3
 1 4 1 876.81 25
 -1 -4 1 851.31 27.5
 -1 -4 1 874.21 25.4
 1 -4 -1 892.11 24.1
 -1 4 -1 867.81 22.7
 -1 -4 1 874.61 22.3
 1 4 1 863.91 26.4
 1 4 1 889.41 26.5
 1 -4 -1 899.21 26.8
 1 -4 -1 877.11 26.7
 -1 4 -1 872.21 27.7
 -1 4 -1 801.72 22.5
 1 -4 -1 880.01 26.8
 -1 4 -1 883.91 26.2
 -1 -4 1 861.91 27.5
 1 4 1 839.82 25
 2 -4 1 158.68 9.8
 -2 -4 -1 143.39 6.6
 -2 4 1 158.38 7.7
 -2 -4 -1 150.98 12.8
 2 4 -1 159.78 10.2
 -2 -4 -1 171.58 11.3
 2 4 -1 149.19 5.5
 -2 -4 -1 151.88 10.2
 2 -4 1 140.29 8.7
 2 4 -1 140.49 8.1
 -2 4 1 166.48 12.1
 2 4 -1 132.49 11.2
 2 -4 1 171.48 10.6
 -2 4 1 160.58 12.8
 2 -4 1 149.59 10.2
 2 4 1 158.08 10
 -2 -4 1 143.09 9.7
 2 -4 -1 148.09 10.9
 -2 4 -1 166.28 11.5
 2 -4 -1 155.88 10.8
 2 4 1 167.28 7.7
 2 -4 -1 153.38 6.2
 -2 -4 1 153.08 7.5
 2 4 1 169.88 11.8
 -2 -4 1 154.78 10.6
 2 -4 -1 151.38 11.6
 -2 4 -1 146.59 11.9
 -2 -4 1 143.19 11.1
 -2 4 -1 147.59 8.6
 -3 -4 -1 9 9.5
 3 4 -1 13.3 6.8
 3 4 -1 13.6 6.9
 3 -4 1 16.5 6.7
 -3 -4 -1 8.1 5.3
 3 -4 1 5.1 8.5
 -3 4 1 16.6 5.3
 -3 -4 -1 9.3 9.2
 -3 -4 -1 17.1 9.7
 3 -4 1 12.6 6.3
 -3 4 1 21.6 9.7
 3 4 -1 22.3 10.4
 -3 4 1 1.4 10
 -3 4 -1 6.3 6.7
 3 -4 -1 15.3 8.5
 3 4 1 13.2 8.5
 3 -4 -1 22.6 9
 -3 -4 1 19.8 5.9
 3 4 1 5.3 6
 -3 -4 1 8.1 8.8
 3 4 1 8.1 3.9
 3 -4 -1 16.6 7.9
 -3 -4 1 19.9 9.4
 -3 4 -1 24.2 8.3
 -3 4 -1 5 7.4
 -3 -4 1 14.3 7.3
 -4 4 1 19.4 9.7
 -4 -4 -1 19.2 9.1
 -4 -4 -1 28.5 9.6
 4 -4 1 38.5 9.5
 4 -4 1 17.8 11.9
 4 -4 1 30 11.5
 -4 -4 -1 22.6 13.2
 4 4 -1 35 11.8
 -4 4 1 21.2 12.9
 4 4 -1 25.6 12
 -4 4 1 17.3 9.9
 4 4 -1 7.8 9.4
 4 4 1 29.6 11.3
 -4 -4 1 28.9 12.8
 -4 4 -1 21.3 9.7
 -4 4 -1 21.9 13.1
 4 -4 -1 43.6 11.5
 -4 -4 1 25 12.9
 4 4 1 22.5 12.1
 4 -4 -1 28 10.9
 4 -4 -1 20.2 10.7
 4 4 1 16.4 11.2
 -4 -4 1 28.2 9.3
 -4 4 -1 28 10.1
 5 4 -1 75.49 15.4
 -5 -4 -1 113.09 18.6
 -5 -4 -1 115.49 16.6
 -5 -4 -1 120.59 17.9
 -5 4 1 75.99 19.5
 5 -4 1 101.29 14.5
 5 4 -1 68.39 16.6
 5 4 -1 101.79 18.9
 5 -4 1 93.19 17.4
 5 -4 1 95.19 17.8
 -5 4 1 120.89 19.6
 -5 4 1 106.19 16.2
 5 -4 -1 90.39 15.7
 5 -4 -1 88.89 14.6
 -5 -4 1 96.09 19.7
 -5 4 -1 90.49 16.4
 5 4 1 125.49 17.7
 5 4 1 98.49 15.1
 5 -4 -1 106.89 16.7
 -5 -4 1 95.69 15.6
 -5 4 -1 74.89 19.6
 -5 4 -1 121.29 17.1
 5 4 1 119.39 18.4
 -5 -4 1 83.79 17.9
 6 4 -1 61.89 23.7
 6 4 -1 35.4 19.1
 -6 4 1 17.5 20.2
 6 -4 1 -1.6 18.7
 -6 -4 -1 0.6 20.2
 -6 4 1 0.3 20.3
 -6 -4 -1 29.8 18.2
 -6 4 1 3.2 22.7
 6 4 -1 13.7 17.5
 6 4 1 -19.2 19.3
 -6 -4 1 47.8 20.5
 6 -4 -1 33.1 19.6
 6 -4 -1 27 18.7
 6 4 1 15.3 19.2
 -6 -4 1 11.8 21
 -6 4 -1 21.5 21.9
 -6 4 -1 38.3 22
 -6 -4 1 49.7 24.3
 6 -4 -1 25.4 20.5
 6 4 1 20.5 18.3
 -6 4 -1 -10.8 23.1
 0 5 -1 232.18 11.9
 0 -5 1 226.08 11.6
 0 5 -1 205.68 9.3
 0 5 1 195.78 11.8
 0 5 -1 207.78 9.6
 0 -5 -1 220.98 11.9
 0 5 -1 215.08 9.1
 0 -5 1 211.38 9
 0 -5 -1 211.38 11.8
 0 5 -1 206.18 12.1
 0 5 1 209.48 8.5
 0 -5 -1 237.48 12.6
 0 -5 1 218.28 12.5
 0 -5 -1 212.58 7.8
 0 -5 1 206.58 11.3
 0 5 1 224.48 11.5
 0 5 1 205.78 8.4
 1 -5 1 174.98 9
 1 5 -1 177.08 10.3
 1 -5 1 179.28 10.9
 1 5 -1 187.28 9.8
 -1 5 1 161.38 12.5
 1 -5 1 155.18 10.9
 -1 -5 -1 178.88 11.5
 -1 5 1 178.28 10.1
 -1 -5 -1 174.78 11.3
 -1 5 1 165.38 9.5
 1 5 -1 178.88 11.4
 -1 -5 -1 163.08 9.1
 1 -5 1 189.28 11.1
 1 5 -1 184.48 12.1
 -1 -5 -1 179.18 10.9
 1 5 1 180.78 10.8
 1 5 1 190.48 10
 -1 -5 1 164.28 12.4
 1 -5 -1 181.58 12.1
 -1 -5 1 203.38 12.5
 -1 5 -1 185.38 11.5
 -1 5 -1 157.08 7.4
 -1 -5 1 175.08 9.7
 1 -5 -1 180.18 11
 -1 5 -1 177.78 7.3
 -1 -5 1 171.38 7
 1 -5 -1 176.08 9.7
 -1 5 -1 163.68 9.7
 1 -5 -1 176.18 11.9
 1 5 1 172.18 10.7
 -1 5 -1 171.08 10.7
 -1 -5 1 175.88 12.6
 2 -5 1 438.46 18.1
 -2 5 1 412.26 21.5
 -2 -5 -1 412.76 17.3
 2 5 -1 429.86 13.4
 2 -5 1 405.26 11.7
 -2 5 1 419.86 13.1
 2 5 -1 432.86 20.3
 2 -5 1 419.96 19
 -2 5 1 465.45 19.1
 -2 -5 -1 404.96 21.4
 2 5 -1 418.36 18.3
 -2 -5 -1 432.36 18.4
 2 -5 1 413.36 19
 2 5 1 433.86 19.2
 -2 -5 1 436.06 13.5
 2 -5 -1 451.05 18.7
 2 -5 -1 424.26 13.4
 2 5 1 403.96 21.7
 2 -5 -1 449.36 20.6
 -2 5 -1 433.06 14.9
 2 5 1 443.96 15.1
 -2 -5 1 426.76 18.8
 -2 -5 1 412.36 20
 -2 5 -1 428.56 20.3
 -2 -5 1 418.56 19.6
 -2 5 -1 460.15 20.5
 3 -5 1 84.19 12.7
 -3 -5 -1 60.59 12.9
 -3 -5 -1 91.59 12.7
 -3 5 1 99.39 13.6
 3 -5 1 99.69 12
 3 5 -1 104.69 12.6
 -3 -5 -1 124.99 15.2
 3 -5 1 87.49 10.9
 3 5 -1 98.39 14
 -3 5 1 89.39 15.1
 -3 -5 -1 94.59 8.2
 -3 5 1 102.29 8.9
 3 -5 -1 94.19 13
 -3 -5 1 85.79 12.3
 -3 5 -1 106.99 9.3
 -3 -5 1 87.09 13.5
 3 5 1 105.19 13.8
 -3 5 -1 85.29 14.9
 3 -5 -1 99.39 11.2
 3 5 1 87.69 6.7
 3 -5 -1 107.19 11.5
 -3 5 -1 112.89 14.9
 3 5 1 83.69 10.9
 -3 -5 1 90.89 12
 -3 -5 1 110.99 9.1
 -4 5 1 117.99 16.7
 4 5 -1 102.69 17.7
 -4 5 1 104.09 17.2
 -4 -5 -1 81.49 16.2
 4 -5 1 103.69 16
 -4 5 1 68.09 11.8
 -4 -5 -1 92.09 14.1
 4 5 -1 98.69 13.5
 4 -5 1 74.59 14.4
 -4 -5 -1 96.19 12.8
 4 5 -1 118.29 16.3
 4 -5 1 83.79 13.1
 -4 -5 1 63.79 13.3
 4 5 1 103.89 17.1
 4 5 1 87.79 13.2
 -4 5 -1 110.09 16.3
 -4 5 -1 86.39 13.7
 4 5 1 102.79 15.2
 -4 5 -1 108.29 16.9
 -4 -5 1 84.69 13.8
 4 -5 -1 110.99 13.5
 4 -5 -1 92.39 14.7
 4 -5 -1 67.79 14.2
 -4 -5 1 84.69 12.6
 5 -5 1 -7.4 12.2
 -5 5 1 39 19.4
 5 5 -1 52.49 16.9
 5 -5 1 34.6 16.3
 -5 5 1 21.8 13.1
 5 -5 1 11.1 15.6
 -5 -5 -1 51.09 19.2
 -5 -5 -1 -12.7 15.4
 5 5 -1 45.9 18.5
 5 5 -1 -14.2 13.2
 -5 5 1 46.6 18
 5 -5 -1 9.7 14.7
 -5 5 -1 -4.5 12.7
 5 5 1 21.3 15.3
 -5 -5 1 17.3 16.3
 5 -5 -1 24.7 12.4
 -5 5 -1 46.4 20.4
 -5 -5 1 18.4 13.9
 5 5 1 12.2 11.5
 -5 5 -1 18.4 14
 -5 -5 1 34 18.5
 5 5 1 2.1 17
 5 -5 -1 11.8 15.1
 6 5 -1 20.5 19
 -6 5 1 -5.2 23.6
 6 5 -1 30.2 28
 -6 5 1 47.2 25.7
 6 -5 1 21.9 15.9
 -6 -5 -1 -5.2 18.3
 -6 5 1 22.2 30.8
 6 -5 1 11.8 20.5
 6 5 -1 29.4 15.9
 -6 -5 -1 10.6 22.2
 6 5 1 22.1 14.8
 -6 5 -1 -10.4 23.8
 -6 -5 1 14.3 24.9
 -6 5 -1 2.1 26
 6 5 1 20.2 22.3
 6 -5 -1 12.5 23.7
 6 -5 -1 40.5 15.7
 -6 -5 1 12.1 21.4
 -6 5 -1 46.1 18.5
 0 -6 1 17.3 6.5
 0 6 1 17.7 4
 0 -6 1 26 4.7
 0 6 -1 18.5 5.4
 0 6 1 16.6 7
 0 -6 -1 18.3 9.9
 0 -6 -1 8.6 6.6
 0 -6 1 7.3 6.4
 0 6 1 16.5 9.3
 0 -6 -1 15.4 3.6
 0 6 -1 8.7 4.4
 0 6 -1 14 6.6
 0 6 -1 7.7 5.6
 1 -6 1 203.88 11
 -1 -6 -1 200.08 13.8
 -1 6 1 215.28 16.4
 -1 -6 -1 188.88 16.3
 -1 6 1 180.58 13.1
 1 6 -1 214.68 13.4
 -1 -6 -1 228.58 10.6
 1 -6 1 182.38 15
 1 6 -1 202.38 7.9
 1 -6 1 207.98 14.4
 -1 6 1 215.28 12.4
 1 -6 1 192.48 15.1
 1 6 -1 207.98 11.8
 -1 -6 -1 219.88 15.2
 -1 -6 1 209.08 11.2
 1 6 1 203.58 14.9
 -1 6 -1 197.58 15.9
 1 -6 -1 198.88 13.2
 -1 -6 1 213.18 14.3
 1 -6 -1 206.78 11
 1 -6 -1 216.28 13.7
 -1 6 -1 207.48 12.2
 1 -6 -1 209.08 15.7
 -1 -6 1 194.68 13.2
 -1 6 -1 198.58 8.1
 1 6 1 194.08 11.8
 -2 6 1 308.57 20.1
 2 6 -1 304.07 12.3
 -2 -6 -1 311.87 19.2
 2 6 -1 297.97 17.5
 -2 6 1 284.17 11.1
 -2 -6 -1 308.47 16.4
 2 6 -1 299.97 12.8
 -2 6 1 291.97 12.5
 2 -6 1 307.97 16.8
 2 -6 1 290.67 16.7
 2 6 -1 294.47 16.8
 2 -6 1 305.67 11
 -2 -6 -1 283.07 17.9
 -2 6 -1 299.27 12.1
 2 6 1 304.37 13.4
 -2 -6 1 294.17 9.7
 -2 -6 1 269.07 17.4
 2 -6 -1 288.27 18.6
 -2 6 -1 294.47 18.2
 -2 6 -1 279.77 11.5
 -2 -6 1 305.47 17.7
 2 -6 -1 299.87 16.7
 2 -6 -1 316.67 18.4
 2 6 1 284.37 18
 2 -6 -1 305.47 11.9
 -2 -6 1 326.27 20
 2 6 1 314.17 16.7
 -2 6 -1 315.27 18.3
 -3 -6 -1 35.2 12.9
 3 6 -1 51.59 11.7
 3 -6 1 32 10.4
 -3 6 1 45.4 14.5
 -3 6 1 39.2 12.9
 -3 6 1 35 6.6
 -3 -6 -1 34.3 9.8
 3 6 -1 47.5 12.1
 3 -6 1 35.7 9.1
 -3 -6 -1 31.1 4.2
 3 -6 1 39.1 9.8
 -3 -6 -1 55.79 10.8
 -3 6 -1 40.9 10.3
 3 6 1 27.4 8.4
 3 -6 -1 54.39 10.2
 -3 -6 1 39 12.1
 3 -6 -1 41.4 12.1
 -3 -6 1 36.1 6
 -3 6 -1 59.09 12
 -3 -6 1 39 12.5
 -3 6 -1 37.3 7.4
 -3 -6 1 23.5 10.3
 3 -6 -1 17.5 11
 3 6 1 48.8 11.7
 3 6 1 24.9 5.8
 -4 6 1 37.5 14.4
 4 6 -1 15.8 15.7
 -4 -6 -1 -6.5 13.3
 -4 -6 -1 30.1 11.3
 -4 -6 -1 13.8 15
 4 -6 1 36.7 14
 -4 6 1 39.4 13.5
 4 -6 1 31.2 13.8
 4 6 -1 28 13.6
 4 6 -1 42.7 12.4
 -4 6 1 59.59 16
 4 -6 1 21.2 13.4
 4 -6 -1 8.5 13.6
 -4 -6 1 32.6 14.1
 4 6 1 46.2 13.7
 4 -6 -1 21.2 10.3
 -4 6 -1 38 15.9
 4 6 1 -2.6 12.5
 4 -6 -1 18.9 9.8
 -4 -6 1 17.7 8.7
 -4 -6 1 7 10.9
 -4 6 -1 13.6 16.3
 -5 6 1 67.99 23.1
 5 6 -1 42.5 20.8
 5 -6 1 43.9 14.3
 5 6 -1 23.4 15.6
 5 6 -1 8.3 13.2
 -5 6 1 43.5 23.7
 5 -6 1 36.8 13.8
 -5 -6 -1 44.7 29.4
 -5 -6 -1 34.8 18.6
 5 -6 1 69.19 18.6
 5 6 1 49.3 21.2
 5 -6 -1 40.6 17.3
 5 6 1 37.2 17.7
 -5 6 -1 24.3 14.3
 5 -6 -1 30 17
 -5 6 -1 52.69 21.7
 -5 6 -1 34.5 21.3
 5 -6 -1 30.3 17.9
 5 6 1 41.2 16.6
 -5 -6 1 29.1 19.1
 6 6 -1 43.9 25.5
 6 -6 1 23.8 21.3
 6 6 -1 60.59 22.2
 6 6 -1 -8.3 25.8
 -6 6 1 34.2 28
 -6 6 1 1.2 26.8
 -6 -6 -1 -8.6 28.7
 6 6 1 12 21.1
 -6 -6 1 26.8 20.1
 6 6 1 40.5 24
 -6 6 -1 10.4 21.8
 6 -6 -1 -12.3 21.1
 6 6 1 2.6 24.6
 6 -6 -1 27.4 26.2
 -6 6 -1 2.6 25.2
 0 7 -1 772.42 24
 0 -7 -1 825.22 21.8
 0 -7 -1 798.52 30.1
 0 -7 1 799.82 30.1
 0 7 1 865.81 30.7
 0 7 1 787.62 23.2
 0 7 -1 787.02 30.3
 0 -7 -1 845.02 33.3
 0 7 -1 848.42 25
 0 -7 -1 777.02 30
 0 -7 1 817.72 29.6
 0 7 1 761.82 29
 0 -7 1 856.81 29.7
 0 -7 1 809.92 23.6
 1 -7 1 147.69 13
 -1 -7 -1 158.68 17
 -1 7 1 141.99 11
 1 -7 1 129.89 10.5
 1 7 -1 142.59 7.1
 -1 -7 -1 160.98 14.7
 1 7 -1 125.19 14.1
 1 7 -1 144.69 11.5
 -1 -7 -1 153.28 15.6
 -1 7 1 127.69 12.3
 1 -7 1 148.69 12.8
 -1 -7 -1 163.78 10.4
 1 -7 1 158.08 13
 -1 7 1 115.19 15.9
 -1 -7 1 146.79 13.6
 1 -7 -1 152.68 15
 -1 -7 1 148.39 13.8
 -1 7 -1 160.28 13.7
 -1 7 -1 138.89 11.6
 -1 7 -1 144.49 7.3
 1 7 1 160.48 13.1
 -1 7 -1 151.68 12.8
 1 7 1 139.39 12.2
 -1 -7 1 139.79 10.4
 1 -7 -1 145.39 13.3
 -1 -7 1 168.18 15.1
 1 -7 -1 147.09 12
 2 -7 1 0.7 5.5
 2 7 -1 0.6 7.4
 -2 7 1 5.5 8.8
 -2 -7 -1 -1.4 8.3
 2 -7 1 6.9 10.6
 2 7 -1 -5.7 6.9
 -2 7 1 20.2 9.7
 2 7 -1 3.6 6.3
 2 -7 1 7.4 7.5
 2 -7 1 10 7.8
 -2 -7 -1 10.7 11.1
 2 -7 -1 -0.3 10.4
 -2 7 -1 0.6 4.2
 2 -7 -1 4 5.9
 -2 7 -1 -7.7 11.7
 2 7 1 13.5 7.9
 2 7 1 13.7 7
 -2 -7 1 13.5 12.1
 -2 7 -1 -10.2 9.1
 -2 -7 1 4 10.8
 2 -7 -1 7.5 9.9
 2 7 1 0.5 9.4
 2 -7 -1 3.3 10
 -2 -7 1 4.9 8.9
 -3 7 1 119.09 18.9
 -3 -7 -1 105.29 17.8
 3 -7 1 87.89 14
 3 7 -1 97.39 14.7
 3 -7 1 83.29 15.2
 3 -7 1 83.69 12.4
 3 7 -1 101.89 15.2
 -3 -7 -1 96.19 14.1
 -3 7 1 83.89 15.3
 -3 -7 -1 66.59 14.3
 -3 -7 1 89.39 15.1
 -3 -7 1 83.59 14.4
 -3 -7 1 82.49 16.9
 3 7 1 96.99 15.5
 3 -7 -1 80.99 14.7
 3 -7 -1 92.39 15.6
 -3 7 -1 76.09 13.1
 3 -7 -1 93.99 15.7
 -3 7 -1 114.79 18.6
 3 7 1 87.19 14.8
 3 7 1 87.29 9.2
 4 7 -1 55.39 14.9
 4 7 -1 54.59 20.6
 4 7 -1 32.9 12.2
 4 -7 1 42.2 15.7
 -4 -7 -1 33 17.3
 -4 7 1 35.4 13.3
 4 -7 1 32 15.8
 -4 -7 -1 28.6 17.3
 4 -7 1 48.2 12.8
 -4 7 1 24.9 15
 -4 -7 -1 56.29 13.9
 -4 -7 1 23.7 17.5
 4 7 1 68.09 16.3
 4 7 1 26.3 11.4
 -4 -7 1 32.9 13.8
 4 -7 -1 44.8 12.5
 -4 -7 1 61.49 17.3
 -4 7 -1 33.8 18.2
 -4 7 -1 55.19 21
 4 -7 -1 78.89 17.3
 4 -7 -1 54.89 16
 -5 -7 -1 4.7 20.7
 5 -7 1 -19.5 18.1
 5 7 -1 16.4 18.6
 5 7 -1 -17.4 26.5
 -5 7 1 -23.1 21.4
 -5 -7 -1 -37.1 19.2
 -5 7 1 34.1 23.3
 5 7 -1 -38.3 16.9
 5 -7 1 22.3 14.3
 5 7 1 21.4 18.2
 -5 7 -1 49.1 22.4
 5 7 1 0.6 20
 -5 7 -1 11.5 17.6
 -5 -7 1 30.3 21
 5 7 1 -11.5 22.5
 -5 -7 1 22.6 20.3
 5 -7 -1 10.8 21.3
 5 -7 -1 17.3 18.6
 0 -8 1 55.79 11
 0 8 -1 66.09 13.1
 0 8 1 48.8 6.9
 0 -8 -1 50.69 11.8
 0 8 -1 48.1 7.7
 0 8 1 50.59 10.4
 0 -8 -1 60.19 13.8
 0 -8 1 45.1 9.9
 0 -8 1 62.09 8
 0 8 -1 66.89 10.9
 0 -8 -1 39.2 11.1
 0 8 1 40.9 12.3
 0 -8 -1 60.29 5.8
 0 -8 1 51.39 12.2
 -1 -8 -1 -8.4 11.2
 1 -8 1 4 7.6
 1 8 -1 -2.9 7.4
 1 -8 1 2 11.3
 -1 8 1 -4.9 7.8
 -1 8 1 -11.8 8.2
 1 8 -1 11.4 7.7
 -1 -8 -1 -5 8.3
 1 -8 1 0.9 7.6
 -1 -8 -1 11.7 7.3
 1 8 -1 16.7 8.7
 -1 8 1 -3.9 10.7
 -1 -8 -1 -1 9.6
 1 8 -1 1.5 3.5
 1 -8 -1 0.8 8.3
 -1 8 -1 -4.5 7.2
 -1 -8 1 1.9 11.4
 -1 8 -1 20.7 12.6
 -1 -8 1 -14.7 7.1
 -1 -8 1 7.6 12
 1 -8 -1 11.3 10.4
 -1 8 -1 2.2 8.2
 -1 -8 1 2 6.9
 -1 8 -1 -1.1 3.6
 1 -8 -1 -3.9 7.7
 1 8 1 -14.3 9.1
 1 8 1 -14.9 10.2
 2 -8 1 128.89 18.1
 -2 8 1 157.48 18.8
 -2 -8 -1 131.59 18
 2 -8 1 106.09 11.9
 2 8 -1 108.59 11.8
 2 -8 1 123.29 17.6
 -2 8 1 130.99 16.5
 -2 -8 -1 142.39 20.7
 2 8 -1 163.78 17.6
 -2 8 1 133.59 19.2
 -2 -8 -1 103.89 14.9
 2 8 -1 135.99 18.1
 2 -8 1 149.09 15.2
 2 8 1 126.69 16.5
 2 -8 -1 116.39 16.3
 2 -8 -1 114.79 15.2
 2 8 1 140.29 17.8
 -2 8 -1 137.29 19.5
 -2 -8 1 130.19 18.9
 2 8 1 121.19 13.3
 -2 8 -1 156.48 17.4
 2 -8 -1 125.59 17.5
 -2 -8 1 134.59 16.3
 -2 -8 1 131.39 16
 2 -8 -1 112.79 13.8
 3 8 -1 111.99 17.7
 3 8 -1 102.39 16.9
 -3 -8 -1 104.49 16.6
 -3 -8 -1 101.09 18.5
 3 -8 1 88.49 16.5
 -3 8 1 127.29 21.4
 -3 8 1 65.19 16.2
 3 -8 1 81.59 15.6
 3 -8 1 97.59 17.7
 -3 -8 -1 131.89 18.4
 3 8 1 94.59 17.2
 -3 8 -1 93.79 17.3
 3 8 1 104.39 17.2
 3 -8 -1 109.19 17.2
 -3 -8 1 56.69 18.5
 -3 8 -1 106.59 21.3
 -3 -8 1 87.89 15.9
 3 -8 -1 80.99 16.1
 -3 -8 1 102.29 16.8
 3 -8 -1 83.79 17.1
 4 8 -1 -3 15.8
 4 -8 1 9.2 17
 -4 8 1 -16.3 18.9
 4 -8 1 11.7 16
 -4 -8 -1 5.3 19.8
 -4 -8 -1 32.3 17
 -4 8 1 5.2 28.2
 -4 8 -1 0.3 18.7
 4 -8 -1 10.9 17.2
 -4 -8 1 12.7 16.7
 4 -8 -1 0.8 16.7
 4 8 1 17.5 18
 -4 -8 1 33.4 20.7
 5 -8 1 14.9 19.6
 -5 8 1 18.5 20.2
 5 8 -1 45.1 24.9
 5 8 -1 25.8 20.9
 -5 -8 -1 -19.4 20.5
 -5 -8 -1 -1.2 23.6
 -5 8 1 -22.2 24.4
 5 -8 1 7.9 20.4
 5 8 -1 29.2 26.7
 5 8 1 28.4 26.5
 5 -8 -1 -11.5 13.5
 5 -8 -1 22.7 25.2
 -5 -8 1 37.2 24.7
 -5 8 -1 14.1 19.8
 -5 -8 1 21.9 21.5
 5 8 1 25.1 22.2
 5 8 1 0 19.6
 -5 8 -1 -5.7 23.7
 0 9 1 177.68 20.3
 0 -9 1 133.79 10.2
 0 9 1 167.28 18.9
 0 -9 1 129.69 14.6
 0 -9 -1 136.69 19.1
 0 9 -1 168.68 18.6
 0 9 -1 174.98 20.1
 0 -9 1 147.69 19.1
 0 -9 -1 144.39 14.7
 0 -9 -1 141.09 17.7
 0 -9 1 190.98 18.4
 1 9 -1 39.8 14.3
 -1 9 1 94.59 14.9
 1 -9 1 47.6 13.3
 1 -9 1 55.39 12.7
 1 9 -1 64.29 14.2
 -1 -9 -1 56.69 11.7
 -1 -9 -1 37.9 9.2
 1 9 -1 39 10.3
 -1 -9 -1 69.59 16.7
 -1 -9 -1 59.49 12.8
 -1 9 1 48.1 10.8
 1 -9 1 48.9 12.2
 -1 9 1 69.79 12.9
 -1 -9 1 69.59 11
 1 -9 -1 28.2 11.6
 -1 -9 1 65.19 11.9
 1 9 1 67.99 15.7
 -1 -9 1 77.39 14
 1 9 1 54.29 12.7
 -1 9 -1 63.19 14.8
 -1 9 -1 63.79 17.4
 1 -9 -1 51.19 10.8
 1 -9 -1 48.5 12.5
 -1 -9 1 79.49 16.5
 1 9 1 65.19 11.9
 -2 9 1 218.98 22
 2 9 -1 185.08 16
 -2 -9 -1 181.08 16.9
 -2 9 1 237.18 23.5
 2 -9 1 188.68 18.1
 2 9 -1 227.78 22.1
 -2 9 1 223.78 27.2
 -2 -9 -1 179.08 25.9
 2 -9 1 191.98 19.2
 2 9 -1 207.48 18.4
 2 -9 1 206.48 19.5
 -2 -9 -1 210.88 25.9
 -2 9 -1 203.48 19
 -2 -9 1 213.68 21.8
 2 -9 -1 230.88 18.4
 2 -9 -1 181.98 19.7
 -2 9 -1 213.18 20.3
 -2 -9 1 154.78 18
 2 9 1 171.98 17.6
 2 -9 -1 177.28 21.9
 2 9 1 214.58 22.9
 -2 9 -1 203.78 21.7
 -2 -9 1 223.28 25.8
 3 9 -1 10.8 11.5
 3 -9 1 50.29 13
 -3 -9 -1 17.7 14.7
 -3 9 1 7.3 15.9
 -3 9 1 36 16.6
 -3 -9 -1 34 15.7
 3 -9 1 31.2 17.8
 3 9 -1 50.59 17.5
 3 -9 1 60.49 17.6
 -3 -9 -1 23.4 19.4
 -3 -9 1 53.39 21.7
 -3 9 -1 21.5 21.4
 3 9 1 43.7 14
 -3 -9 1 19.3 17
 -3 -9 1 31.1 19.5
 -3 9 -1 39.2 17.5
 3 -9 -1 30.1 12
 3 -9 -1 50.89 18.6
 3 9 1 38 16.1
 3 -9 -1 39.9 17.4
 4 -9 1 -9.8 14.5
 4 9 -1 20.2 20.3
 4 -9 1 -7.9 18.3
 -4 -9 -1 -37.3 16
 4 -9 1 -5.2 17.7
 -4 9 1 -49.5 41.7
 4 9 -1 3.5 12.8
 -4 -9 -1 16.2 18.8
 4 -9 -1 -14.7 19.5
 -4 -9 1 10.4 17.8
 4 -9 -1 12.4 17.2
 -4 9 -1 1.5 24.1
 -4 -9 1 14.5 18.9
 -4 9 -1 -37.6 23.2
 4 -9 -1 1.9 14.1
 4 9 1 -23.9 11.6
 -4 -9 1 21.5 17.7
 0 10 -1 293.77 25.6
 0 -10 -1 334.37 28.6
 0 -10 1 288.37 24.3
 0 -10 1 281.17 25.3
 0 -10 -1 286.27 24.5
 0 10 -1 279.77 26.8
 0 10 1 314.37 25.7
 0 -10 1 235.08 23.3
 0 10 1 306.47 26.8
 0 -10 -1 253.97 20.3
 -1 10 1 78.79 17.4
 1 -10 1 38.3 15.1
 1 10 -1 31.6 13.5
 -1 10 1 41.2 20.4
 1 -10 1 60.89 16.1
 1 10 -1 61.09 17.5
 1 10 -1 44.5 15.6
 1 -10 1 57.29 18
 -1 -10 -1 54.69 14.2
 -1 -10 -1 49.6 15.1
 -1 -10 -1 60.29 15.5
 -1 10 -1 55.59 17.6
 -1 -10 1 65.89 15
 1 10 1 49.4 16.5
 1 10 1 52.69 16.4
 -1 -10 1 62.19 19.4
 -1 -10 1 61.59 16
 1 -10 -1 49.9 13.8
 -1 10 -1 78.99 16.7
 -1 10 -1 60.79 14.5
 1 10 1 54.09 17.1
 1 -10 -1 44.6 12.8
 1 -10 -1 63.19 19.1
 2 -10 1 9.3 13.3
 -2 10 1 6.9 15.9
 -2 10 1 -9.1 14.8
 2 10 -1 63.19 17.3
 -2 -10 -1 16.3 14.7
 -2 -10 -1 21 14.2
 -2 10 1 0.3 13.1
 -2 -10 -1 -2.7 19.1
 2 10 -1 11.7 16.4
 2 -10 1 12.3 11.4
 -2 10 -1 4.4 12.8
 2 10 1 10.3 13.6
 -2 10 -1 20.3 22.8
 -2 -10 1 6.6 12.4
 2 10 1 41.8 18.7
 2 -10 -1 24.8 13.8
 2 -10 -1 27.2 15.4
 -2 -10 1 -15.6 19.1
 -2 -10 1 14.2 20.2
 -2 10 -1 -29.5 13.9
 2 10 1 -1.6 10.8
 3 -10 1 23.7 19.5
 -3 10 1 34.7 22.5
 3 10 -1 25.5 20.2
 3 -10 1 28.8 17.8
 3 -10 1 30 19.8
 -3 -10 -1 60.09 18.6
 -3 10 1 18.3 24.5
 -3 10 1 35.5 19
 3 10 -1 13.5 18.2
 -3 -10 -1 15 23.6
 -3 -10 -1 11.5 15.6
 3 10 1 45.7 18.6
 -3 10 -1 19.5 25.3
 -3 10 -1 42.1 20.4
 -3 -10 1 26.6 22.9
 3 -10 -1 75.49 17.5
 3 -10 -1 24.6 14
 -3 -10 1 48.6 17.8
 -3 -10 1 9.4 24.3
 4 -10 1 -3 22
 -4 -10 -1 -28.5 18.6
 -4 10 1 12 30.3
 4 -10 1 -30.9 16.1
 4 10 -1 4 23.1
 -4 10 1 -33.9 18
 4 10 -1 -8 19.6
 -4 10 1 26.5 24.9
 4 -10 1 -27.4 14.6
 4 -10 -1 -20.1 23.1
 -4 -10 1 -3.5 21.2
 4 -10 -1 -18.2 20.1
 -4 -10 1 -20.7 26.1
 4 -10 -1 5.5 16.7
 -4 -10 1 70.69 31.4
 4 10 1 -15.1 20
 -4 10 -1 43 30.6
 -4 10 -1 28.7 25.5
 0 11 -1 133.69 24
 0 -11 -1 121.69 22.3
 0 11 1 130.79 23.4
 0 -11 1 114.99 22.5
 0 -11 1 126.19 23.9
 0 -11 -1 123.29 24.2
 0 -11 1 110.29 23.2
 1 -11 1 17.3 16.1
 1 -11 1 -6.6 17.4
 -1 11 1 15 14.3
 -1 11 1 -14.8 21.3
 -1 -11 -1 -21.5 20.3
 1 11 -1 4.3 17.5
 1 -11 1 6.4 11.6
 -1 -11 -1 8.7 16.3
 1 11 -1 -8.9 16.3
 -1 -11 1 -17 21
 -1 11 -1 19.4 14.5
 -1 -11 1 21.1 20.6
 -1 11 -1 44.7 25.3
 1 -11 -1 11.7 16.8
 1 11 1 31.2 19
 1 11 1 13.1 14.6
 1 -11 -1 -33.7 14.6
 1 11 1 35.8 17.4
 -2 -11 -1 74.29 26.2
 -2 11 1 -15.8 24.9
 -2 11 1 34.1 17
 2 -11 1 -0.1 13.2
 2 11 -1 7.3 20.3
 -2 -11 -1 -23.7 15.6
 2 11 -1 6.7 18.5
 -2 11 -1 11.7 26.1
 2 -11 -1 30.2 19
 -2 11 -1 3.7 15.4
 -2 -11 1 -40.2 21.5
 2 11 1 3.6 18.4
 2 11 1 -7.7 20.4
 -2 -11 1 16.7 18.5
 2 -11 -1 27.9 16.5
 3 -11 1 8.2 21.5
 3 11 -1 0 20.8
 -3 11 1 36.6 26.1
 -3 11 1 17.6 21.4
 3 11 -1 14.1 28
 -3 11 1 -0.1 30.6
 3 -11 1 56.19 23.9
 -3 -11 -1 45.7 26.3
 3 11 1 4.4 23.1
 3 11 1 18.1 20.5
 -3 -11 1 46.4 20.7
 -3 -11 1 3.9 31
 -3 11 -1 51.19 22.6
 -3 11 -1 44.7 31.4
 -3 11 -1 90.29 25.4
 3 -11 -1 85.19 22.2
 3 -11 -1 17.1 23.9
 0 -12 -1 101.09 24.5
 0 -12 -1 80.69 21.5
 0 -12 1 96.89 24.5
 0 -12 1 96.79 21.7
 0 12 -1 122.69 21.8
 0 -12 -1 113.89 28.8
 0 -12 1 88.89 23.3
 0 12 -1 114.19 29.5
 0 12 1 46.4 31.7
 0 12 1 96.59 25.5
 -1 -12 -1 99.99 24.1
 1 12 -1 78.29 25
 1 12 -1 91.89 26
 1 -12 1 92.49 23.4
 -1 -12 -1 100.59 21.8
 -1 12 1 121.19 25.2
 1 -12 1 123.99 26.5
 -1 12 1 56.29 27.6
 1 12 -1 73.79 21.7
 1 -12 -1 88.59 17.7
 -1 -12 1 163.48 25.6
 -1 12 -1 89.39 31.9
 -1 -12 1 64.69 26.8
 1 12 1 129.29 23.2
 -1 12 -1 84.69 25.4
 1 12 1 125.99 20.1
 1 12 1 116.09 25.5
 -2 -12 -1 42.4 26.9
 -2 12 1 -32.3 23.7
 -2 -12 -1 -20.3 30.7
 2 -12 1 23.9 21.5
 2 12 -1 7.8 27.7
 2 -12 1 -8 24
 2 12 -1 32.7 16.4
 2 -12 -1 -1.2 21.4
 -2 -12 1 -28.6 31.1
 -2 -12 1 -10.2 26.1
 2 -12 -1 6.1 25.5
 -2 12 -1 75.09 38.4
 2 12 1 4.7 20.9
 2 12 1 2.6 19
 -2 12 -1 21.6 25
 0 0 2 0.4 1
 0 0 2 2.2 0.9
 1 0 -2 107.99 4.8
 1 0 -2 94.79 5.3
 1 0 2 105.89 4.9
 -1 0 2 102.09 5.7
 -1 0 -2 108.09 5.3
 1 0 2 124.99 5.7
 -1 0 -2 92.69 5.5
 -1 0 -2 103.59 5.9
 -1 0 -2 97.19 5.2
 -1 0 -2 105.29 5.1
 -1 0 2 103.59 5.4
 1 0 -2 102.19 3.8
 1 0 -2 102.89 5.9
 -1 0 -2 96.79 5.4
 1 0 2 105.19 5.4
 1 0 2 104.59 3.5
 1 0 2 107.29 5
 -1 0 2 107.99 5.6
 1 0 -2 108.79 5.5
 -1 0 -2 102.49 4.9
 -1 0 2 107.59 5.2
 1 0 -2 107.99 5.4
 -1 0 2 104.79 4.9
 1 0 -2 96.89 5.5
 -1 0 2 105.59 3.8
 -1 0 2 100.89 4.8
 1 0 2 101.59 5.1
 -2 0 2 353.86 13
 2 0 2 343.07 11.3
 2 0 2 359.66 12.3
 -2 0 -2 340.87 13.1
 -2 0 -2 358.66 14.1
 -2 0 2 357.76 13.8
 2 0 2 361.66 13.6
 2 0 -2 350.96 13.1
 2 0 -2 354.26 11.9
 -2 0 -2 349.87 14.2
 2 0 2 360.26 13.7
 2 0 -2 365.06 13.9
 -2 0 2 362.16 14
 -2 0 2 364.36 11.8
 -2 0 -2 350.46 12.3
 2 0 2 365.06 13.3
 2 0 -2 344.77 13.4
 -2 0 2 358.86 11.9
 2 0 -2 326.97 11.7
 -3 0 2 15.5 5.2
 3 0 -2 1.7 4.2
 -3 0 2 7.3 6.9
 3 0 -2 4.1 5.3
 3 0 2 2.6 4.4
 3 0 2 8.7 4.9
 3 0 2 5.4 5
 -3 0 -2 7.1 4.9
 -3 0 2 5.2 4.9
 3 0 2 10.9 5.1
 -3 0 2 7.8 4.5
 -3 0 2 15.5 7.4
 -3 0 -2 12.1 5.3
 -3 0 -2 3.9 7
 3 0 -2 0.9 5.6
 -4 0 -2 194.08 13.2
 -4 0 2 217.98 17.6
 4 0 2 230.28 15.4
 -4 0 2 189.18 14.2
 -4 0 -2 208.98 17.7
 4 0 -2 212.48 17.6
 4 0 2 222.88 16.8
 4 0 -2 215.48 13.4
 4 0 -2 214.18 17.1
 -4 0 2 179.58 13
 4 0 2 189.58 11.9
 -4 0 2 230.08 12.7
 4 0 2 181.98 14.2
 -4 0 -2 200.58 15.3
 5 0 -2 16 13.3
 5 0 -2 2.4 13.2
 -5 0 2 18.2 10.6
 5 0 -2 21 12.2
 5 0 2 -0.5 9.1
 -5 0 2 3.8 13.1
 -5 0 2 6.9 11.4
 -5 0 -2 -0.1 13.1
 -5 0 -2 -4.2 10.5
 -5 0 -2 -7 12.7
 -5 0 2 -0.4 10.1
 -5 0 -2 -16.2 12.9
 5 0 2 16 13
 6 0 -2 20.8 14.6
 -6 0 2 -27.2 16.6
 6 0 -2 -9.4 17.6
 6 0 2 22.7 13.3
 6 0 -2 -0.2 17.1
 -6 0 2 5.2 15.8
 -6 0 -2 -25.9 18.2
 -6 0 -2 -2 21.4
 6 0 2 5 17.5
 0 -1 -2 2381.66 57.59
 0 1 -2 2284.67 57.89
 0 1 -2 2491.55 57.59
 0 1 -2 2480.05 57.39
 0 -1 -2 2499.15 57.59
 0 1 2 2393.66 57.49
 0 1 -2 2465.15 57.69
 0 -1 -2 2367.46 57.39
 1 1 -2 7778.02 176.18
 1 1 -2 8043.1 177.18
 -1 -1 -2 7691.93 176.68
 1 -1 2 7713.13 176.68
 -1 -1 -2 7626.84 175.18
 1 1 -2 7124.89 175.88
 1 -1 2 7839.12 177.08
 -1 1 2 7896.71 176.88
 -1 -1 -2 7392.46 175.58
 -1 -1 -2 7132.29 175.48
 -1 1 2 7676.63 176.28
 1 1 -2 7904.81 176.78
 1 -1 2 7888.41 176.98
 1 -1 2 7064.69 175.78
 -1 -1 -2 7926.11 176.68
 -1 1 2 7717.73 176.08
 -1 1 2 8103.99 177.18
 -1 -1 -2 7723.83 175.08
 -1 1 2 7657.93 175.38
 -1 -1 -2 7922.61 176.78
 1 1 -2 7980.4 176.98
 1 -1 2 7230.88 174.08
 -1 -1 -2 7771.62 175.38
 1 1 -2 7050.29 173.48
 1 1 -2 7299.07 173.98
 -1 1 2 7503.25 174.88
 1 1 -2 8282.47 177.38
 1 -1 2 7511.25 175.78
 -1 -1 2 7254.87 175.98
 -1 -1 2 7818.62 177.08
 1 1 2 7683.43 174.98
 1 -1 -2 7639.64 176.68
 -1 1 -2 6989.2 174.08
 1 1 2 7874.21 176.68
 1 -1 -2 7310.07 176.08
 -1 1 -2 7115.19 175.58
 1 -1 -2 7532.55 175.18
 -1 -1 2 6995.7 173.88
 1 -1 -2 7396.66 175.18
 -1 -1 2 7823.42 176.88
 1 -1 -2 7312.27 174.78
 1 -1 -2 7388.26 175.18
 -1 -1 2 7883.81 176.18
 1 1 2 7523.45 175.68
 1 1 2 7804.62 176.58
 1 1 2 7746.02 176.68
 1 -1 -2 7958.3 176.98
 -1 1 -2 7807.12 176.98
 -1 1 -2 7861.01 176.68
 1 1 2 7726.83 175.78
 -1 1 -2 8111.99 177.28
 -1 1 -2 7320.57 176.08
 -1 1 -2 7740.23 176.98
 1 -1 -2 7810.62 176.18
 -2 -1 -2 88.19 6
 2 -1 2 81.49 4.9
 -2 1 2 77.89 6.7
 2 -1 2 82.79 6.2
 -2 1 2 85.99 6.6
 2 -1 2 91.49 7.5
 -2 1 2 73.79 8
 2 1 -2 74.39 5.6
 -2 1 2 81.69 5.9
 -2 -1 -2 72.59 6.5
 -2 1 2 82.19 6.7
 2 -1 2 80.69 7.3
 -2 -1 -2 75.89 6.8
 2 1 -2 80.39 6.4
 -2 -1 -2 68.69 6.5
 2 1 -2 81.39 6.4
 2 -1 -2 83.89 7.1
 -2 1 -2 80.69 4.9
 2 1 2 70.09 6.2
 2 -1 -2 90.29 7.5
 -2 -1 2 87.09 5.7
 -2 -1 2 78.39 4.4
 2 1 2 84.29 5.6
 -2 1 -2 87.89 7.5
 2 1 2 73.59 6
 -2 -1 2 79.59 7.6
 2 1 2 88.69 9.1
 -2 1 -2 87.09 5.1
 -2 1 -2 88.89 6.9
 2 -1 -2 73.19 5.7
 2 1 2 73.29 7.1
 -2 -1 2 86.39 7.3
 -2 -1 2 91.29 6.6
 2 1 2 83.39 7
 2 -1 -2 65.69 6.7
 -3 1 2 1037.3 30.6
 3 -1 2 1054.19 32.6
 3 1 -2 1055.09 32.7
 -3 1 2 991.4 31.6
 3 -1 2 1026.8 32.6
 3 1 -2 1055.99 30
 3 -1 2 1043.7 32.8
 3 -1 2 1042.8 28.7
 -3 1 2 1032.6 34.8
 3 1 -2 968.3 36.3
 -3 -1 -2 1044.9 32.2
 -3 -1 -2 966.3 36.3
 -3 -1 -2 1020.8 38.8
 -3 1 2 1032.5 29.6
 -3 1 -2 1069.29 33.8
 3 1 2 1042.9 32.4
 -3 -1 2 1066.99 33.3
 3 1 2 1065.99 32.8
 -3 1 -2 966.5 28.8
 -3 1 -2 1026.9 28.2
 -3 -1 2 1032.4 27.4
 -3 -1 2 1035.8 32.7
 3 -1 -2 1075.79 30.7
 -3 -1 2 1002 35.2
 -3 1 -2 1076.39 33.4
 3 1 2 1039.4 29.9
 3 -1 -2 1028.5 32.1
 3 1 2 1074.99 30.1
 3 -1 -2 1018.8 36.7
 -4 1 2 120.69 16.2
 -4 1 2 114.19 10.8
 -4 1 2 139.49 13
 -4 -1 -2 121.89 16.4
 4 1 -2 130.89 11.3
 -4 1 2 116.59 14.7
 4 -1 2 135.99 12.9
 -4 -1 -2 152.48 12.9
 -4 -1 -2 135.19 15.4
 4 -1 2 140.29 15.1
 4 1 -2 114.89 15.4
 4 -1 2 123.29 11
 4 1 -2 145.09 15.4
 4 1 2 135.59 10.5
 -4 -1 2 128.49 15.8
 4 1 2 141.79 12.7
 4 -1 -2 142.69 12.5
 4 1 2 131.69 12.8
 4 -1 -2 149.39 15.6
 -4 -1 2 125.69 15.7
 4 1 2 127.99 14.7
 -4 1 -2 133.59 15.4
 -4 -1 2 124.39 9.2
 -4 -1 2 134.09 16
 4 -1 -2 119.69 12.5
 -4 1 -2 133.79 15.6
 -4 1 -2 130.09 10.6
 -4 1 -2 124.29 13.5
 5 -1 2 201.78 20.8
 -5 -1 -2 210.08 18.6
 -5 -1 -2 162.78 21.4
 -5 1 2 151.68 19.7
 -5 1 2 171.38 15.9
 -5 1 2 158.08 18.1
 5 1 -2 192.58 21.3
 -5 -1 -2 214.28 19.9
 -5 1 2 182.98 16.7
 -5 -1 -2 177.58 16.3
 5 1 -2 164.18 22.4
 5 1 -2 182.38 19.2
 5 -1 2 194.38 20.6
 5 -1 2 183.98 17.7
 -5 1 -2 181.28 14.3
 5 -1 -2 178.18 19.4
 5 1 2 219.08 18.2
 5 1 2 230.38 20.7
 -5 1 -2 206.38 21.7
 -5 1 -2 216.68 22.6
 5 -1 -2 166.88 21.1
 5 -1 -2 194.88 17.6
 5 1 2 164.18 17.1
 -5 1 -2 194.98 21.6
 -5 -1 2 182.18 21.5
 -5 -1 2 194.68 21.9
 -5 -1 2 201.98 18
 6 1 -2 50.29 14.5
 6 1 -2 36.3 15.5
 6 -1 2 40.3 18
 -6 1 2 56.19 19
 -6 -1 -2 9.6 19.2
 6 1 -2 45.8 22.3
 6 -1 2 -1.2 17.2
 -6 -1 -2 25.6 20.3
 -6 -1 2 8 18.9
 6 -1 -2 22.8 17.2
 -6 1 -2 46.7 18.9
 6 1 2 -16.8 17.4
 -6 1 -2 23.8 22.3
 6 -1 -2 48.4 15
 6 -1 -2 14.5 15.1
 -6 -1 2 -12.9 14.3
 -6 -1 2 15.7 19.8
 6 1 2 9.2 17.1
 0 2 -2 9386.86 221.28
 0 -2 2 9923.11 221.08
 0 2 2 9907.61 221.88
 0 2 2 9296.87 221.48
 0 -2 2 9391.76 221.08
 0 2 -2 9999 221.08
 0 2 -2 9503.95 221.28
 0 -2 -2 9683.13 221.08
 0 2 -2 8792.92 220.98
 0 2 -2 9432.66 220.98
 0 -2 -2 9997.9 221.48
 0 2 2 9786.72 221.48
 0 2 -2 9828.92 220.98
 0 -2 -2 9822.62 221.78
 0 2 2 9930.01 221.98
 0 2 -2 8570.84 220.88
 0 -2 2 9988.7 221.18
 0 -2 2 9632.44 221.28
 0 -2 2 9562.14 220.88
 0 2 2 9536.35 220.98
 0 -2 2 9551.24 221.28
 0 -2 2 9787.02 221.48
 0 -2 -2 9664.53 219.78
 0 -2 -2 9979.5 222.08
 0 -2 -2 9806.82 221.78
 -1 2 2 2212.68 53.69
 -1 -2 -2 2121.49 52.59
 1 2 -2 2123.79 54.49
 -1 2 2 2201.48 53.09
 -1 2 2 2127.19 51.99
 1 -2 2 2130.19 54.09
 -1 2 2 2159.38 51.29
 1 2 -2 2058.99 52.49
 1 2 -2 2135.49 52.09
 -1 -2 -2 2210.78 51.09
 -1 -2 -2 2152.38 50.99
 1 2 -2 2184.38 50.39
 1 2 -2 2116.89 54.69
 -1 -2 -2 2153.18 53.99
 -1 -2 -2 2199.88 54.69
 1 2 -2 2147.29 53.89
 -1 2 2 2117.89 53.99
 1 -2 2 2025.6 52.39
 1 2 -2 2295.47 54.09
 1 -2 2 2229.18 54.29
 -1 2 2 2186.68 54.09
 1 -2 2 2255.07 54.99
 -1 -2 -2 2165.38 53.59
 -1 -2 -2 2130.19 53.19
 -1 -2 -2 2240.08 53.59
 1 -2 2 2171.68 51.99
 1 -2 2 2189.38 53.59
 -1 2 2 2179.08 54.49
 -1 2 -2 2135.19 50.79
 -1 -2 2 2144.79 52.59
 -1 -2 2 2186.68 53.69
 -1 2 -2 2172.58 54.39
 -1 -2 2 2215.98 54.69
 -1 -2 2 2167.28 52.09
 -1 2 -2 2181.48 54.79
 1 2 2 2233.28 53.59
 1 2 2 2181.38 53.39
 -1 -2 2 2205.98 54.89
 -1 2 -2 2194.28 52.89
 1 2 2 2141.59 54.49
 1 -2 -2 2209.58 53.79
 1 -2 -2 2240.28 53.29
 1 -2 -2 2208.68 52.19
 -1 -2 2 2246.78 54.19
 -1 2 -2 2112.39 51.89
 1 2 2 2184.48 52.69
 1 -2 -2 2196.48 54.29
 1 -2 -2 2082.99 54.09
 1 2 2 2184.28 54.09
 -1 -2 2 1933.61 51.69
 -1 2 -2 2184.78 54.39
 -1 2 -2 2184.68 50.79
 -1 2 -2 2202.68 54.19
 1 -2 -2 2172.08 53.99
 -1 2 -2 2192.68 53.59
 1 -2 -2 2140.29 51.19
 1 2 2 2222.58 53.59
 -2 2 2 1312.87 38
 2 2 -2 1318.07 34.9
 2 -2 2 1325.87 36.7
 2 -2 2 1333.27 34
 2 -2 2 1293.57 31.1
 -2 -2 -2 1367.06 36.1
 2 -2 2 1370.36 37.6
 2 2 -2 1352.66 37.5
 -2 2 2 1325.57 35.2
 -2 2 2 1343.77 37
 -2 -2 -2 1349.36 37.8
 -2 -2 -2 1262.07 38.8
 -2 -2 -2 1353.36 35.1
 2 2 -2 1339.37 37.2
 -2 -2 -2 1338.37 37.5
 2 -2 2 1368.26 38.2
 2 2 2 1326.37 37.1
 -2 2 -2 1339.37 36.4
 -2 2 -2 1338.17 38.3
 2 2 2 1369.36 36.9
 2 -2 -2 1355.56 37.4
 2 2 2 1332.87 35
 2 -2 -2 1319.47 36.9
 2 2 2 1321.17 34.6
 -2 2 -2 1254.67 33.9
 2 -2 -2 1325.17 33.5
 -2 -2 2 1323.87 35.9
 -2 -2 2 1363.16 38
 -2 -2 2 1302.27 34.5
 -2 -2 2 1331.17 37.5
 2 -2 -2 1332.87 35.7
 2 -2 -2 1291.47 35.2
 -3 2 2 236.58 13.5
 3 2 -2 253.07 11.9
 -3 -2 -2 237.18 11.4
 3 -2 2 266.57 15.3
 -3 2 2 256.17 13.4
 3 -2 2 268.77 14.9
 3 -2 2 250.37 11.2
 -3 -2 -2 238.28 14.2
 -3 2 2 230.58 15
 -3 -2 -2 268.87 13
 3 2 -2 229.38 14.2
 -3 -2 -2 231.98 14.8
 3 2 -2 266.17 14
 -3 -2 2 243.58 13.6
 3 -2 -2 243.38 12.6
 3 2 2 255.37 14.6
 -3 -2 2 240.58 16.4
 -3 -2 2 247.18 15
 -3 2 -2 202.88 18.3
 3 2 2 247.68 12.5
 -3 2 -2 242.08 8.6
 3 -2 -2 242.98 10.4
 -3 2 -2 259.47 14.4
 3 2 2 252.07 17.3
 3 -2 -2 226.78 17.6
 3 -2 -2 244.98 13.7
 3 2 2 232.58 11.3
 -4 -2 -2 46.3 12.4
 4 2 -2 66.79 10.3
 -4 -2 -2 46.1 11.2
 -4 2 2 65.09 13.8
 4 2 -2 55.09 12.3
 -4 2 2 75.09 11.7
 -4 2 2 50.79 12.5
 -4 -2 -2 52.89 11.7
 4 2 -2 59.09 9.1
 4 -2 2 52.09 8.5
 4 -2 2 51.39 11.2
 4 -2 2 54.49 10.1
 -4 -2 2 65.69 12
 4 -2 -2 60.09 12.3
 4 -2 -2 73.09 8.6
 -4 2 -2 60.99 13.4
 4 2 2 66.19 10
 -4 2 -2 65.39 12.4
 4 -2 -2 62.99 11.3
 -4 2 -2 80.39 13.3
 4 2 2 66.79 9
 4 2 2 61.39 12.3
 4 2 2 58.99 11.9
 -4 -2 2 73.89 13.7
 -4 -2 2 49.1 5.6
 -4 2 -2 55.19 7.1
 4 -2 -2 65.19 10.7
 -4 -2 2 57.09 9.9
 5 -2 2 146.59 18.4
 5 2 -2 182.58 19
 5 -2 2 162.98 16.7
 5 2 -2 206.58 22
 -5 -2 -2 185.18 19.3
 -5 -2 -2 164.08 15.7
 5 -2 2 167.18 20.8
 5 2 -2 158.48 22.8
 -5 -2 -2 163.68 18.6
 -5 2 2 172.48 19.6
 -5 -2 -2 156.28 20.8
 -5 2 2 166.88 18.9
 -5 2 2 185.78 18.9
 -5 2 -2 193.28 21.6
 5 -2 -2 166.48 21
 5 2 2 141.79 20.6
 -5 -2 2 175.08 19.3
 5 2 2 206.08 17.3
 5 2 2 158.88 17.2
 -5 -2 2 158.78 22.2
 -5 -2 2 177.28 21.6
 -5 2 -2 173.78 21.5
 -5 2 -2 158.88 22.8
 5 -2 -2 174.38 18.3
 5 -2 -2 173.18 21.3
 6 2 -2 43.2 19.6
 -6 2 2 8.4 17.4
 -6 -2 -2 20.8 16.2
 6 -2 2 36.8 18.2
 6 2 -2 10.9 17.9
 -6 -2 -2 6.9 18
 -6 2 2 11.8 23.3
 -6 -2 -2 27.5 21.4
 -6 2 2 11.7 15.1
 6 2 -2 5.2 14.2
 6 -2 2 8.3 17.7
 6 -2 -2 45.1 14.5
 -6 -2 2 6.7 17.7
 6 2 2 30.3 18.5
 -6 -2 2 35.7 15.8
 -6 2 -2 37 18.8
 -6 2 -2 28.2 19.7
 6 -2 -2 -0.2 17.5
 6 -2 -2 38.9 15.9
 -6 -2 2 29.2 21.4
 6 2 2 24.4 14.4
 -6 2 -2 8.5 19.9
 0 -3 -2 1423.36 37.5
 0 3 -2 1352.76 35.4
 0 -3 2 1404.86 35.6
 0 3 -2 1411.16 36.8
 0 3 2 1413.86 37.1
 0 3 2 1397.06 33.5
 0 3 -2 1424.36 37.2
 0 -3 2 1391.66 36.6
 0 3 2 1399.56 37.1
 0 -3 -2 1378.96 37
 0 -3 -2 1453.25 37
 0 -3 2 1399.66 36.6
 0 3 2 1373.16 37
 0 3 2 1390.46 36.6
 0 -3 -2 1401.36 33.6
 0 3 -2 1390.36 36.7
 0 3 2 1461.25 34.5
 0 -3 2 1420.76 37
 0 3 -2 1377.46 36.5
 0 -3 2 1433.86 37
 0 -3 2 1420.06 36.8
 0 -3 -2 1401.06 37.1
 0 -3 -2 1425.36 38.9
 0 3 -2 1382.96 36.9
 0 -3 -2 1384.86 34.3
 0 -3 2 1468.15 36
 0 3 -2 1389.56 35.7
 1 3 -2 2861.11 71.19
 -1 -3 -2 2987 72.49
 1 -3 2 2998.6 70.19
 1 -3 2 2960.1 73.39
 -1 3 2 3014.1 74.49
 -1 -3 -2 3013.3 74.69
 1 -3 2 2950.1 74.59
 -1 3 2 2838.32 69.29
 -1 3 2 3025.6 73.19
 -1 -3 -2 3027.8 73.79
 1 3 -2 3100.09 73.79
 -1 -3 -2 2765.82 68.29
 1 3 -2 2981.2 70.19
 1 -3 2 2994.6 72.19
 1 3 -2 3018.2 72.29
 1 -3 2 3038.4 73.89
 -1 -3 -2 2935.21 71.99
 1 -3 -2 3009.2 73.19
 1 3 2 3030.2 73.89
 -1 3 -2 3059.59 73.89
 -1 3 -2 3016.7 71.49
 -1 3 -2 3000.9 72.29
 1 -3 -2 3069.89 71.59
 1 3 2 3017.3 72.19
 1 -3 -2 3042.9 73.39
 1 3 2 2910.41 72.29
 1 -3 -2 3078.39 74.29
 -1 -3 2 2979.3 74.69
 -1 -3 2 3010.6 74.49
 -1 -3 2 2994 72.09
 -1 -3 2 2991.8 73.29
 -1 -3 2 2987.8 71.19
 1 -3 -2 3008.1 73.59
 -1 3 -2 3023.1 71.99
 -1 3 -2 2913.91 70.19
 1 -3 -2 2822.02 68.69
 1 3 2 3020.2 73.39
 -2 -3 -2 1724.73 42.8
 -2 3 2 1728.93 43.5
 2 3 -2 1660.83 44.3
 -2 3 2 1716.13 47.4
 2 -3 2 1718.63 46.6
 2 3 -2 1735.03 47.2
 2 -3 2 1745.23 47.3
 -2 -3 -2 1733.33 46.1
 -2 -3 -2 1702.33 46.8
 -2 -3 -2 1788.62 48.5
 2 -3 2 1719.53 48.1
 2 -3 2 1752.12 44.3
 -2 3 2 1772.62 47.9
 -2 3 -2 1754.92 48
 2 3 2 1567.44 42.4
 -2 -3 2 1681.13 48
 2 -3 -2 1678.83 47.8
 -2 -3 2 1714.73 47.8
 -2 3 -2 1663.83 44
 -2 3 -2 1723.13 45.6
 2 -3 -2 1767.22 47
 2 3 2 1742.73 46.6
 2 -3 -2 1745.23 47.2
 -2 -3 2 1778.52 47.6
 -2 -3 2 1712.13 44.5
 2 -3 -2 1737.53 45.9
 2 -3 -2 1694.93 42.1
 2 3 2 1728.73 47.1
 2 3 2 1676.73 43.2
 3 -3 2 77.39 7.9
 -3 -3 -2 66.69 9.1
 -3 3 2 77.09 12.1
 -3 3 2 71.39 11.2
 3 -3 2 72.29 9.5
 3 3 -2 71.79 8
 3 3 -2 75.99 9.5
 -3 -3 -2 64.99 8.2
 -3 3 2 60.59 8
 3 3 -2 48.9 10.3
 -3 -3 -2 57.59 9.9
 3 -3 2 69.39 9.8
 3 3 2 61.29 6.9
 -3 -3 2 65.19 8.3
 -3 3 -2 63.19 13
 3 -3 -2 59.29 5.5
 -3 -3 2 63.69 11.3
 3 -3 -2 71.19 10.3
 3 -3 -2 69.89 9
 3 -3 -2 62.49 9
 -3 3 -2 58.59 11.1
 -3 -3 2 64.19 11.5
 -3 3 -2 71.09 9.5
 3 3 2 66.69 10.7
 -4 3 2 0 11
 -4 3 2 15.7 11.6
 4 3 -2 1.9 7.3
 -4 -3 -2 3.5 10
 -4 -3 -2 10.2 9.1
 -4 -3 -2 1.1 8.3
 4 -3 2 -7.4 7
 4 -3 2 -7.4 9.6
 4 3 -2 7.4 11
 -4 3 2 12.2 10.4
 4 -3 2 5.8 10.1
 4 3 -2 4.1 8.8
 -4 3 -2 4.5 9.8
 -4 3 -2 17.9 9.1
 -4 -3 2 8 10.9
 -4 3 -2 4.5 8.5
 4 -3 -2 6.6 9.5
 4 -3 -2 1.8 4.8
 4 3 2 -1 6.1
 4 3 2 2.4 10.1
 4 -3 -2 5.5 7.7
 -4 -3 2 10.2 11.3
 4 3 2 13.7 9.8
 4 -3 -2 -13 8.8
 4 3 2 24.8 10.9
 -4 -3 2 -6.4 10.3
 -5 3 2 168.38 20.1
 -5 3 2 156.88 19.6
 5 3 -2 156.58 17.1
 -5 -3 -2 156.78 20.8
 -5 -3 -2 124.09 18
 5 -3 2 170.08 21.5
 -5 3 2 158.08 22.9
 5 3 -2 177.68 19
 -5 -3 -2 173.08 22.2
 5 3 -2 146.99 16.6
 5 -3 2 141.49 18.5
 5 -3 -2 124.39 16.5
 -5 3 -2 176.18 23.5
 -5 -3 2 168.48 19
 5 -3 -2 183.18 22.4
 5 3 2 154.68 20.9
 -5 -3 2 156.68 21
 5 3 2 203.48 20.4
 -5 -3 2 142.59 18.6
 -5 3 -2 174.78 21.9
 5 3 2 138.79 18.7
 5 -3 -2 154.38 17.6
 -5 3 -2 125.79 20.4
 6 3 -2 9.4 20.5
 -6 -3 -2 -22.7 21.9
 6 -3 2 23.9 22.2
 6 -3 2 -7.5 12.8
 -6 -3 -2 1.3 17.6
 6 3 -2 -3 14.6
 -6 3 2 -23 18
 -6 3 2 39.3 19.8
 6 3 -2 -17.1 18.1
 -6 -3 -2 46.6 18.8
 -6 3 2 -38.2 18.9
 -6 -3 2 58.99 19.8
 6 3 2 -3.1 13.8
 6 -3 -2 -34.7 20.8
 -6 -3 2 8.7 22.2
 6 -3 -2 24.4 18.6
 -6 -3 2 -22.1 17.3
 -6 3 -2 41.8 20.2
 6 3 2 -1.3 18.7
 -6 3 -2 -8.3 20.4
 6 3 2 22.5 18
 -6 3 -2 8.5 19.9
 6 -3 -2 -8 16.4
 0 4 -2 5227.18 124.99
 0 4 2 5285.27 125.79
 0 4 -2 5270.87 123.09
 0 -4 2 5354.16 125.29
 0 -4 -2 4958.7 120.59
 0 -4 -2 5263.77 125.59
 0 4 2 5254.97 125.79
 0 -4 -2 5336.67 125.69
 0 4 2 4861.91 120.59
 0 -4 2 5274.37 123.49
 0 -4 -2 5231.28 126.39
 0 4 2 5127.89 121.59
 0 4 -2 5421.66 123.69
 0 -4 2 5415.16 126.19
 0 -4 2 5222.58 123.09
 0 -4 2 5399.06 125.69
 0 4 -2 5265.47 123.39
 0 -4 2 5340.87 125.89
 1 4 -2 1386.76 37.2
 -1 -4 -2 1374.76 38.8
 -1 -4 -2 1366.16 39.4
 -1 4 2 1359.66 35.8
 1 -4 2 1362.36 37.1
 1 4 -2 1395.16 38.3
 -1 4 2 1371.36 37.1
 1 4 -2 1352.86 34.9
 1 4 -2 1253.87 34.8
 1 -4 2 1356.16 38.5
 1 -4 2 1387.56 38.3
 1 4 -2 1186.48 34.3
 -1 -4 -2 1369.06 36.2
 -1 -4 -2 1409.26 38.7
 1 -4 2 1403.66 34.9
 -1 4 2 1375.16 39.1
 1 4 2 1393.56 38.1
 1 -4 -2 1406.56 38.3
 -1 -4 2 1387.96 34.7
 -1 4 -2 1360.26 35
 -1 4 -2 1374.56 37.7
 1 -4 -2 1398.86 38.3
 1 -4 -2 1378.46 39
 -1 -4 2 1365.86 39.3
 -1 4 -2 1384.36 35
 -1 -4 2 1360.56 39.2
 1 4 2 1372.36 36.7
 1 4 2 1366.66 38.3
 -1 4 -2 1233.68 34.6
 -1 -4 2 1402.06 37.4
 -1 4 -2 1356.06 38.8
 1 4 2 1323.57 36.3
 1 -4 -2 1410.96 36
 -2 -4 -2 22.3 5.3
 2 4 -2 18.5 5.8
 -2 -4 -2 12.2 8.1
 -2 -4 -2 21.3 8.1
 -2 4 2 19.6 4.1
 2 -4 2 15.6 4.9
 -2 -4 -2 14.2 6.3
 2 -4 2 12.1 6.7
 -2 -4 -2 12.9 3.2
 -2 4 2 18.3 8.3
 2 -4 2 21.1 7.7
 -2 4 2 12.5 6.4
 2 4 -2 24.9 5.7
 2 4 2 23.4 4.9
 2 -4 -2 17.9 6.3
 -2 -4 2 16 4.4
 2 -4 -2 17.2 5.2
 2 -4 -2 19.6 7.1
 -2 -4 2 17 6.2
 -2 4 -2 14.3 6.5
 -2 -4 2 20.2 6.8
 2 4 2 17.4 5.3
 -2 4 -2 21.1 7.2
 -2 -4 2 14.1 6
 2 -4 -2 22.6 3.9
 2 4 2 15.8 6.4
 -2 4 -2 21.2 5.1
 3 4 -2 125.89 11.5
 -3 4 2 112.39 12.1
 -3 -4 -2 137.29 12.4
 -3 4 2 139.49 12.9
 3 -4 2 132.39 10.7
 -3 4 2 141.49 9.9
 -3 -4 -2 119.59 12.3
 3 4 -2 114.79 11.5
 -3 -4 -2 127.69 9.3
 3 4 -2 123.79 12.7
 3 -4 2 112.99 11.4
 3 -4 2 111.09 13.4
 -3 -4 -2 117.69 14.7
 3 4 2 125.49 13.4
 -3 -4 2 126.29 12.1
 3 -4 -2 113.09 11.2
 3 4 2 112.79 8.5
 -3 4 -2 128.39 10.8
 3 4 2 111.59 11
 -3 4 -2 113.39 14.9
 -3 4 -2 110.49 14.8
 3 -4 -2 120.39 6.3
 -3 -4 2 97.49 14.6
 -3 -4 2 134.29 10.2
 3 -4 -2 108.79 14.9
 -4 -4 -2 136.09 15
 -4 4 2 133.89 18.9
 4 4 -2 117.89 14.3
 4 -4 2 122.79 12.2
 -4 4 2 150.68 19.3
 4 -4 2 129.79 14
 -4 -4 -2 131.59 18.8
 4 4 -2 129.59 15.9
 4 4 -2 135.09 17
 -4 4 2 127.89 17.8
 4 -4 2 156.98 14.9
 -4 -4 -2 128.89 13.5
 -4 -4 2 134.29 17.4
 4 -4 -2 159.18 15.7
 -4 4 -2 132.99 15.3
 4 4 2 138.39 17
 4 -4 -2 121.19 17
 -4 -4 2 157.98 18.7
 4 4 2 105.89 9.4
 -4 4 -2 153.08 16
 -4 4 -2 152.48 20.3
 4 -4 -2 105.99 15.1
 4 4 2 133.59 17.4
 4 4 2 153.18 17.3
 -5 -4 -2 42.8 16
 -5 4 2 39.7 13.2
 5 -4 2 51.39 16.1
 5 4 -2 30.3 17
 5 4 -2 17.9 11.1
 -5 -4 -2 43.8 14.4
 -5 4 2 38.1 17.2
 5 -4 2 30.1 13.5
 -5 -4 -2 44.2 18.2
 -5 4 2 55.39 14.9
 5 4 -2 38.6 14.8
 5 -4 2 40.9 15.7
 -5 -4 2 30.1 15.2
 5 -4 -2 73.89 14.8
 -5 4 -2 50.89 17.8
 5 -4 -2 27.2 15.5
 5 4 2 39.9 17.1
 5 -4 -2 27.7 11.6
 -5 4 -2 32.4 14.4
 -5 -4 2 18.7 13.2
 -5 -4 2 31.1 13.4
 -5 4 -2 38.8 17.2
 5 4 2 44.3 15.2
 5 4 2 28.5 12
 6 -4 2 23.7 20.6
 6 4 -2 43 22.6
 6 4 -2 36.2 16.9
 -6 4 2 48.5 21.8
 6 -4 2 70.29 19.8
 -6 -4 -2 39.1 24.3
 -6 4 2 27.1 16.8
 -6 4 2 20 23
 -6 -4 -2 35.2 20.5
 6 4 -2 47.1 20.4
 -6 -4 2 9.4 22.7
 6 -4 -2 -4.6 14.4
 6 -4 -2 37.5 20.7
 6 4 2 63.29 24.1
 6 4 2 25.9 19.9
 -6 -4 2 14.2 21.2
 -6 -4 2 11.7 20.6
 -6 4 -2 51.49 19.6
 -6 4 -2 11.6 20.9
 -6 4 -2 22 23
 6 4 2 76.39 16.6
 6 -4 -2 64.19 20.9
 0 -5 -2 970.4 30.4
 0 -5 2 970.9 29.1
 0 5 2 979.8 25.2
 0 -5 2 928.81 29.2
 0 5 -2 940.71 27.2
 0 5 -2 927.31 26.4
 0 -5 2 977.7 30.4
 0 -5 -2 960.6 23.9
 0 -5 -2 961.7 29.6
 0 5 2 919.11 29.4
 0 -5 2 943.81 26.4
 0 -5 2 957.8 30
 0 5 -2 930.11 29.2
 0 5 -2 938.01 26.7
 0 -5 -2 947.41 29.4
 0 5 -2 983.7 29.1
 0 5 2 938.91 29.4
 -1 -5 -2 1573.84 41.6
 1 -5 2 1666.53 45.3
 1 -5 2 1567.14 44.8
 -1 -5 -2 1569.74 45.5
 1 -5 2 1598.44 41.1
 1 5 -2 1552.04 41.3
 1 5 -2 1466.45 39.5
 -1 -5 -2 1577.94 44.6
 -1 -5 -2 1578.54 45.9
 1 -5 2 1572.74 43.9
 -1 5 2 1544.95 42.5
 -1 5 2 1598.44 46
 1 5 -2 1559.94 43.5
 1 5 -2 1577.44 44.5
 -1 5 2 1611.24 44.8
 1 5 -2 1556.74 41.6
 -1 -5 2 1606.34 45.7
 -1 -5 2 1596.74 44.9
 1 5 2 1511.75 43.9
 -1 -5 2 1559.14 39.6
 -1 5 -2 1553.24 40.1
 -1 5 -2 1516.35 41
 -1 -5 2 1581.64 42.8
 1 5 2 1614.74 45.1
 1 -5 -2 1576.94 44.8
 1 -5 -2 1558.54 41.9
 1 5 2 1629.14 43.1
 -1 5 -2 1599.34 45.7
 -1 5 -2 1570.54 40
 -1 5 -2 1621.04 43.7
 -1 -5 2 1584.74 45.4
 1 -5 -2 1539.35 45
 -2 5 2 30.3 5.6
 -2 5 2 40.9 8.8
 2 -5 2 15.4 9.1
 -2 -5 -2 32.5 7.3
 2 5 -2 38.2 5.8
 2 5 -2 27.1 7.1
 2 -5 2 31.4 9.3
 -2 -5 -2 24.3 9.8
 -2 5 2 30.5 10.7
 2 5 -2 20.1 8.6
 2 5 -2 26.8 4
 -2 5 2 27.7 3.6
 2 -5 2 29.2 6.6
 2 5 2 38.5 6.1
 2 -5 -2 34.6 8.7
 -2 -5 2 32.7 8.1
 -2 5 -2 28.8 5.8
 -2 -5 2 30.5 8.1
 -2 5 -2 14.6 9.7
 2 -5 -2 29.4 9
 2 5 2 25.1 8.9
 -2 5 -2 25.2 3.5
 2 5 2 44 10.1
 -2 -5 2 32.6 4.9
 -2 5 -2 35.2 10.8
 2 -5 -2 42.6 6
 -2 -5 2 30.7 8.2
 -3 -5 -2 70.69 10.4
 3 -5 2 77.09 10.8
 -3 5 2 80.19 11.6
 3 -5 2 74.79 9.8
 3 5 -2 63.69 11.6
 -3 5 2 71.39 11.9
 -3 -5 -2 51.19 7.2
 3 -5 2 75.19 12.6
 -3 -5 -2 64.79 11.8
 -3 5 2 62.79 7.8
 -3 -5 -2 66.89 12.4
 -3 -5 2 75.19 13.2
 3 5 2 82.49 12.6
 -3 5 -2 90.69 13.5
 -3 5 -2 72.99 9.5
 3 -5 -2 72.89 10.6
 -3 5 -2 67.79 14.9
 -3 -5 2 85.19 12.5
 3 -5 -2 68.39 10.5
 3 -5 -2 66.79 7.2
 3 5 2 69.89 7.8
 -3 -5 2 61.69 12.7
 3 -5 -2 53.89 10.8
 3 5 2 63.79 12
 -3 -5 2 86.39 8.8
 -4 -5 -2 277.77 21.9
 -4 5 2 245.18 22.3
 -4 -5 -2 239.88 15.5
 -4 -5 -2 216.58 22
 4 5 -2 226.28 20.2
 -4 5 2 262.07 16.8
 4 -5 2 256.07 21
 -4 -5 -2 221.98 18.7
 -4 5 2 271.37 24.5
 4 -5 2 262.67 20.7
 4 5 -2 244.78 18.3
 4 5 -2 260.07 24.9
 4 5 2 267.27 21.2
 4 5 2 219.98 20.4
 -4 5 -2 215.18 19.7
 4 -5 -2 247.58 20
 -4 5 -2 238.68 19.2
 4 5 2 255.97 22.2
 -4 -5 2 211.38 18.5
 -4 5 -2 273.07 23.1
 4 -5 -2 240.78 20.2
 4 -5 -2 232.28 20.8
 -4 -5 2 224.78 19.1
 -4 -5 2 209.48 15.2
 -5 5 2 49.2 20.5
 5 5 -2 31.5 12.7
 5 -5 2 87.89 27.6
 -5 5 2 40.7 14.7
 -5 -5 -2 36.7 17.1
 5 5 -2 29.3 16
 -5 5 2 43.6 13.4
 5 -5 2 52.59 17
 5 5 -2 64.49 19.7
 -5 -5 -2 54.19 15.7
 5 -5 2 22.9 15.9
 -5 5 -2 58.29 16.4
 5 -5 -2 54.69 16.9
 5 5 2 28.7 16.1
 5 5 2 30.6 12.5
 -5 5 -2 48.4 15.6
 -5 -5 2 48.9 15.3
 5 -5 -2 52.19 16.6
 -5 -5 2 55.79 18.7
 5 -5 -2 31.8 12.3
 -5 5 -2 43.3 18.5
 -5 -5 2 16.2 17.1
 5 5 2 62.69 17.7
 6 5 -2 22.7 24.8
 -6 5 2 23.2 29.7
 6 -5 2 1.6 19.8
 -6 -5 -2 29.6 22.1
 6 5 -2 19.7 15.4
 -6 -5 -2 58.89 25.3
 -6 5 2 4.5 16.7
 6 5 2 21 21
 -6 5 -2 29.9 26.5
 -6 5 -2 0.3 22.6
 6 -5 -2 -16.8 23
 6 -5 -2 27.2 20.9
 6 5 2 30.2 15.1
 6 -5 -2 26.8 23.8
 -6 -5 2 25.9 21.3
 -6 -5 2 46 23.9
 6 5 2 -13.6 21
 -6 5 -2 16.2 19.6
 0 -6 -2 238.28 14.4
 0 -6 2 245.68 15.6
 0 6 2 234.58 9.8
 0 -6 -2 250.07 8.5
 0 -6 -2 249.38 14.9
 0 6 2 239.78 15.7
 0 6 -2 258.67 14.3
 0 6 2 267.87 15.2
 0 -6 2 257.57 18.2
 0 -6 2 262.67 14.1
 0 6 -2 257.27 11.3
 0 -6 2 262.57 11.3
 -1 6 2 65.59 10.4
 -1 -6 -2 55.89 10.5
 1 -6 2 59.09 8.4
 1 6 -2 63.59 6.4
 1 -6 2 56.79 7.4
 -1 6 2 65.59 9.7
 1 6 -2 50.29 8.6
 1 6 -2 48.5 7.1
 1 -6 2 66.99 9.7
 -1 -6 -2 52.49 11.4
 -1 -6 -2 52.89 10.9
 1 -6 2 60.59 9.5
 -1 6 2 45.7 7
 -1 -6 -2 55.89 6.5
 1 6 -2 64.99 8.3
 1 -6 -2 59.89 7.8
 -1 -6 2 57.09 11
 -1 -6 2 49.5 7.4
 1 -6 -2 61.19 9.4
 -1 -6 2 36.1 12.2
 1 6 2 61.99 10.7
 1 -6 -2 58.69 9.1
 -1 -6 2 58.49 6
 -1 6 -2 46.3 11.3
 -1 6 -2 52.19 5.7
 -1 -6 2 61.99 9.5
 1 6 2 51.19 8.1
 -1 6 -2 47 7.8
 -1 6 -2 55.79 6.6
 2 6 -2 593.34 23.6
 -2 6 2 549.15 19.4
 -2 -6 -2 560.74 25.1
 2 6 -2 582.34 24.1
 2 -6 2 603.24 25.4
 -2 -6 -2 599.24 23
 2 6 -2 569.94 17.9
 2 -6 2 590.44 25.2
 2 6 -2 554.74 23.4
 -2 -6 -2 588.04 24.5
 2 -6 2 590.74 23.4
 2 -6 2 582.44 16.8
 -2 6 2 571.84 25.3
 2 -6 -2 609.24 24
 -2 -6 2 559.84 24.6
 2 -6 -2 586.54 25.1
 2 6 2 556.24 23.7
 -2 -6 2 585.74 17.6
 2 -6 -2 558.34 25.5
 -2 6 -2 588.34 27.1
 2 6 2 593.04 20.5
 2 -6 -2 550.94 18.5
 -2 -6 2 513.85 26.8
 -2 -6 2 549.05 24.8
 -2 6 -2 571.94 25.3
 -2 6 -2 580.44 19
 2 6 2 551.04 23.5
 -3 6 2 116.29 9.3
 -3 6 2 137.19 19.5
 3 -6 2 108.29 15
 3 -6 2 118.89 15.6
 3 -6 2 128.49 16.2
 -3 -6 -2 130.99 16.7
 3 6 -2 146.69 13.6
 -3 -6 -2 120.49 17.3
 3 6 -2 141.49 15.3
 -3 6 2 143.39 17.7
 -3 -6 -2 111.99 16.2
 -3 -6 2 131.39 9.8
 -3 -6 2 102.89 14.8
 3 6 2 120.09 16.4
 3 -6 -2 127.69 16.1
 3 6 2 143.29 16.4
 -3 6 -2 132.59 15.1
 -3 -6 2 123.89 15.5
 3 -6 -2 115.79 16.9
 3 -6 -2 134.69 15.6
 -3 6 -2 129.59 11.8
 3 6 2 110.49 10.1
 -3 6 -2 124.29 15.3
 -3 -6 2 154.38 17.3
 4 -6 2 35.2 14.4
 -4 -6 -2 82.09 16.3
 4 6 -2 78.89 14.8
 4 6 -2 81.09 14.9
 -4 6 2 24.9 15.3
 -4 -6 -2 71.59 17.2
 4 6 -2 69.99 15.3
 -4 6 2 51.89 14.5
 4 -6 2 70.49 13.9
 -4 -6 -2 61.09 16.3
 4 -6 2 68.69 15.5
 -4 -6 2 51.99 13.5
 4 6 2 92.29 15.6
 -4 6 -2 69.79 14.1
 -4 6 -2 49 13.1
 -4 6 -2 73.69 19.3
 -4 -6 2 54.39 10.7
 4 -6 -2 62.49 12.4
 4 6 2 76.79 15.9
 4 -6 -2 61.39 14.7
 -4 -6 2 69.99 16.3
 4 -6 -2 72.79 13.2
 -5 6 2 32.9 16.6
 5 -6 2 15.6 12.8
 5 6 -2 3.3 14.3
 -5 -6 -2 14.3 18.6
 5 6 -2 15.9 21.1
 -5 6 2 -17.1 21.1
 5 -6 2 27.1 19.3
 5 6 -2 -9.6 11.6
 -5 6 -2 17.6 21.8
 -5 -6 2 30.5 21.7
 5 6 2 -4.8 19.5
 5 6 2 19.9 17.8
 5 -6 -2 7.5 17.7
 5 -6 -2 33.4 16.9
 -5 6 -2 20.9 20.4
 5 6 2 13.9 19
 -5 6 -2 26.1 15.2
 5 -6 -2 11.9 17
 6 6 -2 -3.8 21.8
 6 -6 2 -9.7 15.3
 -6 6 2 7.5 26.8
 -6 6 2 -0.5 19.8
 6 6 -2 34.6 19.2
 6 6 2 11.1 28.2
 -6 6 -2 -16.1 29.1
 6 -6 -2 -10.1 21.5
 -6 -6 2 6.2 25.6
 6 -6 -2 8.7 21.5
 -6 6 -2 25.8 27.4
 0 -7 -2 320.57 18.8
 0 -7 -2 358.06 20.6
 0 7 2 319.37 12.6
 0 7 2 337.47 19.7
 0 7 2 331.77 17.6
 0 7 -2 355.16 14.7
 0 -7 2 345.77 18.5
 0 7 -2 354.46 19.4
 0 -7 2 327.07 13.6
 0 -7 2 355.36 18.8
 0 -7 -2 333.57 10.5
 0 -7 2 347.97 19.1
 -1 -7 -2 246.18 17.1
 -1 7 2 242.18 13.2
 -1 7 2 239.28 17.3
 1 -7 2 250.17 13.3
 1 -7 2 224.68 17.2
 -1 7 2 254.07 16.6
 -1 -7 -2 220.28 16
 1 -7 2 242.28 17.3
 1 7 -2 238.68 17.1
 1 -7 2 236.38 17.2
 1 7 -2 214.08 14.7
 1 7 -2 257.07 14.6
 1 7 -2 229.98 10.6
 -1 -7 -2 233.18 15.9
 -1 -7 -2 251.47 12.4
 -1 7 -2 241.58 15.5
 1 -7 -2 273.17 18.4
 1 -7 -2 260.57 17.8
 -1 7 -2 253.97 18.6
 1 7 2 238.38 17.4
 -1 -7 2 244.38 16.4
 -1 -7 2 242.28 18.7
 -1 -7 2 240.38 14.1
 -1 -7 2 222.28 15.1
 -1 7 -2 239.08 10.8
 1 -7 -2 230.78 13.8
 1 7 2 233.08 15.1
 -1 7 -2 240.28 12.2
 2 -7 2 70.99 13
 -2 7 2 78.49 12
 2 7 -2 84.99 11.7
 2 -7 2 51.59 11.7
 2 7 -2 94.59 12.8
 -2 7 2 78.39 13
 2 7 -2 68.29 9
 -2 7 2 94.09 12.5
 2 -7 2 84.99 13.9
 -2 -7 -2 82.49 12.3
 -2 -7 -2 88.19 13.3
 2 -7 2 78.19 8.4
 -2 -7 2 63.79 12.4
 2 -7 -2 87.19 11.9
 -2 7 -2 68.99 10.3
 2 7 2 85.69 12.4
 -2 7 -2 69.49 8.5
 2 -7 -2 70.69 9
 -2 7 -2 59.29 14.9
 -2 7 -2 103.49 14.7
 2 7 2 74.59 10.7
 2 -7 -2 75.69 13.5
 -2 -7 2 73.89 12.2
 -2 -7 2 75.79 6.5
 2 -7 -2 76.29 14.5
 2 7 2 78.19 11.5
 -2 -7 2 73.29 12.1
 3 -7 2 51.39 14
 3 -7 2 57.89 12.9
 -3 -7 -2 66.59 12.5
 3 7 -2 80.09 13.9
 -3 7 2 60.59 15
 3 -7 2 82.19 14.6
 -3 -7 -2 72.39 13.7
 -3 7 2 46.5 16.1
 3 7 -2 57.19 14.1
 -3 -7 -2 106.69 18
 3 -7 -2 73.69 12.9
 -3 -7 2 49.99 12.8
 -3 -7 2 67.69 14.4
 3 -7 -2 77.39 12.7
 3 -7 -2 81.29 14
 -3 7 -2 83.39 15.3
 -3 7 -2 75.99 13.4
 3 7 2 55.99 13.8
 3 7 2 59.69 14.4
 3 7 2 70.39 9.7
 -3 -7 2 70.79 12.8
 -3 7 -2 46.9 8.9
 4 7 -2 35.6 14.1
 -4 -7 -2 30.6 16.3
 -4 7 2 33.2 13.9
 4 -7 2 2.5 11.2
 4 7 -2 10.7 19
 4 -7 2 6.1 14.1
 4 7 -2 13.8 11.8
 4 -7 2 15.6 12.8
 -4 -7 -2 26.9 13.4
 -4 7 2 16.7 14.5
 -4 -7 -2 34.7 17.1
 4 -7 -2 24.1 16
 4 -7 -2 11.1 11
 4 7 2 22.9 12.2
 -4 -7 2 47.9 16.3
 -4 7 -2 -3.6 13.9
 4 -7 -2 26.2 11.2
 4 7 2 18.3 11.6
 -4 7 -2 39.3 16.9
 -4 -7 2 11.3 13.6
 5 -7 2 -31.8 18.9
 5 7 -2 -6 17.2
 5 -7 2 -23.4 12.3
 5 7 -2 -12.1 15.2
 -5 7 2 -12.7 22.6
 -5 -7 -2 12.4 15.8
 5 7 -2 -0.9 18.1
 -5 7 2 -31.1 21.6
 -5 -7 -2 31.3 19.4
 5 7 2 25.8 22.1
 -5 7 -2 14.2 24
 5 -7 -2 11.6 20.2
 -5 7 -2 -31.4 20.7
 5 7 2 3.4 13.8
 5 7 2 -30.2 22.3
 5 -7 -2 0.5 20
 -5 -7 2 20.2 16
 -5 -7 2 5.2 14.1
 5 -7 -2 1 18.3
 0 -8 -2 42.3 10.7
 0 8 2 71.29 11.7
 0 -8 -2 54.59 12.1
 0 -8 2 57.09 13.3
 0 8 -2 66.39 13.1
 0 -8 2 39.1 11.7
 0 8 -2 56.49 10.3
 0 8 2 55.49 12.8
 0 -8 -2 49.5 12.2
 0 -8 2 50.09 7.4
 0 8 2 43.1 6.4
 0 8 -2 48.1 7.8
 0 -8 2 55.59 11.9
 -1 -8 -2 137.49 11.2
 -1 8 2 149.19 14.1
 1 8 -2 180.28 16.2
 1 8 -2 128.39 13.7
 -1 8 2 139.89 15.8
 1 -8 2 124.89 17.4
 1 8 -2 131.79 13.6
 1 -8 2 139.09 13.9
 -1 8 2 154.28 13.2
 1 -8 2 127.29 16.3
 -1 -8 -2 153.88 15.7
 -1 -8 -2 159.88 19.2
 1 -8 2 116.79 14.4
 1 8 -2 109.89 8.9
 -1 -8 -2 133.79 16.4
 -1 -8 2 121.79 15
 1 8 2 126.29 15.5
 -1 8 -2 171.18 17.7
 -1 8 -2 129.29 8.9
 -1 8 -2 145.59 19.2
 -1 -8 2 146.79 13.9
 1 8 2 151.28 17
 1 -8 -2 129.19 16.1
 -1 -8 2 144.69 18.7
 1 -8 -2 158.78 15.7
 -1 8 -2 138.89 13.6
 -1 -8 2 144.49 12
 1 -8 -2 142.49 19
 -2 8 2 100.49 14.4
 -2 8 2 93.79 15.6
 2 8 -2 78.39 11.8
 -2 8 2 73.89 13.6
 -2 -8 -2 101.59 14.4
 2 -8 2 89.39 13.6
 -2 -8 -2 91.09 13.7
 2 8 -2 122.59 16.9
 2 -8 2 91.29 14.9
 2 -8 2 105.79 10.9
 -2 -8 -2 113.39 18.2
 2 -8 2 81.59 15.7
 2 8 -2 91.19 15.1
 -2 -8 2 89.69 14.1
 -2 -8 2 75.59 17.1
 2 -8 -2 87.29 12
 2 8 2 118.59 16.7
 -2 8 -2 94.59 15.3
 2 -8 -2 91.29 16.5
 2 8 2 91.69 12.8
 -2 -8 2 98.49 16.9
 -2 8 -2 105.29 18.1
 -2 8 -2 84.49 8.8
 2 -8 -2 90.49 13.2
 2 8 2 98.99 15.2
 3 8 -2 18.3 13.9
 3 -8 2 24.3 13.9
 -3 -8 -2 50.19 14.7
 -3 8 2 38.3 15.6
 3 -8 2 29.2 10.8
 -3 8 2 40.3 20.2
 -3 -8 -2 32.7 15.5
 3 8 -2 34.6 14.3
 -3 -8 -2 38.6 16.6
 3 -8 2 46.2 12.5
 -3 8 -2 12.2 18.6
 -3 -8 2 41.4 13.7
 3 8 2 40.1 15
 -3 -8 2 39 14.6
 -3 -8 2 2.7 17
 3 -8 -2 27.5 15.2
 3 -8 -2 32.7 11.5
 3 -8 -2 34.4 11.6
 -3 8 -2 41.7 15.1
 3 8 2 24.1 14.6
 4 -8 2 10.1 17.4
 4 8 -2 -41.2 21.2
 -4 -8 -2 -1.3 19.2
 4 8 -2 -6.1 15.9
 -4 -8 -2 -19.8 16.9
 4 8 -2 -15.1 12.8
 -4 -8 -2 -1.2 17.8
 -4 8 2 10.5 20.2
 -4 -8 2 -30.4 20.8
 -4 8 -2 10.1 19.8
 -4 -8 2 4.2 12.9
 4 -8 -2 2.4 16.4
 -4 -8 2 -7.1 17.6
 4 8 2 1.8 17.1
 4 -8 -2 -11.5 18.2
 -5 8 2 17.2 27.6
 -5 8 2 -7.5 18.4
 -5 -8 -2 26 16.8
 5 -8 2 -11.9 18.9
 5 8 -2 43.4 21.4
 5 -8 2 14.4 15.7
 5 8 -2 8.4 19.3
 -5 -8 -2 -26.8 23.3
 5 8 -2 -14.4 19.7
 -5 -8 2 8 34
 5 8 2 4.5 19.5
 -5 8 -2 7 26.7
 5 8 2 35.3 25.5
 5 -8 -2 5.7 15.4
 5 -8 -2 50.29 22.7
 5 -8 -2 63.59 26.2
 5 8 2 28.5 22.6
 -5 8 -2 -7.8 19.1
 -5 -8 2 34.8 19.8
 0 -9 2 104.59 16.2
 0 9 -2 98.79 14.2
 0 -9 2 71.49 16.3
 0 -9 -2 84.89 17
 0 -9 2 71.99 14
 0 9 2 105.29 15.9
 0 -9 -2 78.49 12.2
 0 -9 2 64.39 8.7
 0 9 2 91.49 16.5
 0 -9 -2 65.19 14.3
 0 9 -2 72.19 14.8
 1 9 -2 108.69 14.7
 -1 -9 -2 115.49 12.1
 1 -9 2 109.19 15.5
 -1 9 2 123.39 14.1
 -1 -9 -2 109.89 14.8
 1 9 -2 128.49 18.2
 1 -9 2 120.29 16.6
 -1 -9 -2 121.59 19.3
 -1 9 2 135.79 17.5
 1 9 -2 134.19 17.4
 1 -9 2 107.09 14.2
 -1 9 2 121.89 17.9
 -1 -9 -2 140.49 18.1
 -1 -9 2 111.69 16.5
 1 9 2 162.68 15.5
 -1 9 -2 113.39 14.8
 -1 -9 2 120.79 15.3
 1 9 2 115.09 15.8
 1 9 2 127.29 17.7
 -1 9 -2 167.28 23.2
 1 -9 -2 108.09 13.9
 1 -9 -2 113.09 19.1
 -1 -9 2 136.69 17.8
 -1 -9 2 122.09 18.9
 -1 9 -2 87.19 16.6
 1 -9 -2 109.69 14.6
 -2 9 2 56.59 15.2
 2 9 -2 79.89 11
 2 9 -2 80.19 15.7
 -2 9 2 47.9 18.8
 -2 9 2 69.29 17.5
 2 9 -2 76.39 15.8
 -2 -9 -2 40 18.4
 2 -9 2 43.8 12.8
 -2 -9 -2 62.89 17.9
 2 -9 2 66.99 13.4
 2 -9 2 57.89 13.2
 -2 -9 -2 50.69 11.7
 -2 -9 2 58.29 18.5
 -2 9 -2 50.09 14.4
 -2 -9 2 60.79 19
 2 9 2 80.49 14.7
 -2 9 -2 73.19 20.4
 2 -9 -2 66.39 11.5
 2 -9 -2 50.39 16.9
 -2 -9 2 51.99 13.5
 2 9 2 70.19 13.7
 2 9 2 65.49 13.4
 2 -9 -2 64.39 15.8
 3 9 -2 30.4 13.1
 -3 9 2 33.1 16.7
 -3 9 2 36 21.7
 -3 -9 -2 48.7 20.2
 -3 9 2 39.5 15.4
 -3 -9 -2 32.1 19.6
 3 9 -2 51.59 17.5
 3 -9 2 27.4 17.6
 -3 -9 -2 49 15.4
 3 -9 2 50.09 16.5
 3 -9 2 55.79 17.2
 3 -9 -2 79.09 16
 3 9 2 16.2 12
 -3 9 -2 33.2 18.1
 3 -9 -2 39.2 16.6
 -3 -9 2 11.7 20.8
 -3 -9 2 53.49 16.6
 -3 9 -2 83.09 22.6
 3 9 2 65.39 19.6
 3 -9 -2 38.2 18.5
 -3 -9 2 62.39 16.6
 4 -9 2 8.6 13.1
 4 9 -2 22.2 14
 -4 -9 -2 44.1 23.9
 4 -9 2 37 15.7
 -4 -9 -2 25.6 19.1
 4 -9 2 19.4 17.8
 4 9 -2 -13.2 18.7
 4 9 -2 -3.4 19.9
 -4 9 2 35.9 25.5
 -4 9 -2 20.4 19.1
 4 -9 -2 -17 18.1
 -4 9 -2 32.7 24.5
 -4 -9 2 13.5 19
 4 9 2 34.7 14.8
 4 9 2 31.5 16.4
 4 -9 -2 16.9 14
 -4 -9 2 44 21
 4 -9 -2 17.2 19.9
 -4 -9 2 -24.8 22.6
 0 10 2 51.89 17.4
 0 10 -2 36.9 15.9
 0 -10 -2 30.1 13.5
 0 -10 -2 26 10.7
 0 -10 2 42.3 18.4
 0 10 -2 63.19 18
 0 -10 2 30.6 17.9
 0 -10 2 29.1 13.9
 0 -10 -2 29.8 16.6
 0 10 2 37.8 15.8
 1 -10 2 18 14.8
 -1 10 2 13.2 13.5
 1 10 -2 38 12.1
 1 -10 2 14.5 16.2
 -1 -10 -2 -11.8 13.6
 -1 10 2 10.1 15.6
 -1 -10 -2 18.9 14.2
 1 -10 2 8.8 14.5
 -1 10 2 -18.9 17.2
 1 10 -2 15.6 15.8
 1 10 -2 -2.1 12.9
 -1 -10 -2 10.2 12.6
 -1 -10 2 27.2 11.6
 1 -10 -2 7.9 12.9
 -1 10 -2 31.2 12.8
 1 -10 -2 36.6 18.9
 -1 10 -2 42.4 16.6
 1 10 2 58.99 16
 1 -10 -2 7.8 10.6
 -1 -10 2 24.3 14.2
 -1 10 -2 60.19 20.2
 1 10 2 41.1 15.3
 1 10 2 32.1 13
 -1 -10 2 6.1 13.3
 2 -10 2 19.1 15.9
 -2 10 2 -11.7 13
 2 -10 2 1.3 12.8
 2 10 -2 25.5 16.1
 -2 10 2 19.1 17.7
 2 -10 2 28.2 18.3
 -2 -10 -2 18.1 14.4
 -2 -10 -2 21.6 14.9
 -2 10 2 7.2 21.4
 2 10 -2 17.9 16
 2 10 2 -0.2 12.7
 2 10 2 -0.3 14
 -2 -10 2 -23.5 20.2
 -2 10 -2 19.5 15.9
 -2 10 -2 28.4 14.7
 2 -10 -2 -7 17.8
 -2 -10 2 -7.2 14.7
 -2 -10 2 -1.1 14.9
 -2 10 -2 27.1 14
 2 10 2 22.3 11.3
 2 -10 -2 17.9 15.4
 -3 10 2 28 21.8
 3 10 -2 0.9 18.4
 3 10 -2 45 20.4
 -3 -10 -2 30.8 21.7
 3 -10 2 32.8 20.8
 -3 10 2 13.4 15.3
 -3 -10 -2 -5.1 15.8
 3 -10 2 -0.2 17.8
 -3 10 2 -18 24.6
 3 -10 2 24.2 19.1
 -3 -10 -2 -1.3 22.1
 3 10 2 12 19.8
 -3 10 -2 -23.9 18.6
 3 10 2 30.3 19.1
 -3 -10 2 10 22.4
 -3 -10 2 13.6 19.9
 3 -10 -2 3.9 22.3
 -3 -10 2 26.7 25.6
 -3 10 -2 9.6 18.5
 3 -10 -2 0.7 12.8
 -4 -10 -2 32.1 27.6
 -4 10 2 -12.2 24.2
 4 -10 2 51.29 24.3
 -4 10 2 1.7 29.7
 4 10 -2 -15.9 22.3
 4 -10 2 42.9 22.3
 4 -10 2 -18.5 21.4
 4 -10 -2 20.1 21.5
 -4 10 -2 41.2 27.3
 -4 -10 2 -12.2 20
 -4 10 -2 42.8 29.7
 -4 -10 2 -37.8 30.5
 4 10 2 39.8 21.3
 4 -10 -2 42.1 24.7
 -4 -10 2 30.8 24.9
 0 -11 -2 23.2 26.3
 0 11 -2 -33.1 26.9
 0 -11 2 3.7 17.9
 0 -11 -2 -0.6 16.7
 0 11 2 20.7 20.5
 0 -11 2 -9.8 17.1
 0 11 2 5.3 21
 0 11 -2 -21.8 19.9
 0 -11 2 -32.2 36.8
 0 -11 -2 8.3 18.5
 1 11 -2 -10.4 18.5
 1 11 -2 51.49 18.1
 1 -11 2 39.5 20.4
 -1 -11 -2 38.9 18.2
 -1 11 2 76.19 24.3
 -1 11 2 47.4 15.5
 1 -11 2 44.2 14
 -1 -11 -2 72.89 22.7
 -1 11 -2 68.49 25.1
 1 -11 -2 34.6 19
 -1 11 -2 38.2 16.3
 -1 -11 2 88.49 24.1
 -1 -11 2 40.9 16.6
 1 11 2 68.39 18.5
 1 11 2 48.3 19.7
 1 -11 -2 43.9 18.1
 1 11 2 18.7 17.4
 1 -11 -2 82.99 25.6
 -2 -11 -2 48.2 24.8
 2 11 -2 28.4 24.1
 2 -11 2 7.5 14.3
 2 11 -2 27 19.3
 -2 -11 -2 53.39 23.5
 2 -11 2 44 24.4
 -2 11 2 36.3 26.5
 -2 11 2 61.49 17.5
 2 -11 -2 34.5 22
 2 11 2 71.99 22.9
 2 -11 -2 -6.8 18.1
 -2 11 -2 52.09 21.1
 2 11 2 33.8 19.1
 -2 11 -2 24.3 16.3
 -2 -11 2 65.19 19.2
 -2 -11 2 17.9 20.3
 -3 11 2 -12.9 21.8
 3 -11 2 59.09 24.5
 -3 11 2 6 25.2
 3 -11 2 62.39 27.9
 3 11 -2 16.1 23
 3 11 -2 26.6 21.8
 -3 -11 -2 56.19 20.8
 -3 11 2 -24.6 20.6
 3 -11 2 17 15.4
 -3 -11 -2 65.09 27.7
 3 11 2 -4.2 23.5
 -3 -11 2 70.19 27.1
 -3 11 -2 39.8 30.9
 3 -11 -2 21.8 20
 3 11 2 -1.4 20.1
 3 -11 -2 25.9 18.5
 -3 -11 2 14.3 31.5
 -3 11 -2 -16.1 22.1
 -3 11 -2 1.4 23.8
 0 -12 -2 -23.6 18.4
 0 12 -2 35.8 23
 0 -12 2 3.6 22
 0 12 -2 -35.7 24.3
 0 -12 2 49.9 30.2
 0 12 2 19.6 22.4
 0 -12 -2 29.4 22.5
 0 -12 -2 3.4 25.9
 0 -12 2 10.8 13.7
 1 12 -2 -35.4 23
 -1 12 2 31.4 23
 1 -12 2 -2.7 19.6
 1 -12 2 24.9 24.1
 -1 12 2 9.9 26.6
 -1 -12 -2 17 25
 -1 -12 -2 43.2 21.4
 1 12 -2 -3.8 21.1
 -1 -12 2 -31.6 23.7
 1 12 2 1.2 13.9
 1 12 2 14 20.8
 1 -12 -2 1.6 14.8
 1 12 2 29.2 24.3
 -1 12 -2 -5.7 22.6
 -1 -12 2 25.1 27.6
 -1 12 -2 40 22.4
 -2 -12 -2 -7.1 18.9
 2 12 -2 8.8 16.1
 2 -12 2 3.8 15.7
 2 -12 2 4.6 23.9
 -2 -12 -2 -61.59 29.9
 -2 12 2 15.5 25.5
 2 -12 -2 -8.9 21.7
 -2 -12 2 3.3 19.8
 -2 12 -2 17.7 18.9
 2 12 2 12.1 20.5
 2 -12 -2 -35.3 25.1
 2 12 2 97.49 28
 -2 -12 2 -73.69 34.7
 0 0 -3 -0.8 1.5
 0 0 3 1.7 1.6
 0 0 -3 0.7 1.5
 0 0 -3 2 2.3
 0 0 -3 1.3 1.6
 0 0 3 0.8 2.2
 0 0 3 0.8 2
 0 0 -3 -0.5 2.1
 0 0 -3 1.5 1.5
 0 0 3 -0.3 1.3
 0 0 3 -1.9 2.1
 0 0 3 -0.4 1.4
 1 0 -3 106.29 5.4
 1 0 -3 100.59 5.2
 -1 0 -3 100.39 5.8
 -1 0 3 106.59 5.6
 -1 0 -3 102.79 5
 -1 0 -3 112.59 5.8
 -1 0 3 110.19 6.1
 -1 0 3 104.69 6.1
 -1 0 3 94.19 3.1
 1 0 3 92.99 6.1
 1 0 3 100.79 5.6
 1 0 3 99.09 4.8
 -1 0 3 106.29 6.5
 -1 0 3 101.89 5.7
 1 0 3 95.69 6.2
 1 0 -3 102.69 5.9
 1 0 3 105.29 3.2
 -1 0 -3 108.79 5.9
 1 0 3 105.89 6.2
 1 0 -3 107.39 5.6
 1 0 -3 109.89 6.4
 -1 0 -3 97.99 5.7
 -1 0 -3 104.79 5.7
 1 0 -3 96.29 5.9
 1 0 3 99.39 5.1
 -1 0 3 99.69 5.2
 1 0 -3 105.59 3.3
 -1 0 -3 100.79 3.2
 2 0 3 651.13 21
 2 0 3 651.53 17.5
 -2 0 -3 662.53 19.9
 2 0 3 670.33 21.9
 2 0 3 653.33 19.8
 2 0 -3 664.53 21.8
 2 0 3 673.53 20.6
 2 0 -3 654.23 21.2
 -2 0 3 673.63 21
 2 0 -3 650.83 19.2
 -2 0 3 667.43 19.3
 -2 0 -3 670.03 21.6
 2 0 -3 672.53 18.9
 -2 0 -3 664.63 21.7
 -2 0 3 664.33 21.7
 -2 0 3 680.93 21.3
 3 0 3 88.89 10.3
 3 0 -3 81.19 7.8
 -3 0 3 95.29 7.8
 3 0 3 99.39 7.2
 -3 0 3 93.49 10.8
 3 0 3 99.79 10.3
 3 0 -3 93.29 11.2
 -3 0 -3 97.29 8.8
 -3 0 3 106.89 10.1
 -3 0 3 103.19 8.9
 -3 0 -3 100.89 10
 3 0 -3 95.19 9.1
 3 0 3 105.69 11.4
 -3 0 -3 92.69 9
 4 0 3 13.5 7.5
 -4 0 3 15.3 9.7
 4 0 3 11.8 9.6
 -4 0 3 13.8 6.6
 4 0 3 31.2 9.5
 4 0 -3 2.1 7.5
 -4 0 3 0.6 7.4
 4 0 -3 -1 9.3
 -4 0 -3 9.7 7.2
 4 0 -3 1.1 6.3
 -4 0 -3 7.1 10.2
 -4 0 -3 -3.4 7.1
 4 0 3 4.9 6.2
 -4 0 3 15.3 8.7
 5 0 3 152.68 19
 -5 0 3 108.59 15.9
 5 0 3 117.89 15.4
 -5 0 -3 120.79 15.6
 -5 0 -3 122.19 16.3
 -5 0 3 82.39 12.2
 -5 0 -3 118.59 18.4
 5 0 -3 117.89 18.6
 5 0 3 110.89 16.9
 5 0 -3 121.19 17.9
 -5 0 3 155.98 18.6
 5 0 -3 95.99 13.2
 -5 0 3 116.29 17.6
 6 0 -3 43.2 16.4
 6 0 3 47.3 18.9
 -6 0 -3 27.6 20.8
 6 0 3 1.6 17.7
 6 0 -3 53.89 19.7
 6 0 -3 48.2 18
 -6 0 3 11.2 38
 -6 0 -3 11.5 18.8
 0 -1 -3 54.09 3.6
 0 1 3 49.6 3.2
 0 -1 3 55.69 3
 0 1 -3 48.4 4.3
 0 -1 -3 55.79 3.8
 0 1 -3 48.4 3.5
 0 1 3 61.09 4.6
 0 1 3 57.49 4.1
 0 1 3 56.39 3.5
 0 -1 3 52.49 4.3
 0 -1 3 52.39 4.2
 0 1 -3 52.09 4.3
 0 -1 3 52.89 4.4
 0 -1 -3 59.49 2.9
 0 1 -3 48.3 3.7
 0 1 -3 56.69 2.9
 0 -1 3 53.49 3.4
 0 1 3 58.29 2.9
 0 -1 3 55.09 3.9
 0 -1 -3 56.29 4.1
 0 -1 -3 50.59 4.4
 0 1 -3 47.5 3.5
 0 1 -3 54.29 3.7
 0 1 -3 55.49 4.3
 0 1 -3 58.19 3.3
 0 1 3 58.39 3.6
 0 -1 -3 49.99 4.1
 0 -1 -3 61.89 3.7
 0 -1 -3 54.79 3.6
 1 1 -3 1413.36 36.8
 1 1 -3 1392.16 36.2
 1 1 -3 1403.96 36.6
 1 -1 3 1434.66 37
 1 -1 3 1426.46 36.4
 -1 -1 -3 1335.27 34.7
 1 -1 3 1364.86 36
 1 -1 3 1410.56 36.9
 -1 1 3 1403.06 36.2
 1 1 -3 1453.15 35.6
 -1 -1 -3 1389.26 35.9
 -1 -1 -3 1371.56 35.2
 1 1 -3 1405.66 36.5
 1 1 -3 1258.57 34.1
 1 -1 3 1268.57 32.4
 -1 -1 -3 1410.56 36.5
 -1 -1 -3 1388.26 36.4
 -1 -1 -3 1424.86 34.4
 1 -1 3 1364.56 34.4
 -1 1 3 1432.66 35.3
 1 1 -3 1401.96 34
 -1 -1 -3 1424.66 36.6
 1 -1 3 1437.36 35
 -1 1 3 1379.86 35.3
 -1 1 3 1411.56 36.8
 -1 1 3 1419.96 36.8
 -1 1 3 1393.56 34
 -1 1 3 1379.56 35.6
 1 1 3 1410.46 36.2
 1 1 3 1377.86 34.2
 -1 -1 3 1407.06 32.8
 1 -1 -3 1411.16 36.1
 -1 -1 3 1388.26 34
 -1 1 -3 1454.25 37.2
 -1 1 -3 1416.96 36.4
 1 -1 -3 1398.86 36.7
 1 -1 -3 1401.16 35.6
 1 1 3 1389.26 36.4
 1 1 3 1448.46 35.4
 -1 -1 3 1432.16 36.9
 -1 -1 3 1408.46 36.5
 -1 -1 3 1407.26 35.4
 1 1 3 1413.46 36
 -1 1 -3 1407.26 36.7
 -1 -1 3 1348.57 36.3
 1 -1 -3 1422.56 36.8
 -1 1 -3 1404.16 36.2
 1 -1 -3 1448.36 34.1
 -1 1 -3 1408.86 32.5
 1 -1 -3 1368.86 35.1
 -1 -1 3 1413.96 36.3
 1 1 3 1403.16 36.5
 -1 1 -3 1400.06 36.8
 -1 1 -3 1408.66 34.6
 -1 1 -3 1358.36 34.9
 1 1 3 1445.96 35
 1 -1 -3 1440.36 35.5
 2 -1 3 538.85 14.5
 -2 -1 -3 553.44 19.6
 2 -1 3 527.95 19
 2 1 -3 538.55 19.2
 -2 -1 -3 548.85 17.3
 2 1 -3 546.55 15.6
 -2 1 3 517.75 19.4
 2 -1 3 553.14 17.9
 -2 1 3 552.74 17.8
 -2 -1 -3 534.35 17.8
 2 1 -3 543.25 18.7
 -2 -1 -3 520.35 17.5
 -2 1 3 534.45 17.6
 2 -1 3 556.64 19.2
 -2 -1 -3 552.34 18.1
 2 1 -3 512.35 15.6
 2 1 3 533.75 18.7
 -2 1 -3 555.24 18.7
 2 1 3 541.95 18.1
 2 -1 -3 536.85 18.2
 -2 1 -3 530.75 18.9
 -2 1 -3 535.45 15.8
 2 1 3 525.55 17.4
 2 -1 -3 529.15 17
 -2 -1 3 556.24 19.1
 -2 1 -3 527.35 14.4
 -2 -1 3 527.95 14.9
 -2 -1 3 531.25 19.2
 2 -1 -3 542.85 17.6
 -2 -1 3 559.24 18.9
 2 -1 -3 548.45 19.1
 -3 1 3 520.05 18.9
 3 -1 3 529.65 16.4
 3 -1 3 541.95 22.2
 3 -1 3 515.55 20.6
 3 1 -3 555.34 22
 3 1 -3 521.85 17.7
 -3 1 3 536.85 20.7
 -3 -1 -3 524.85 20.5
 3 -1 3 531.05 20.4
 -3 -1 -3 537.85 20.3
 -3 1 3 531.35 18.8
 3 1 3 544.85 22
 -3 -1 3 511.35 20.6
 3 -1 -3 542.25 18.5
 -3 -1 3 527.25 21.5
 3 1 3 530.25 21.1
 -3 -1 3 508.35 16.1
 3 1 3 551.04 17.8
 -3 1 -3 492.35 22.5
 -3 1 -3 551.14 22.2
 3 -1 -3 546.95 21.5
 -3 1 -3 519.95 17.3
 3 1 3 539.05 19
 -4 1 3 143.59 12.1
 4 -1 3 166.98 15.3
 -4 1 3 175.18 13
 4 1 -3 132.59 16.9
 4 -1 3 160.38 10.5
 -4 -1 -3 159.98 13.6
 -4 1 3 169.48 16.1
 4 -1 3 142.99 13.2
 -4 -1 -3 162.48 17.2
 -4 1 3 157.48 17.6
 4 1 -3 148.99 16.1
 4 1 -3 154.58 12.2
 4 -1 3 172.68 16
 -4 -1 -3 137.59 15.7
 4 -1 -3 195.98 17.2
 -4 -1 3 174.58 14.6
 -4 -1 3 181.78 14.5
 4 -1 -3 171.88 12.2
 4 1 3 157.98 13.1
 4 -1 -3 157.18 16.3
 4 1 3 146.89 12.1
 -4 1 -3 153.88 14.4
 4 1 3 135.59 15.3
 -4 -1 3 155.08 10.1
 -4 -1 3 113.59 14.4
 -4 1 -3 169.58 11.3
 -4 -1 3 146.99 11.6
 4 1 3 183.18 16
 -4 1 -3 170.08 14
 -5 1 3 9.5 12.7
 5 1 -3 -4.9 12.8
 5 1 -3 13.2 14.3
 -5 1 3 10.5 12.3
 5 -1 3 24.9 9.7
 -5 -1 -3 -1.9 13.4
 -5 -1 -3 5.3 9.8
 -5 1 3 19.3 11.9
 5 -1 3 4.5 9.1
 5 1 -3 -5.5 9.5
 -5 1 3 16.3 14.2
 -5 -1 -3 -3.7 14.1
 5 -1 3 15.7 13.2
 -5 1 -3 9.8 13.1
 -5 -1 3 -11.7 10.5
 5 -1 -3 -12.6 13.4
 5 -1 -3 17.1 13.9
 5 1 3 -8.7 12
 5 1 3 -11.5 12.1
 5 1 3 41.2 13.3
 -5 -1 3 4.1 14.3
 -5 1 -3 6.5 8.5
 5 -1 -3 3.3 10.4
 -5 1 -3 0.2 13.9
 -5 1 -3 -11.6 9.1
 -5 -1 3 21.4 14.4
 -6 1 3 62.89 21.2
 6 1 -3 63.99 19.6
 -6 -1 -3 45.5 20.4
 6 -1 3 98.19 17.1
 6 1 -3 128.99 23.6
 -6 1 3 60.69 20.3
 6 1 -3 86.19 16.2
 -6 -1 -3 97.89 22.9
 6 -1 3 94.99 21.1
 6 1 3 64.49 16.1
 6 -1 -3 75.19 16.5
 6 -1 -3 100.69 20.9
 -6 -1 3 84.29 17.2
 -6 -1 3 52.49 16.9
 -6 -1 3 46.8 20.1
 -6 1 -3 57.09 21
 6 1 3 56.59 15.5
 6 -1 -3 74.69 19.5
 0 2 3 2047.6 50.69
 0 2 -3 1955.5 49.5
 0 -2 -3 1960.6 48.9
 0 -2 -3 2072.29 50.99
 0 2 -3 2045.5 50.29
 0 -2 3 2014.2 50.19
 0 -2 3 2011.1 49.99
 0 2 -3 2081.29 50.19
 0 2 3 2074.19 49.1
 0 -2 -3 2025.1 49.99
 0 -2 -3 2089.89 49.5
 0 2 3 1948.8 49.1
 0 -2 3 2078.29 49.7
 0 -2 -3 2056.39 48.5
 0 2 3 2048.9 50.79
 0 2 3 2014.3 48.4
 0 -2 3 2081.09 50.49
 0 -2 3 2046.2 49.6
 0 -2 3 2087.79 50.39
 0 -2 -3 2061.29 50.89
 0 2 3 2035.9 50.19
 0 -2 -3 2065.69 50.69
 0 2 -3 2049.59 50.39
 0 -2 3 2093.39 50.49
 0 2 3 2083.89 51.09
 0 2 -3 2008.8 49.99
 0 2 -3 1991.8 49.6
 0 2 -3 1880.21 49.9
 -1 -2 -3 2487.15 62.29
 1 -2 3 2520.35 62.59
 1 -2 3 2639.34 64.79
 -1 2 3 2530.95 61.09
 1 2 -3 2513.65 62.79
 1 2 -3 2531.35 60.49
 -1 2 3 2591.84 62.49
 -1 -2 -3 2563.24 63.29
 1 2 -3 2568.04 61.09
 -1 2 3 2576.54 64.09
 -1 -2 -3 2613.74 64.59
 1 2 -3 2636.54 63.29
 1 2 -3 2577.04 64.19
 -1 2 3 2614.04 63.89
 1 -2 3 2488.95 62.69
 -1 2 3 2607.84 63.09
 1 -2 3 2600.14 60.99
 -1 -2 -3 2624.54 62.09
 1 2 -3 2477.95 60.99
 -1 -2 -3 2602.54 62.89
 -1 -2 -3 2580.24 62.99
 1 -2 3 2639.14 63.99
 1 2 3 2616.84 62.69
 -1 2 -3 2566.94 62.99
 -1 2 -3 2617.04 61.19
 -1 -2 3 2614.94 64.69
 -1 2 -3 2549.54 61.09
 1 -2 -3 2616.64 63.09
 1 -2 -3 2561.44 64.19
 1 -2 -3 2633.04 62.39
 -1 2 -3 2615.44 64.39
 -1 2 -3 2587.94 62.79
 -1 -2 3 2539.35 62.99
 1 2 3 2582.94 62.59
 1 -2 -3 2624.84 66.29
 1 -2 -3 2550.04 63.69
 1 2 3 2564.14 61.19
 1 -2 -3 2590.44 62.49
 -1 -2 3 2618.04 64.09
 1 2 3 2607.04 63.99
 1 2 3 2584.44 63.29
 1 2 3 2571.04 62.69
 -1 -2 3 2573.14 62.89
 -1 -2 3 2568.54 64.39
 -1 2 -3 2575.24 60.99
 -1 -2 3 2505.05 60.49
 1 2 3 2599.64 63.19
 -2 -2 -3 16 4.3
 2 -2 3 18.9 5
 2 -2 3 15.5 4
 -2 2 3 22.8 6.3
 2 2 -3 18.6 5
 -2 -2 -3 24.8 6.4
 -2 -2 -3 16.8 4.6
 -2 -2 -3 26.9 6
 -2 2 3 8.3 4.8
 -2 -2 -3 14.7 4.6
 -2 2 3 15.5 4.1
 -2 2 3 14.3 5.2
 2 -2 3 17.6 3.3
 2 2 -3 18.7 5.1
 -2 -2 -3 16.1 4.6
 2 2 -3 23.5 3.9
 2 -2 3 16.8 4.9
 2 -2 -3 15.7 5.4
 -2 2 -3 18.8 5.7
 -2 -2 3 15.9 5.7
 -2 -2 3 8.7 5.5
 -2 2 -3 23.9 4.5
 -2 2 -3 18.8 2.8
 2 -2 -3 17 5.1
 2 2 3 19.9 4.9
 -2 -2 3 16.7 4.9
 -2 2 -3 16.6 3.4
 2 -2 -3 15.1 5
 2 -2 -3 16.8 4.1
 2 2 3 14 4.6
 2 -2 -3 19.8 4.1
 2 2 3 16.5 4.7
 -3 2 3 46.4 7.6
 -3 -2 -3 35.1 8.3
 3 2 -3 38.7 5.8
 3 2 -3 44.8 7.9
 -3 2 3 30.4 7.4
 -3 -2 -3 34 6.8
 3 -2 3 41.2 10
 -3 2 3 44.2 8.7
 -3 -2 -3 33 10.3
 3 -2 3 43.6 6.3
 3 -2 3 25.2 7.5
 3 -2 3 48 9.6
 3 2 3 28.3 8.4
 3 -2 -3 49.5 7.4
 3 -2 -3 34.9 5.7
 -3 2 -3 35.4 4.9
 -3 2 -3 30.7 7.9
 -3 2 -3 38.6 6.1
 3 -2 -3 37.9 8.7
 -3 -2 3 55.59 8.6
 3 2 3 41.8 6.2
 3 -2 -3 39.2 6.4
 -3 -2 3 30.4 8.5
 3 2 3 49.4 7.1
 -3 -2 3 30.2 8
 -3 2 -3 46.6 8.7
 3 -2 -3 39.2 9.5
 4 -2 3 520.25 18.8
 -4 -2 -3 556.74 24.2
 4 -2 3 540.05 25.1
 4 -2 3 502.45 23.1
 4 2 -3 533.95 24
 -4 2 3 545.75 24
 4 2 -3 507.65 20.5
 4 -2 3 510.75 24.8
 -4 -2 -3 534.45 26.9
 4 2 -3 514.95 25.4
 -4 2 3 500.75 26.3
 -4 -2 -3 477.15 24.9
 -4 2 3 491.45 26.1
 4 -2 -3 547.65 19.1
 4 -2 -3 504.95 22.9
 -4 -2 3 518.25 24.7
 -4 2 -3 508.15 16.6
 -4 2 -3 538.75 25.3
 4 2 3 518.85 21.4
 4 -2 -3 567.54 23.3
 -4 -2 3 488.85 14.2
 -4 -2 3 511.65 26
 4 -2 -3 497.75 23.5
 4 2 3 508.05 20.2
 4 2 3 522.15 24.8
 -4 -2 3 503.95 24.6
 -4 2 -3 495.65 23
 -4 2 -3 520.15 26.8
 4 2 3 537.45 23.7
 -5 2 3 122.69 17.5
 -5 2 3 90.49 16.8
 5 -2 3 113.79 17.5
 5 2 -3 110.69 14.9
 5 2 -3 101.69 17.8
 -5 -2 -3 128.39 20
 -5 2 3 86.09 15.2
 5 2 -3 113.69 18.4
 5 -2 3 79.39 11.6
 -5 -2 -3 137.39 20.4
 5 -2 3 94.29 16.5
 -5 -2 -3 85.89 16.5
 -5 -2 3 125.79 18
 5 2 3 78.29 16.6
 5 2 3 101.29 16.6
 5 2 3 120.99 15.4
 -5 -2 3 122.69 19.2
 5 -2 -3 122.49 16
 -5 2 -3 110.69 16.5
 -5 2 -3 105.99 17.7
 5 -2 -3 80.09 16.6
 5 2 3 104.49 15.5
 5 -2 -3 85.39 17.3
 -5 -2 3 91.39 15.5
 5 -2 -3 122.89 15
 -5 2 -3 135.69 18.8
 -6 -2 -3 34.8 18.3
 6 -2 3 73.79 22.4
 -6 -2 -3 2 18.5
 6 2 -3 21.9 14.6
 6 2 -3 12.6 21.1
 6 -2 3 0 17.6
 -6 -2 -3 63.29 17.7
 -6 2 3 48.2 20.4
 -6 2 3 20.1 19.8
 -6 2 -3 17.6 19.4
 -6 2 -3 53.29 21.5
 6 2 3 31 19.1
 6 -2 -3 39.3 19
 -6 -2 3 1.1 19.7
 6 2 3 31 18.1
 -6 -2 3 36.4 19.8
 -6 2 -3 17.9 34.8
 -6 -2 3 13.9 20.8
 6 -2 -3 24.7 13.4
 6 -2 -3 25.8 15.4
 0 3 3 1595.14 47
 0 3 -3 1714.83 44.6
 0 3 -3 1713.03 45.1
 0 3 -3 1728.33 45
 0 -3 -3 1789.52 46.1
 0 -3 3 1769.72 45.2
 0 -3 -3 1720.33 46
 0 -3 -3 1761.02 42.2
 0 -3 3 1762.62 45.1
 0 3 3 1766.72 43
 0 3 -3 1759.12 45.2
 0 3 -3 1732.43 45.1
 0 -3 3 1772.72 45
 0 -3 3 1760.72 44.7
 0 3 3 1778.52 44.8
 0 -3 -3 1788.72 45.7
 0 -3 -3 1776.82 44.8
 0 -3 3 1782.52 44.5
 0 -3 3 1781.72 44.8
 0 3 3 1800.12 45.5
 0 3 3 1819.02 46.2
 0 -3 3 1776.12 45.4
 0 3 -3 1775.72 44.8
 0 3 -3 1754.02 44.6
 -1 -3 -3 1209.28 32.8
 -1 3 3 1193.88 37.7
 -1 -3 -3 1242.88 35.1
 1 -3 3 1229.28 33.4
 1 -3 3 1241.08 32.1
 -1 3 3 1222.08 33.5
 -1 -3 -3 1236.98 33.8
 1 3 -3 1254.07 33.8
 1 3 -3 1208.38 32
 1 3 -3 1117.49 30.4
 -1 -3 -3 1198.48 29.5
 -1 -3 -3 1198.68 33
 1 -3 3 1230.58 34.1
 1 -3 3 1225.68 35
 -1 3 3 1221.58 29.6
 -1 3 3 1258.77 33.3
 -1 3 3 1229.98 34.9
 1 -3 3 1218.78 31
 1 3 3 1178.08 32.6
 -1 -3 3 1181.58 34.6
 1 -3 -3 1211.48 33.5
 -1 -3 3 1249.77 30.8
 -1 -3 3 1232.38 34.9
 -1 3 -3 1188.38 32.5
 1 3 3 1253.27 33.3
 1 3 3 1208.98 33
 1 -3 -3 1221.48 34.6
 -1 -3 3 1189.68 32.1
 1 3 3 1253.07 34.3
 -1 -3 3 1243.28 34
 -1 3 -3 1217.58 32.4
 1 -3 -3 1224.48 32.4
 -1 3 -3 1226.18 34.2
 -2 3 3 299.97 14.1
 -2 -3 -3 310.17 11
 2 -3 3 317.07 11.5
 -2 -3 -3 311.97 13.4
 -2 -3 -3 295.37 14.5
 2 3 -3 297.57 13.5
 2 -3 3 305.17 14.9
 2 -3 3 300.97 13.9
 -2 -3 -3 319.57 14.7
 -2 3 3 303.87 15
 -2 -3 -3 276.77 12.5
 2 -3 3 311.87 15.9
 2 3 -3 316.17 15.5
 2 3 -3 298.17 11.9
 -2 3 3 292.27 11.4
 -2 -3 3 306.77 12.7
 2 3 3 306.27 14.7
 -2 -3 3 291.07 13.9
 2 3 3 309.87 12
 -2 3 -3 300.27 14.5
 2 -3 -3 317.77 13.1
 -2 3 -3 310.27 13.1
 -2 -3 3 289.77 11.6
 -2 -3 3 302.57 15.8
 2 -3 -3 310.47 11.5
 2 -3 -3 305.07 14.2
 -2 3 -3 298.67 11.6
 2 -3 -3 309.37 14.8
 -2 3 -3 288.07 8.3
 2 3 3 292.47 13.6
 -3 3 3 222.98 12.1
 -3 3 3 211.18 14.6
 -3 -3 -3 227.28 16.6
 -3 -3 -3 234.08 16.6
 3 -3 3 237.28 10.9
 -3 -3 -3 221.38 12.1
 3 3 -3 231.78 12
 -3 -3 -3 240.08 13
 3 -3 3 229.38 15.6
 -3 3 3 214.18 15.7
 3 -3 3 252.87 16
 3 3 -3 219.08 17
 3 3 -3 223.58 15.6
 3 -3 3 220.08 14.8
 -3 -3 3 229.58 17.1
 3 -3 -3 222.28 10.2
 3 3 3 221.78 15.5
 3 3 3 216.68 11.1
 -3 3 -3 237.98 14.3
 -3 3 -3 232.38 15.3
 3 -3 -3 220.78 13.7
 -3 -3 3 227.78 13.1
 -3 -3 3 231.68 16.5
 3 -3 -3 228.28 12.8
 3 3 3 199.58 13.5
 -4 3 3 226.98 17.6
 4 -3 3 249.68 19.5
 -4 3 3 235.18 16.7
 -4 3 3 251.87 19.7
 -4 -3 -3 242.18 18
 -4 -3 -3 236.38 16.5
 -4 -3 -3 230.78 18.8
 4 3 -3 248.38 15.1
 4 3 -3 227.58 20.4
 4 3 -3 231.58 19.2
 4 -3 3 244.08 16.7
 4 -3 3 250.97 13.3
 4 3 3 236.08 19
 -4 -3 3 226.88 17.8
 4 -3 -3 245.38 16.8
 -4 3 -3 247.18 18.4
 -4 -3 3 255.57 19.6
 -4 3 -3 233.78 20
 4 3 3 240.28 13.9
 4 -3 -3 246.58 16.4
 4 3 3 218.98 18.5
 4 -3 -3 246.58 19.1
 -4 3 -3 231.58 18.5
 -4 -3 3 233.48 20.3
 5 3 -3 88.19 18.5
 -5 -3 -3 84.79 18.7
 5 -3 3 72.19 16.6
 5 3 -3 47.1 15.1
 -5 3 3 74.39 15.6
 -5 -3 -3 74.09 16.6
 5 3 -3 80.49 13
 -5 3 3 51.09 13.9
 -5 3 3 38.3 15.5
 -5 -3 -3 87.09 16.9
 5 -3 3 65.69 13.2
 -5 3 -3 58.69 16
 -5 -3 3 46.8 15.4
 -5 -3 3 89.39 16.3
 5 -3 -3 94.09 14.6
 -5 -3 3 99.29 16.8
 5 3 3 83.59 16.5
 5 -3 -3 80.29 16.5
 -5 3 -3 77.29 18.1
 -5 3 -3 64.49 17.4
 5 3 3 91.39 17
 5 3 3 69.59 15.4
 5 -3 -3 52.09 13.7
 -6 -3 -3 -5.2 16.7
 -6 3 3 59.29 19.5
 -6 3 3 3 21.6
 -6 -3 -3 26.9 18.7
 -6 3 3 -17.6 14.6
 6 -3 3 -23 18
 6 3 -3 18.2 19
 6 -3 3 25.1 23.9
 6 3 -3 13.3 21.8
 -6 -3 -3 15.3 20.2
 -6 3 -3 18.5 15.8
 6 -3 -3 1.4 19.4
 6 -3 -3 26.5 19.4
 -6 -3 3 11.5 16.4
 -6 -3 3 6.6 19
 -6 3 -3 40.2 20.4
 6 -3 -3 10.9 19.1
 6 3 3 18.7 18
 -6 -3 3 25.3 18.3
 6 3 3 23.3 20.7
 -6 3 -3 34.5 21.8
 0 4 3 35.6 3.6
 0 -4 3 42.1 6.2
 0 -4 3 40.5 6.1
 0 -4 -3 44.5 6.7
 0 -4 -3 34.7 4.9
 0 -4 3 50.59 5.6
 0 4 -3 55.69 6.5
 0 -4 3 48.4 6.8
 0 4 -3 41.4 5.8
 0 -4 3 47.9 6.5
 0 4 3 43.9 4.7
 0 -4 -3 45.3 3.8
 0 4 3 49 7
 0 -4 -3 37.3 6.7
 0 -4 3 43.5 5.4
 0 4 3 59.29 6
 0 -4 3 39.3 5.2
 1 4 -3 281.57 10.7
 1 4 -3 284.87 12
 1 -4 3 294.17 13.3
 1 -4 3 293.87 14.5
 -1 4 3 291.07 12.3
 -1 -4 -3 291.07 13.2
 1 4 -3 292.57 11.1
 1 -4 3 291.97 13.1
 -1 4 3 276.87 12.4
 -1 -4 -3 278.27 12
 1 4 -3 287.97 12.8
 1 -4 3 289.47 11
 1 -4 3 296.97 12.3
 -1 4 3 281.57 13
 -1 4 3 284.67 14.4
 1 4 -3 263.57 11
 -1 -4 -3 293.77 14.6
 -1 4 -3 280.77 12.7
 -1 4 -3 290.37 11.7
 1 4 3 304.87 12.9
 1 4 3 292.27 13.5
 -1 -4 3 306.27 14.5
 -1 -4 3 283.07 12.8
 1 -4 -3 280.17 14.1
 1 4 3 291.07 12.9
 -1 4 -3 289.47 11.1
 -1 -4 3 282.17 14.4
 1 -4 -3 288.47 12.7
 -1 -4 3 280.97 11.2
 1 4 3 281.37 13
 -1 4 -3 297.57 13.4
 1 -4 -3 295.97 12
 -2 -4 -3 1695.63 46.9
 2 4 -3 1651.03 44.6
 2 -4 3 1677.13 47.2
 -2 4 3 1673.83 48.3
 -2 4 3 1731.43 48.1
 -2 -4 -3 1628.54 40.8
 -2 -4 -3 1694.13 47
 -2 4 3 1636.14 41.7
 2 -4 3 1675.43 49.5
 2 4 -3 1730.23 47.9
 2 -4 3 1649.44 48.1
 -2 -4 -3 1755.32 49.7
 -2 4 3 1611.74 42.8
 2 -4 3 1634.54 43.9
 -2 4 -3 1662.43 44.7
 2 4 3 1683.83 47.7
 -2 -4 3 1643.04 47.4
 -2 -4 3 1679.13 49.99
 2 -4 -3 1671.33 46.3
 2 4 3 1692.33 44.4
 2 -4 -3 1702.13 43.1
 2 -4 -3 1673.63 47.9
 2 -4 -3 1740.13 47.8
 -2 -4 3 1633.84 43.8
 2 4 3 1708.63 47
 -2 -4 3 1631.64 48.7
 -2 4 -3 1728.83 48.7
 -3 -4 -3 38.2 11.3
 -3 4 3 28.4 10.5
 3 4 -3 44 10.1
 3 4 -3 48.1 11.7
 -3 -4 -3 26.6 8.8
 3 -4 3 48.7 8.8
 3 4 -3 45 8.1
 -3 -4 -3 47.5 6.5
 -3 4 3 44 7.3
 -3 4 3 42.6 9.9
 3 -4 3 36.2 10.2
 -3 -4 -3 46 9.4
 3 -4 3 40.4 9.7
 3 -4 3 56.99 8.2
 3 -4 -3 47.7 6.4
 3 4 3 62.49 11.1
 -3 4 -3 27 10.7
 3 4 3 41 8.7
 -3 4 -3 34.3 9.5
 3 -4 -3 60.59 10.7
 -3 -4 3 45.4 11.3
 -3 -4 3 47 11.7
 -3 4 -3 32.2 8
 3 -4 -3 39.6 10.4
 -3 -4 3 48 8.1
 3 4 3 50.39 7
 3 -4 -3 32.7 10.5
 -4 -4 -3 10 8.8
 4 -4 3 25.5 11.5
 4 4 -3 23.6 11.8
 -4 4 3 18.5 11.7
 4 -4 3 17.3 8.5
 -4 4 3 13.9 13.1
 -4 4 3 16.9 13.1
 4 -4 3 39.1 10.3
 -4 -4 -3 28.2 13.3
 4 4 -3 12.7 9.6
 4 -4 -3 28.1 6
 -4 -4 3 26 10.2
 -4 4 -3 9.8 12.4
 4 -4 -3 23.7 11.9
 4 4 3 30 10
 -4 -4 3 21.7 12.3
 4 -4 -3 24.3 11.9
 -4 4 -3 29.6 10.8
 4 -4 -3 24.8 10.1
 4 4 3 27.1 7.3
 4 4 3 13.6 12.3
 4 4 3 29.2 11.5
 -4 -4 3 32.3 13.1
 -4 4 -3 29.3 13.8
 5 4 -3 30.4 13.1
 5 -4 3 30.2 12.1
 -5 -4 -3 49.1 12.9
 -5 -4 -3 18.5 13.1
 5 4 -3 17.3 11.3
 -5 -4 -3 12 14.1
 -5 4 3 8 12.9
 5 4 -3 8.4 12.6
 5 -4 3 14 15.1
 -5 4 3 22.9 13.1
 -5 4 3 18.8 17.2
 5 -4 -3 28.9 13.8
 5 4 3 46.8 16.1
 -5 -4 3 8.9 12.6
 5 -4 -3 1.5 15.3
 5 -4 -3 -0.6 11
 -5 4 -3 -1.4 14
 -5 -4 3 12.6 15.1
 5 4 3 64.09 16.8
 -5 4 -3 18.3 14.1
 -5 -4 3 23.3 15.3
 -5 4 -3 11 16.9
 5 4 3 37.4 15
 -6 -4 -3 29.9 18
 6 4 -3 22.7 20
 6 -4 3 60.99 22.2
 -6 4 3 -4.9 20.8
 -6 4 3 6.5 17.2
 -6 -4 -3 31.8 19.5
 -6 4 3 18 22.1
 6 4 -3 47.7 28.6
 6 -4 3 38.5 15.3
 6 4 3 39.7 19.3
 -6 4 -3 53.89 21.2
 6 -4 -3 43.5 21.3
 -6 4 -3 27.8 17.1
 6 4 3 -16.3 23.1
 -6 4 -3 76.99 44.7
 6 -4 -3 28.6 19.5
 -6 -4 3 21.7 19
 6 -4 -3 36.1 18.2
 -6 -4 3 69.59 24.9
 0 -5 -3 -3.6 4.2
 0 -5 3 6.4 3.9
 0 -5 3 3.4 4
 0 -5 3 8.2 4.4
 0 -5 -3 5.3 5.1
 0 -5 3 -0.4 5.1
 0 -5 3 2.8 5.8
 0 5 -3 2.4 3.8
 0 -5 3 4.3 5.4
 0 5 -3 3.7 5.3
 0 5 3 1.1 6.2
 0 -5 -3 3 2.5
 0 -5 -3 -3.5 5.4
 0 5 3 0.8 3.2
 0 5 3 2.1 5.8
 -1 -5 -3 418.16 19.4
 1 5 -3 438.06 17
 -1 5 3 422.26 16.1
 1 -5 3 436.56 18.7
 1 -5 3 434.76 15.2
 1 5 -3 437.96 18.3
 -1 -5 -3 414.96 18.7
 -1 -5 -3 402.26 17.1
 1 5 -3 405.46 14.9
 -1 5 3 413.16 17.1
 1 -5 3 427.16 18.2
 1 5 -3 377.46 15.8
 -1 -5 -3 403.76 15.3
 1 -5 3 393.06 16
 -1 5 3 416.56 19.6
 1 5 -3 403.26 15.1
 -1 5 -3 451.35 17.5
 1 5 3 404.36 17.5
 -1 5 -3 414.86 18
 1 5 3 426.46 18.8
 1 -5 -3 436.76 19.5
 -1 -5 3 443.86 19.5
 -1 -5 3 431.86 19.4
 1 -5 -3 420.46 16.2
 -1 -5 3 398.66 14.3
 -1 5 -3 417.86 14.5
 1 -5 -3 442.76 18.3
 -1 5 -3 400.36 17.1
 -1 5 -3 405.36 15.1
 -1 -5 3 421.56 16.8
 -2 -5 -3 472.75 21.6
 -2 5 3 502.15 21.3
 -2 5 3 452.35 21.1
 -2 5 3 442.06 16.3
 2 5 -3 447.76 19.9
 2 -5 3 464.75 18.2
 2 5 -3 432.36 13.2
 -2 5 3 473.25 13.1
 2 -5 3 434.76 19.8
 -2 -5 -3 471.85 19.2
 2 -5 3 458.45 19.9
 2 5 -3 462.25 18.3
 -2 -5 3 465.85 16.4
 2 -5 -3 450.25 21.1
 2 5 3 463.85 17.5
 -2 -5 3 437.06 22.7
 2 -5 -3 467.25 16.4
 -2 5 -3 461.65 13.1
 -2 5 -3 469.65 17.2
 -2 5 -3 458.25 21.2
 2 5 3 459.75 21.1
 -2 5 -3 448.56 23
 2 -5 -3 464.15 22
 -2 -5 3 472.75 21.3
 2 -5 -3 447.86 21.4
 2 5 3 471.65 21.6
 -3 -5 -3 16.6 5.2
 3 5 -3 17 9.2
 -3 5 3 10.8 5.7
 -3 -5 -3 26 9.5
 -3 5 3 17.8 11.7
 3 5 -3 21.8 7.4
 -3 -5 -3 9.8 10.9
 3 -5 3 24.9 10.9
 3 -5 3 9.7 6.1
 -3 5 3 24.5 11.3
 3 -5 3 34.5 10.5
 -3 -5 -3 23 8
 3 5 -3 21.3 7.7
 -3 -5 3 12.9 11.2
 3 -5 -3 25.9 5
 -3 5 -3 -8.1 11.2
 -3 5 -3 18.1 7.3
 3 -5 -3 24.3 10.7
 -3 5 -3 16.9 8.5
 3 5 3 22.4 6.2
 -3 -5 3 22.5 8.6
 -3 -5 3 19.7 8.5
 3 5 3 27.7 9.8
 3 -5 -3 21.1 8.1
 3 5 3 28.5 8.1
 3 -5 -3 17.9 7.4
 -3 -5 3 12.2 6.7
 -4 5 3 10.5 15.3
 4 5 -3 -2.9 11.9
 4 -5 3 10.8 9.2
 -4 -5 -3 -12.6 12.9
 -4 -5 -3 21.4 8.5
 -4 -5 -3 0.3 11.4
 4 5 -3 39.3 15.1
 4 -5 3 11.7 12.6
 -4 -5 -3 50.29 14.2
 -4 5 3 8.5 13.4
 4 5 -3 22.6 11.8
 4 -5 3 12.9 9
 -4 -5 3 12 10.3
 4 -5 -3 24.8 12
 -4 5 -3 2.5 11.1
 4 5 3 37.5 13
 -4 5 -3 5.6 13.8
 4 -5 -3 14 8.9
 4 -5 -3 10.5 13.2
 -4 -5 3 18.6 13.7
 4 5 3 14.9 9.7
 -4 5 -3 43.3 11.3
 -4 -5 3 -6.4 18.4
 4 5 3 27.7 7.5
 5 -5 3 33 13.7
 5 5 -3 65.29 15.5
 5 -5 3 30.8 18.1
 -5 -5 -3 57.19 19.6
 5 5 -3 39.9 14.9
 -5 5 3 18.9 18.5
 5 5 -3 78.09 15.4
 -5 5 3 66.69 15.3
 -5 -5 -3 50.39 13.7
 -5 5 3 45.6 20.6
 5 -5 -3 29.7 14.9
 -5 5 -3 33.6 19.7
 5 -5 -3 60.29 13.9
 -5 5 -3 14.3 16.2
 -5 -5 3 42.5 13.9
 5 5 3 49.1 16.9
 5 5 3 32.1 16.8
 -5 -5 3 24.8 17.5
 5 5 3 81.99 19.2
 5 -5 -3 74.49 18.5
 -5 5 -3 50.29 16.2
 -5 -5 3 54.89 15.2
 6 5 -3 79.89 19
 6 5 -3 5.9 24.2
 6 -5 3 -6 19.2
 -6 -5 -3 27.7 25.6
 -6 5 3 18.6 24.7
 6 -5 3 15.3 16.3
 -6 5 3 40.1 30.7
 -6 -5 -3 44.4 22
 -6 5 -3 30.5 18.5
 -6 -5 3 56.29 23
 6 -5 -3 5.9 21.6
 6 5 3 58.09 20.8
 6 -5 -3 75.49 26.5
 6 -5 -3 63.29 17.3
 -6 5 -3 5.4 22.1
 6 5 3 38.5 22.7
 -6 5 -3 17.9 20.2
 -6 -5 3 49.6 26
 0 6 3 756.82 22.2
 0 -6 -3 811.72 28.2
 0 -6 3 816.22 24.5
 0 6 3 798.72 29
 0 -6 -3 785.42 28.8
 0 6 -3 822.22 25
 0 -6 3 839.62 27.7
 0 6 3 825.72 28.3
 0 -6 3 774.02 28.1
 0 -6 -3 793.82 20.5
 1 -6 3 343.57 17.4
 -1 -6 -3 337.47 18.4
 -1 6 3 349.07 18.2
 1 6 -3 364.76 14.8
 -1 6 3 347.87 15.7
 1 6 -3 364.16 17.4
 1 -6 3 331.37 18.5
 1 -6 3 359.66 14.5
 1 -6 3 346.87 17.4
 -1 -6 -3 353.46 18.5
 -1 6 3 328.17 17
 -1 -6 -3 362.46 14.3
 -1 -6 -3 353.26 19.3
 1 6 -3 367.76 18.7
 1 6 3 359.46 16.8
 -1 -6 3 328.47 19.3
 -1 6 -3 359.96 16.7
 -1 6 -3 327.17 19.4
 1 -6 -3 350.36 17.4
 -1 6 -3 354.46 13.6
 1 6 3 335.17 18.6
 -1 -6 3 352.26 19.9
 1 -6 -3 342.47 15.5
 1 -6 -3 341.97 19.5
 -1 -6 3 354.16 16.6
 -1 -6 3 343.17 18.5
 -1 -6 3 357.16 13.6
 -2 -6 -3 94.59 11.8
 -2 -6 -3 96.89 14
 -2 -6 -3 120.19 15.8
 2 6 -3 81.69 7.5
 -2 6 3 86.99 12.6
 -2 6 3 99.19 11.3
 2 -6 3 103.79 13.6
 2 6 -3 107.29 13.8
 2 -6 3 94.29 13.3
 2 -6 3 105.89 11.3
 -2 6 3 87.19 14.3
 2 -6 -3 116.49 13.6
 2 6 3 98.69 11.3
 2 6 3 121.99 10.8
 -2 -6 3 86.09 13.5
 2 -6 -3 91.09 8.7
 -2 6 -3 99.79 14
 2 -6 -3 82.79 11.7
 2 -6 -3 93.49 11
 -2 -6 3 98.19 14.6
 -2 -6 3 102.29 8.3
 -2 -6 3 96.09 13.7
 -2 6 -3 115.49 14
 2 6 3 78.89 11
 -2 6 -3 88.59 9.3
 3 -6 3 -5.4 8.7
 -3 6 3 8.1 5.2
 3 -6 3 24.4 8.8
 -3 6 3 12.8 11.6
 3 6 -3 26.7 10.3
 -3 -6 -3 20.9 11.2
 3 -6 3 18.7 12
 -3 6 3 17.1 10.8
 3 6 -3 10.2 8.2
 -3 -6 -3 20.5 13.1
 -3 -6 -3 -0.9 10.7
 3 -6 -3 13.7 11.5
 -3 -6 3 5 6.3
 -3 6 -3 5.3 8.7
 3 6 3 18.4 8.5
 3 6 3 13.8 11.3
 -3 -6 3 15.1 12.6
 -3 6 -3 15 8
 3 -6 -3 18.6 10.9
 -3 6 -3 7.5 12.9
 -3 -6 3 17.7 11.7
 3 6 3 13.8 7.2
 -3 -6 3 34.6 13.3
 3 -6 -3 23.5 11.1
 3 -6 -3 19.2 5.4
 4 -6 3 40.2 11.8
 -4 -6 -3 61.49 13.9
 4 -6 3 45.3 13.8
 -4 -6 -3 63.59 16.1
 -4 6 3 27.9 13.5
 -4 -6 -3 61.49 16
 4 6 -3 63.39 15.4
 4 6 -3 53.69 13.8
 4 6 -3 60.39 15.2
 4 -6 3 58.39 16.2
 -4 6 3 54.69 17.3
 4 6 3 57.39 15.2
 4 -6 -3 45.5 14.5
 4 -6 -3 39.9 14.8
 4 6 3 48 12.3
 -4 -6 3 45.2 13
 -4 -6 3 47.6 11.3
 4 -6 -3 33.6 11
 -4 -6 3 48.3 16.4
 -4 6 -3 17.7 15.5
 -4 6 -3 64.09 13.8
 -4 6 -3 67.89 19.1
 -5 -6 -3 27.7 29.6
 -5 -6 -3 35.6 21
 -5 6 3 29.6 20.5
 5 -6 3 -36.9 18.7
 5 6 -3 38 17.7
 -5 6 3 32.4 17
 5 6 -3 21.2 20.5
 5 6 -3 -14.8 16.1
 -5 -6 3 21.5 25.4
 -5 6 -3 42.8 42.2
 5 -6 -3 7.3 15.9
 5 -6 -3 16.1 16.9
 -5 -6 3 13.2 15
 5 6 3 46 22.1
 -5 6 -3 26.6 19.1
 5 -6 -3 14 18.8
 5 6 3 22.8 18.7
 -5 6 -3 -13.4 16
 0 7 3 3.1 4.6
 0 -7 3 -2.7 5.8
 0 -7 -3 4.4 7.7
 0 7 -3 -2.6 6.3
 0 7 -3 -2.9 6
 0 -7 3 1.2 5.6
 0 7 3 5.3 8.7
 0 -7 3 0 10.2
 0 -7 3 -3.3 9.4
 0 7 3 -3.9 9.1
 0 -7 -3 2.8 2.6
 0 -7 -3 0.3 6.6
 0 -7 -3 -4.5 7.8
 1 7 -3 224.78 14.4
 -1 7 3 219.08 13.8
 -1 7 3 248.38 17.2
 1 -7 3 236.58 17.3
 1 -7 3 241.28 14
 -1 -7 -3 225.68 18.3
 -1 -7 -3 248.58 16.7
 1 -7 3 237.38 15.3
 1 -7 3 224.68 17.4
 1 7 -3 227.38 11.5
 1 7 -3 235.08 16.5
 1 7 -3 250.37 17.6
 -1 -7 -3 240.18 16.8
 -1 7 3 235.88 18.6
 -1 -7 -3 251.57 12.1
 1 7 3 212.48 17.2
 1 -7 -3 223.38 15.6
 -1 -7 3 225.78 15
 -1 7 -3 240.38 15
 1 -7 -3 239.58 16.4
 -1 -7 3 233.48 16.4
 -1 7 -3 223.78 18.6
 -1 -7 3 218.98 19
 -1 -7 3 222.98 17.1
 1 -7 -3 240.98 17.3
 -2 7 3 111.19 16.7
 -2 7 3 98.49 13.2
 -2 7 3 95.99 15.2
 2 7 -3 112.19 13.8
 -2 -7 -3 92.79 14.9
 -2 -7 -3 102.29 13.9
 2 -7 3 110.59 12.9
 2 -7 3 98.39 13.4
 2 7 -3 137.59 16.2
 2 -7 3 108.09 9
 2 -7 3 86.49 12.4
 -2 7 -3 80.49 9.7
 2 7 3 98.69 13.1
 -2 7 -3 125.09 17.7
 -2 -7 3 90.49 14.9
 2 7 3 120.29 12.8
 2 7 3 90.19 12.5
 2 -7 -3 93.89 15.4
 2 -7 -3 92.59 11.2
 -2 7 -3 87.49 13.7
 -2 -7 3 107.59 8.7
 -2 -7 3 107.59 14.9
 -2 -7 3 98.09 16.3
 2 -7 -3 111.09 14.4
 3 -7 3 84.19 14.9
 3 -7 3 113.69 14.1
 -3 -7 -3 116.79 16
 -3 7 3 104.09 19.2
 -3 -7 -3 103.79 16.6
 3 7 -3 113.99 15.2
 -3 -7 -3 113.99 18.6
 3 7 -3 86.69 13.4
 3 -7 3 112.99 16.9
 -3 7 3 97.79 16.4
 3 7 3 109.09 12.2
 -3 -7 3 113.29 16.6
 -3 7 -3 129.29 17.5
 -3 7 -3 101.89 14.9
 -3 -7 3 98.99 18.6
 3 7 3 113.89 16.4
 3 -7 -3 102.39 17.1
 -3 -7 3 99.39 16.5
 3 -7 -3 95.59 15.6
 -3 -7 3 94.79 10.7
 3 -7 -3 126.19 17.6
 3 7 3 103.79 14.8
 -4 7 3 58.59 14.8
 -4 -7 -3 103.79 19.5
 4 -7 3 44.1 14.8
 4 -7 3 76.79 14.5
 4 7 -3 108.49 17.5
 -4 -7 -3 106.89 21.4
 4 7 -3 91.09 22.6
 -4 7 3 119.69 22.8
 -4 -7 -3 108.49 19.1
 4 7 -3 88.69 18.1
 4 -7 3 95.69 16.3
 -4 -7 3 107.39 16.7
 -4 7 -3 109.09 22.8
 -4 7 -3 101.49 16.5
 4 7 3 68.59 17.4
 4 -7 -3 68.59 13.8
 4 -7 -3 102.79 17.7
 -4 7 -3 79.79 14.1
 -4 -7 3 59.99 20.2
 4 7 3 103.99 18.4
 4 -7 -3 88.99 19.3
 5 7 -3 19.5 14
 -5 -7 -3 41.1 20.3
 -5 -7 -3 23.1 21.8
 5 -7 3 6.5 18.9
 -5 7 3 30.5 17.2
 5 7 -3 -2.7 15.9
 5 -7 3 22.3 20
 5 7 -3 11.3 18.7
 -5 7 3 64.19 25.6
 5 7 3 13.5 23.6
 -5 7 -3 -17.4 20.9
 -5 7 -3 21.3 18.8
 -5 -7 3 13.7 21.2
 5 7 3 12.7 22.8
 5 -7 -3 -8.9 17.9
 5 -7 -3 26.9 21.7
 5 7 3 -7.9 13
 -5 -7 3 16.4 21.6
 5 -7 -3 -32.1 18.1
 0 -8 3 52.59 12.4
 0 8 -3 91.49 13.9
 0 8 3 98.79 15
 0 -8 3 61.49 10.6
 0 -8 -3 67.19 12.6
 0 -8 3 67.39 9.5
 0 8 -3 82.19 13.9
 0 8 3 52.99 7.4
 0 8 -3 50.39 8.7
 0 -8 3 51.99 13.5
 0 8 3 57.59 13.7
 0 -8 -3 65.69 13.5
 0 -8 -3 70.09 14
 1 -8 3 680.43 25.5
 1 8 -3 676.03 29.9
 -1 8 3 710.43 30.2
 1 -8 3 696.73 30.3
 -1 8 3 681.13 29.9
 -1 -8 -3 717.33 32.4
 -1 -8 -3 667.43 29.5
 -1 -8 -3 671.83 32
 -1 8 3 674.03 25.1
 1 8 -3 664.33 22.1
 1 -8 3 679.33 30.5
 1 8 -3 709.43 26.4
 1 -8 3 661.93 29.8
 -1 -8 -3 701.83 22.9
 1 8 -3 661.43 27.6
 -1 8 -3 732.13 32.1
 -1 -8 3 691.43 26.8
 -1 -8 3 672.93 30.2
 1 -8 -3 658.63 32.7
 -1 8 -3 681.33 22
 1 -8 -3 681.33 29.9
 -1 8 -3 646.94 27.1
 -1 -8 3 701.73 30.4
 -1 -8 3 720.73 32
 1 8 3 703.33 28.6
 1 -8 -3 690.73 32.2
 1 8 3 719.03 30.9
 -2 8 3 253.37 20.6
 2 8 -3 243.68 18
 -2 8 3 274.87 19.8
 2 8 -3 249.28 20
 -2 -8 -3 306.67 24.5
 -2 8 3 280.17 21.8
 -2 -8 -3 254.47 19.8
 2 -8 3 257.87 21.3
 2 -8 3 245.98 20.8
 -2 -8 -3 239.58 17.9
 2 8 -3 219.88 14.5
 2 -8 3 269.27 21.8
 2 -8 3 265.57 14.2
 -2 -8 3 204.68 19.6
 -2 -8 3 270.17 24.4
 -2 8 -3 252.27 20.8
 -2 -8 3 244.38 19.6
 2 -8 -3 265.37 20.3
 2 -8 -3 243.98 15.5
 2 -8 -3 228.28 17.8
 2 8 3 266.07 21
 -2 8 -3 247.48 24.1
 2 8 3 281.67 21.9
 3 -8 3 118.89 17.1
 3 8 -3 121.89 16.2
 -3 8 3 114.69 22.7
 -3 -8 -3 156.58 22
 -3 -8 -3 132.59 21.1
 -3 -8 -3 87.99 18.4
 3 -8 3 92.29 17.6
 3 8 -3 99.69 16.7
 -3 8 3 134.69 19.9
 -3 8 3 121.49 18.3
 3 -8 3 98.59 15.4
 -3 8 -3 112.59 19
 3 -8 -3 146.59 20.2
 3 -8 -3 96.39 17.8
 3 8 3 83.59 16.9
 -3 8 -3 85.09 17.6
 -3 -8 3 119.39 18.8
 -3 -8 3 127.79 22.2
 3 8 3 118.69 16.9
 3 -8 -3 93.39 17.3
 -3 -8 3 160.28 23.5
 4 -8 3 33.3 16.7
 -4 -8 -3 31.3 15.1
 4 8 -3 -2.3 12.7
 -4 -8 -3 -3.6 12.5
 4 8 -3 4.6 15.3
 -4 8 3 19 19.6
 -4 -8 -3 21.7 21.2
 4 8 3 -32.9 17
 4 -8 -3 -3.1 17.1
 4 -8 -3 21.2 14.3
 -4 -8 3 0.3 15.2
 4 8 3 -4.2 12.8
 -4 -8 3 27.1 18.2
 -4 8 -3 5.9 13.9
 -4 8 -3 27.4 17.4
 4 -8 -3 -7.8 19
 -5 8 3 47.7 27.2
 5 8 -3 -19.2 20.7
 -5 -8 -3 21.8 21.8
 5 -8 3 -12.5 15.1
 5 8 -3 21.7 16.6
 5 -8 3 12 14.6
 -5 8 3 1.2 26.9
 5 8 -3 -9.4 25.2
 -5 -8 -3 45.7 18.8
 5 -8 -3 -27.7 13.8
 5 8 3 4.1 26.2
 5 -8 -3 27.1 21.6
 5 8 3 0.1 14.1
 -5 8 -3 -5.7 26.1
 -5 8 -3 -1.9 27.5
 5 -8 -3 -9.1 24.1
 -5 -8 3 19 26.2
 0 9 -3 280.17 22.1
 0 -9 3 250.77 15.3
 0 -9 3 282.77 22.6
 0 -9 -3 213.48 20.5
 0 -9 -3 288.37 22.8
 0 -9 3 256.37 18.7
 0 9 3 265.07 19.3
 0 9 3 267.87 23.9
 0 -9 3 264.27 24.7
 0 9 -3 299.57 22.9
 0 -9 -3 267.87 18.5
 1 9 -3 46.3 12.4
 -1 -9 -3 64.59 15.9
 -1 9 3 56.39 15.4
 1 -9 3 64.19 14.8
 1 9 -3 68.69 12.9
 -1 -9 -3 54.49 11.6
 -1 9 3 52.39 13.6
 1 9 -3 47.9 11.5
 -1 -9 -3 80.79 10.8
 -1 -9 -3 57.79 16.3
 1 -9 3 52.49 15.2
 1 -9 3 61.99 14.2
 1 -9 -3 70.49 17.3
 -1 9 -3 55.79 10.4
 -1 -9 3 56.19 16.5
 -1 -9 3 55.89 14.1
 -1 9 -3 50.59 15.1
 1 9 3 81.29 14.7
 -1 9 -3 72.19 17.1
 -1 9 -3 38 12.9
 -1 -9 3 63.49 13.3
 1 9 3 52.09 11.6
 -1 -9 3 55.09 12.4
 1 -9 -3 73.59 13.5
 1 9 3 65.29 12.5
 2 9 -3 50.89 15.6
 2 -9 3 37.7 12.7
 -2 9 3 55.19 14.2
 -2 9 3 25.7 14
 -2 -9 -3 32.7 12.8
 2 -9 3 18.8 14.8
 -2 -9 -3 19.8 16.3
 2 9 -3 31.7 14.7
 2 -9 3 37.8 15.5
 -2 9 3 19.8 12.3
 -2 -9 -3 46.2 14.2
 -2 -9 3 69.59 18.5
 2 9 3 34.9 12
 -2 9 -3 56.39 19.5
 2 9 3 16.6 14.4
 2 9 3 49.3 13.5
 -2 -9 3 32.5 13.4
 -2 9 -3 36.2 13.5
 2 -9 -3 44.4 16.9
 2 -9 -3 32.9 15
 2 -9 -3 41.9 13.4
 -2 -9 3 21.2 14.7
 -3 9 3 130.49 22.9
 3 9 -3 117.39 19.3
 -3 -9 -3 119.29 22.3
 -3 9 3 139.99 20.7
 3 -9 3 151.88 19
 -3 9 3 147.59 29.2
 3 -9 3 144.39 23
 -3 -9 -3 119.59 20.5
 3 -9 3 132.99 19.1
 3 9 -3 134.09 21.6
 -3 -9 -3 138.79 21
 -3 9 -3 159.38 26.6
 3 9 3 120.09 23
 -3 -9 3 139.09 21.7
 3 -9 -3 172.88 22.9
 3 9 3 140.69 18.9
 3 -9 -3 136.79 20.2
 -3 9 -3 148.19 22.1
 -3 -9 3 119.09 20.2
 -3 -9 3 108.89 19.9
 -4 -9 -3 15.3 20.1
 -4 9 3 21.4 22
 4 -9 3 -3.2 14.7
 4 9 -3 -13.2 19
 4 9 -3 -11.5 17.8
 4 -9 3 -21.1 27.8
 -4 9 3 46.6 26.1
 -4 -9 -3 -5.4 24.3
 4 9 -3 22.9 19.1
 4 -9 3 16.9 18.3
 -4 -9 -3 29 23.3
 4 -9 -3 -8.4 17.8
 -4 9 -3 -16.4 24.9
 -4 -9 3 22.2 19.7
 4 9 3 -47.4 20.4
 -4 -9 3 3.2 17.4
 4 9 3 16 17.5
 -4 9 -3 4.6 17
 4 -9 -3 -1.6 19.7
 0 10 3 75.89 18.4
 0 -10 3 74.69 15.5
 0 10 -3 98.29 18.9
 0 -10 -3 103.19 19.4
 0 10 -3 122.79 19.8
 0 -10 -3 120.49 21.7
 0 -10 3 93.59 14.7
 0 10 3 94.29 16.3
 0 -10 3 93.99 18.8
 0 -10 -3 86.19 13.9
 -1 -10 -3 80.59 17
 -1 10 3 127.39 18
 1 10 -3 129.79 19.4
 1 10 -3 122.49 17.2
 1 -10 3 92.59 15.2
 -1 -10 -3 117.99 21.5
 1 -10 3 102.99 16.9
 1 -10 3 95.09 15.7
 -1 -10 -3 145.09 23.3
 -1 10 3 120.49 18.9
 1 10 -3 103.29 18.8
 1 -10 -3 98.09 15.2
 1 -10 -3 84.99 16.5
 -1 -10 3 94.79 15
 -1 10 -3 151.28 23.5
 1 10 3 111.99 18.1
 -1 -10 3 76.09 16.5
 -1 -10 3 99.39 22
 -1 10 -3 93.49 14.3
 1 10 3 110.09 18.3
 1 -10 -3 96.59 21.8
 1 10 3 101.19 17.1
 -1 10 -3 104.39 20.3
 -2 10 3 108.29 21.7
 -2 -10 -3 47.9 16.2
 -2 10 3 68.49 18.1
 2 -10 3 78.79 19.5
 2 -10 3 69.09 17.9
 2 10 -3 51.19 20.6
 2 10 -3 71.59 18.8
 -2 10 3 55.89 16.4
 -2 -10 -3 68.49 22.3
 -2 10 -3 45.8 15.6
 -2 10 -3 59.79 22.9
 2 -10 -3 97.89 19.2
 -2 -10 3 49.6 15.1
 2 10 3 37.5 16.6
 -2 -10 3 63.19 20.1
 2 10 3 38.7 15.8
 2 10 3 66.89 16.5
 2 -10 -3 31.6 21.1
 -2 -10 3 47.7 17
 -3 -10 -3 26.2 22.6
 3 -10 3 28.1 15.5
 -3 10 3 46.4 20.8
 -3 10 3 20.5 25.8
 3 -10 3 53.29 20
 -3 -10 -3 4.5 17.3
 -3 10 3 28 18.5
 3 -10 3 7.6 14.1
 3 10 -3 -32 18.6
 -3 -10 -3 18.6 18.2
 3 10 -3 -6 13.7
 -3 -10 3 33.9 19.1
 -3 -10 3 20.3 23.8
 3 10 3 22.8 19.3
 -3 10 -3 66.59 26.5
 3 -10 -3 16.4 13.5
 3 -10 -3 29.6 26.2
 -3 -10 3 71.09 26.5
 -3 10 -3 20.5 19.7
 3 10 3 14.9 20.4
 -4 10 3 78.19 26.3
 -4 10 3 45.7 26.5
 -4 -10 -3 23.5 26.8
 4 -10 3 14.3 24.6
 4 -10 3 29.6 21.7
 4 10 -3 23.7 22.5
 -4 -10 3 20.3 22.6
 4 -10 -3 21.2 22.5
 4 10 3 27.9 24.3
 4 -10 -3 70.39 25.7
 -4 -10 3 -26 31.8
 4 10 3 -25 29.3
 -4 10 -3 66.89 24.8
 -4 -10 3 42.7 29.2
 -4 10 -3 51.69 30.9
 0 -11 3 36.9 14.5
 0 -11 -3 79.59 21.6
 0 -11 -3 52.79 20.5
 0 -11 3 73.19 20.6
 0 11 3 50.19 21.2
 0 -11 -3 94.79 24.5
 0 11 -3 61.09 21.8
 0 -11 3 90.99 25
 0 11 3 88.99 21.4
 1 11 -3 20.3 23.3
 -1 -11 -3 27.6 17.9
 -1 -11 -3 1.4 15.6
 -1 11 3 41.8 16.1
 -1 11 3 22.7 19.4
 1 11 -3 7.6 16
 1 -11 3 0.7 14.3
 1 -11 3 10.7 16.4
 1 11 -3 20 14.3
 -1 -11 3 -2.3 16
 1 -11 -3 -0.6 16.6
 1 11 3 39.4 18.4
 -1 -11 3 35.1 17.2
 1 11 3 7.1 17.1
 -1 11 -3 15.8 20.1
 1 -11 -3 29.4 16.9
 -1 11 -3 3 24.7
 1 -11 -3 -0.9 16.2
 1 11 3 33.3 19.5
 -2 11 3 45 17.7
 -2 11 3 10 26.8
 2 11 -3 39.2 15.9
 -2 -11 -3 65.99 19.3
 -2 -11 -3 62.59 27.5
 2 11 -3 26.9 41.2
 2 -11 3 35.7 21.4
 2 -11 3 53.29 19.6
 -2 11 -3 91.69 29
 2 11 3 26.8 17.1
 2 11 3 2.8 18.3
 2 -11 -3 73.09 19.8
 2 -11 -3 33.2 22.6
 -2 11 -3 29.2 21.6
 -2 -11 3 15.9 19.3
 -2 11 -3 85.29 19
 -2 -11 3 15.1 23.1
 -3 -11 -3 -5.3 27.1
 -3 11 3 14.5 29.3
 3 11 -3 34.7 23
 3 -11 3 3.7 20.4
 -3 11 3 -26 20.6
 3 11 -3 0.7 15.8
 -3 11 3 -2.1 24.3
 3 -11 3 18.9 18.2
 -3 -11 -3 -19 19.6
 3 11 3 27.5 20.5
 3 -11 -3 30.8 22.3
 -3 11 -3 32.7 31.5
 3 -11 -3 -43.3 23.9
 -3 11 -3 53.09 19.6
 3 11 3 20.4 25.5
 -3 -11 3 19 26.1
 -3 -11 3 -45 38.8
 -3 -11 3 59.19 33.2
 0 -12 3 0.8 23.2
 0 -12 -3 29.6 23
 0 -12 -3 28.6 20.1
 0 12 -3 67.59 23.6
 0 12 3 -4.8 22.5
 0 -12 3 6.1 23.8
 0 12 -3 -26 24.9
 0 -12 -3 -10.8 27.8
 0 -12 3 47 15.9
 1 -12 3 46.3 23.6
 1 -12 3 -33.6 13.7
 1 12 -3 -13.2 22.1
 -1 -12 -3 10.8 24.6
 1 12 -3 25.3 18.6
 -1 -12 -3 -34.2 21.2
 -1 12 3 0.8 22.3
 -1 12 3 19.3 27.3
 1 12 3 -0.8 13.9
 1 -12 -3 7.2 19.3
 -1 12 -3 -31.7 16
 1 -12 -3 -10.9 19
 1 12 3 -1.7 21.4
 -1 -12 3 11.1 18.5
 -1 -12 3 -27.5 26.5
 1 12 3 -28.6 23.4
 -1 12 -3 9.1 30.2
 2 -12 3 7.3 21.3
 2 -12 3 56.09 26.1
 -2 -12 -3 63.29 32.9
 2 12 -3 49.5 24.4
 -2 -12 3 -6.6 26.9
 2 -12 -3 -30.7 27
 2 -12 -3 29.7 22.4
 2 12 3 38.5 27.6
 -2 12 -3 -11.2 25.6
 0 0 -4 218.28 7.9
 0 0 4 220.48 9
 0 0 4 216.98 8.6
 0 0 -4 216.48 9
 0 0 -4 233.48 8.6
 0 0 4 207.88 7.7
 0 0 -4 214.38 8.9
 0 0 4 211.78 7.3
 0 0 4 213.88 8.6
 0 0 4 220.88 8.9
 0 0 -4 215.38 7.4
 0 0 -4 214.48 8.6
 1 0 4 490.45 13.3
 1 0 4 479.55 15.5
 1 0 -4 472.05 15.6
 1 0 4 445.86 15.1
 -1 0 -4 460.25 15.5
 1 0 4 463.85 15.5
 1 0 4 462.75 14.9
 -1 0 4 467.55 14.7
 -1 0 4 446.66 15.7
 1 0 4 472.55 11.7
 1 0 -4 466.75 15.1
 1 0 4 473.45 15.6
 1 0 -4 463.35 14
 1 0 -4 464.35 14.5
 1 0 -4 463.05 15.6
 1 0 -4 453.95 15.7
 -1 0 4 453.15 13.9
 -1 0 -4 471.85 15.1
 -1 0 4 475.55 15.7
 -1 0 4 482.35 15.5
 -1 0 -4 460.45 13.1
 -1 0 -4 471.45 15.7
 1 0 -4 465.15 15.6
 -1 0 -4 466.65 15.3
 -1 0 -4 443.76 15
 2 0 -4 53.19 6.3
 -2 0 -4 41.9 6.2
 -2 0 -4 47.5 5.9
 2 0 4 44.2 6.6
 2 0 -4 46.7 4.1
 -2 0 4 67.09 6.1
 2 0 4 52.89 3.4
 -2 0 4 57.29 7.6
 -2 0 4 57.69 5.8
 2 0 -4 44.6 6.3
 -2 0 4 47.1 6.6
 2 0 4 48.2 7.3
 2 0 4 55.89 6
 2 0 4 51.59 7
 -2 0 -4 45.8 5.6
 2 0 -4 48.5 5.4
 3 0 -4 12.4 4.6
 -3 0 4 2.3 5.7
 3 0 -4 8.6 7.9
 3 0 4 9.9 3.7
 3 0 4 4.5 6.2
 -3 0 -4 14.2 7.4
 -3 0 4 15.4 5.2
 -3 0 4 17.8 6.4
 -3 0 -4 3.4 8.6
 3 0 4 5.4 7.2
 -3 0 4 7.5 5.9
 3 0 4 10.1 7.4
 -3 0 -4 13.1 5.5
 4 0 4 124.69 9.8
 4 0 -4 125.29 10.7
 4 0 4 124.19 15
 -4 0 4 124.79 13
 -4 0 -4 103.89 11.7
 4 0 -4 130.09 17.2
 -4 0 4 105.49 12.9
 -4 0 4 115.19 10.7
 -4 0 4 116.09 15.8
 -4 0 -4 122.79 13.4
 4 0 -4 104.89 14.3
 -4 0 -4 88.79 13.7
 4 0 4 93.39 11.7
 5 0 4 1140.19 43.6
 -5 0 4 1146.39 41.1
 -5 0 -4 1180.78 44.9
 -5 0 4 1194.48 44.8
 5 0 -4 1143.59 38.4
 5 0 4 1105.89 40
 -5 0 -4 1154.78 43.8
 5 0 4 1206.58 38.8
 -5 0 4 1154.68 36.8
 5 0 -4 1257.57 46
 5 0 4 1217.98 44.4
 5 0 -4 1186.78 45
 -5 0 4 1165.58 43.7
 6 0 -4 10.4 20
 -6 0 4 21.6 17.3
 -6 0 -4 19.7 20.6
 6 0 4 42.3 22.2
 6 0 -4 -5 17.7
 6 0 4 7.1 18
 0 -1 -4 9371.86 219.08
 0 -1 4 9601.14 219.58
 0 1 -4 9095.09 217.78
 0 -1 4 9638.74 219.88
 0 -1 -4 9639.74 220.08
 0 -1 4 9769.12 220.18
 0 -1 -4 9148.68 218.18
 0 1 4 9599.54 218.38
 0 1 -4 9707.73 219.78
 0 1 -4 9232.38 218.38
 0 1 4 9563.64 219.98
 0 -1 4 9266.07 218.18
 0 -1 -4 9760.72 218.88
 0 1 -4 9596.54 219.78
 0 1 4 9730.43 219.38
 0 -1 4 9459.85 217.88
 0 1 4 8996.6 218.68
 0 -1 -4 9597.74 219.08
 0 1 -4 9604.54 219.88
 0 1 -4 9688.83 219.58
 0 -1 -4 9266.27 218.78
 0 1 4 9597.14 219.88
 0 -1 -4 9938.91 220.18
 0 1 -4 9331.07 218.28
 0 1 -4 9636.44 219.88
 1 1 -4 1351.16 36.4
 -1 -1 -4 1386.76 36.6
 -1 1 4 1381.26 36.2
 1 1 -4 1324.27 34.3
 1 1 -4 1374.56 35
 -1 1 4 1394.06 33.4
 1 1 -4 1370.36 31.8
 -1 -1 -4 1364.96 36.5
 1 -1 4 1301.87 34.7
 -1 -1 -4 1426.36 38.7
 1 1 -4 1333.17 31.8
 -1 1 4 1400.16 35.5
 -1 1 4 1411.66 36.9
 1 -1 4 1359.36 37.1
 1 -1 4 1404.96 34.4
 -1 1 4 1415.46 36.5
 1 -1 4 1308.07 36.2
 -1 -1 -4 1363.86 33.9
 -1 -1 -4 1377.66 35.5
 -1 1 4 1351.36 34.8
 1 -1 4 1377.36 36.3
 1 -1 4 1384.86 37
 -1 -1 -4 1412.56 36.8
 1 1 -4 1370.16 36.8
 -1 -1 -4 1354.56 34.1
 1 -1 -4 1351.46 36.7
 1 1 4 1409.26 35.7
 1 -1 -4 1384.56 36
 1 1 4 1372.06 34.2
 1 -1 -4 1426.36 35
 -1 -1 4 1377.26 36.8
 1 1 4 1323.67 36.2
 -1 -1 4 1386.76 38.6
 -1 -1 4 1381.76 36.6
 -1 1 -4 1350.96 32
 1 -1 -4 1346.77 36.2
 1 1 4 1388.36 36.7
 1 -1 -4 1421.06 35.5
 1 1 4 1371.76 36.5
 -1 1 -4 1284.47 34.1
 -1 1 -4 1367.66 36.6
 -1 -1 4 1414.06 35
 -1 1 -4 1396.86 35.2
 -1 1 -4 1405.06 36.7
 1 1 4 1392.46 36.5
 -1 -1 4 1391.86 37.3
 -1 -1 4 1375.16 34.5
 -1 1 -4 1245.48 32.2
 1 -1 -4 1484.35 39.3
 -2 -1 -4 954.7 25
 2 -1 4 957.1 28.9
 -2 -1 -4 941.11 28.3
 2 -1 4 921.71 22.3
 2 -1 4 948.71 29.2
 2 1 -4 948.61 29.1
 -2 -1 -4 970.1 29.6
 2 -1 4 966.5 27.5
 2 1 -4 942.61 23.9
 2 1 -4 966 28.1
 -2 1 4 945.41 27.8
 -2 -1 -4 938.51 27.7
 2 1 -4 791.22 26
 -2 1 4 925.21 29.2
 -2 1 4 936.81 27.5
 2 -1 -4 962.2 27.4
 -2 1 -4 954.9 29.1
 2 1 4 973.5 29.4
 2 -1 -4 943.61 29.3
 -2 1 -4 953.2 26
 2 -1 -4 951.6 25
 -2 1 -4 955.1 28.8
 -2 -1 4 947.91 29.1
 -2 -1 4 951.1 28.9
 2 -1 -4 976.2 28.3
 -2 -1 4 953.3 28.7
 2 1 4 960.9 28
 2 1 4 934.81 27.2
 -2 -1 4 948.91 24.9
 3 -1 4 112.59 10.7
 3 -1 4 110.19 11
 -3 -1 -4 108.39 11.2
 -3 -1 -4 106.89 10.8
 -3 1 4 111.39 11.4
 3 -1 4 111.19 6.3
 -3 1 4 107.99 9.2
 3 -1 4 117.09 9.9
 3 -1 4 98.29 8.8
 3 1 -4 106.19 7.4
 -3 -1 -4 114.79 10.3
 -3 1 4 130.79 9.4
 -3 1 4 110.39 9.2
 3 -1 -4 107.89 8.1
 3 1 4 105.89 10.5
 3 1 4 108.29 7.6
 -3 1 -4 112.39 8.1
 3 1 4 120.59 9.5
 3 1 4 114.19 14.7
 -3 -1 4 121.89 11.2
 -3 -1 4 106.89 12.9
 3 -1 -4 122.99 14.6
 -3 -1 4 109.49 7.2
 -3 -1 4 100.19 11.9
 3 -1 -4 95.69 9.6
 3 1 4 97.69 9.7
 -4 -1 -4 145.29 16.3
 4 1 -4 158.48 12
 4 1 -4 157.98 18
 4 1 -4 140.79 13.8
 -4 1 4 136.99 13.3
 -4 1 4 159.18 13.3
 4 -1 4 170.48 13.8
 -4 -1 -4 148.09 15.2
 4 -1 4 146.49 15.5
 -4 -1 -4 146.49 17.5
 -4 1 4 166.28 15.1
 4 -1 4 163.78 10.2
 -4 1 4 151.28 12.3
 4 -1 4 144.49 16.4
 4 -1 -4 144.39 12.2
 -4 -1 4 161.28 17.6
 4 1 4 162.88 14.7
 4 -1 -4 190.18 17.8
 -4 -1 4 181.88 17.2
 -4 1 -4 161.68 17.7
 -4 -1 4 141.99 15.4
 -4 -1 4 165.08 10.1
 4 -1 -4 152.38 12.4
 4 1 4 165.78 14
 -4 1 -4 137.49 13.8
 4 -1 -4 166.78 16.9
 -4 1 -4 148.89 10.9
 4 1 4 151.28 13.4
 4 1 4 155.08 11
 5 1 -4 79.29 14.8
 -5 -1 -4 86.89 15.7
 5 -1 4 74.79 16.2
 -5 1 4 61.09 15.5
 -5 1 4 83.69 18
 5 1 -4 79.19 16.1
 5 -1 4 92.89 14.1
 -5 -1 -4 76.49 16.1
 5 -1 4 72.79 14.9
 -5 -1 -4 127.49 18.3
 5 1 -4 82.19 17.8
 -5 1 4 92.99 15.2
 -5 -1 4 90.09 17.1
 -5 1 -4 86.89 17.2
 5 -1 -4 71.29 13.5
 5 1 4 99.99 16.9
 5 1 4 79.89 13.3
 5 1 4 62.99 11.9
 5 1 4 64.19 15.1
 -5 -1 4 45.6 15.5
 -5 1 -4 80.19 14.3
 -5 1 -4 87.69 16.3
 -5 1 -4 71.39 10.9
 5 -1 -4 75.29 13.7
 -5 -1 4 77.89 15
 5 -1 -4 83.49 16.7
 5 -1 -4 69.49 16.9
 6 -1 4 13.7 18.5
 6 1 -4 9.2 18.6
 -6 -1 -4 -12.4 14.8
 -6 -1 -4 -10.5 19.8
 -6 1 4 10.3 14.3
 -6 1 4 -24.9 18.1
 6 1 -4 -0.2 21
 -6 -1 4 -10 19.4
 6 -1 -4 -9.5 18.9
 -6 -1 4 32.9 18.5
 6 1 4 -9.6 17
 6 1 4 11.8 21.2
 -6 1 -4 9.2 19.6
 -6 -1 4 43.3 22.9
 -6 1 -4 -9.6 14.6
 6 -1 -4 40 19.3
 0 -2 -4 3935.81 94.49
 0 2 4 3832.42 90.69
 0 -2 4 3866.11 91.69
 0 -2 4 3889.71 91.19
 0 2 -4 3898.61 91.09
 0 2 -4 3872.41 90.59
 0 2 4 3804.12 91.79
 0 2 -4 3798.02 91.79
 0 2 -4 3836.32 91.89
 0 -2 4 3872.81 91.99
 0 -2 -4 3670.63 89.99
 0 2 -4 3927.11 91.79
 0 2 4 3609.54 89.59
 0 -2 4 3867.51 92.09
 0 2 4 3890.71 91.29
 0 -2 4 3922.41 90.59
 0 -2 -4 3801.12 89.99
 0 -2 -4 3862.11 92.49
 0 -2 -4 3730.93 89.89
 0 -2 -4 3784.42 90.99
 0 -2 4 3871.31 91.89
 0 2 -4 3900.21 92.09
 0 2 4 3881.51 92.59
 0 2 4 3682.33 91.99
 0 -2 4 3852.71 90.19
 0 -2 -4 3760.92 90.49
 0 -2 -4 3813.72 91.89
 -1 2 4 695.63 19.2
 1 2 -4 677.53 21.7
 1 -2 4 714.33 18.2
 1 -2 4 685.93 21.9
 -1 2 4 693.43 20.2
 -1 -2 -4 672.73 20.8
 1 2 -4 691.63 21.4
 -1 -2 -4 671.13 22.1
 -1 2 4 652.43 20.4
 -1 2 4 688.03 19.4
 1 2 -4 679.23 20.3
 1 2 -4 680.53 18.3
 1 -2 4 676.33 19.8
 -1 2 4 692.93 21.5
 1 -2 4 698.53 21.4
 1 2 -4 673.43 18
 -1 -2 -4 687.43 20
 -1 -2 -4 697.23 22.2
 -1 -2 -4 661.93 19.2
 1 -2 4 684.53 21.6
 -1 2 4 673.53 21.8
 -1 2 -4 685.13 20.9
 1 2 4 680.53 21.1
 1 -2 -4 691.73 20.6
 -1 -2 4 681.03 21.4
 -1 2 -4 684.13 19.8
 1 2 4 695.73 21.3
 1 2 4 686.83 22
 -1 -2 4 700.13 21
 -1 -2 4 681.23 20.2
 1 2 4 699.53 19.6
 -1 -2 4 698.93 22.3
 -1 -2 4 701.63 18.9
 1 -2 -4 657.13 21.3
 1 2 4 717.83 19.5
 1 2 4 698.93 19.7
 1 -2 -4 680.03 20.1
 -1 2 -4 679.33 19.4
 -1 2 -4 663.93 19.6
 1 2 4 678.33 19.9
 2 2 -4 25.3 4.8
 2 2 -4 22.2 6.6
 -2 -2 -4 20.5 5
 2 -2 4 25.5 5.4
 -2 -2 -4 16.8 4.7
 -2 2 4 20.9 4.9
 -2 2 4 18.5 5.2
 -2 2 4 23.5 6.1
 -2 2 4 19 5.4
 2 2 -4 24.4 3.7
 2 -2 4 19.2 2.8
 -2 -2 -4 29.9 6.7
 2 -2 4 20.2 5.5
 -2 -2 -4 17.6 5.8
 -2 -2 -4 18.7 6
 2 -2 4 24.3 4.3
 -2 -2 4 18.3 5.4
 -2 -2 4 24 3.2
 2 -2 -4 19.4 4.4
 2 -2 -4 26.5 4.6
 -2 2 -4 24.2 3.8
 2 2 4 22.6 5.3
 2 -2 -4 14.8 4.5
 2 2 4 29.3 5.2
 -2 -2 4 24.7 5.4
 2 2 4 24.1 5.1
 -2 2 -4 16.5 4.6
 -2 2 -4 21.7 6.4
 2 2 4 24.3 5.5
 2 -2 -4 25 5.6
 2 -2 -4 17.8 4.8
 -2 -2 4 8.4 6.2
 3 2 -4 550.04 17.7
 3 -2 4 546.45 24.8
 -3 2 4 549.05 20.6
 3 -2 4 538.75 16
 3 2 -4 545.95 24
 -3 -2 -4 558.64 22.4
 -3 2 4 529.35 22.8
 -3 -2 -4 542.35 20.4
 3 2 -4 538.65 23
 -3 2 4 536.95 21
 -3 -2 -4 499.65 22.3
 3 -2 4 512.05 23.1
 -3 -2 4 524.65 19.4
 3 2 4 537.55 19.9
 3 2 4 558.84 23.7
 -3 2 -4 508.85 23.7
 -3 2 -4 538.95 16.4
 3 2 4 557.04 18.9
 3 -2 -4 551.74 18.9
 -3 -2 4 583.84 22.4
 -3 2 -4 480.25 16.2
 3 2 4 591.04 22.6
 -3 2 -4 540.95 24.5
 3 -2 -4 545.35 23
 -3 -2 4 536.95 22.4
 3 -2 -4 557.94 19.1
 -3 -2 4 509.85 14.4
 4 -2 4 117.39 12.8
 -4 -2 -4 176.18 17.7
 4 -2 4 141.49 9.7
 -4 2 4 114.39 14.8
 -4 -2 -4 141.29 15.4
 4 2 -4 156.78 11.4
 -4 2 4 152.08 15.6
 4 2 -4 179.98 17.2
 4 2 -4 168.88 19.4
 4 -2 4 162.78 17
 -4 2 4 147.69 15.2
 -4 -2 -4 107.19 15.5
 4 -2 4 139.69 16.6
 4 2 4 189.28 17.5
 -4 2 -4 154.78 18
 -4 2 -4 133.19 17
 4 -2 -4 147.19 16.8
 -4 -2 4 126.79 14.2
 4 -2 -4 149.49 11.9
 -4 -2 4 138.69 16.6
 -4 2 -4 123.69 9.1
 4 -2 -4 143.29 11.6
 4 2 4 134.79 12.1
 4 2 4 158.18 16
 4 -2 -4 175.08 17.9
 -4 -2 4 127.49 16.3
 4 2 4 155.98 13.3
 -5 2 4 26.2 14.3
 -5 -2 -4 30.5 13.1
 -5 -2 -4 21.5 14.6
 -5 -2 -4 32.4 13.5
 -5 2 4 40.6 14.6
 5 -2 4 19.3 13.2
 5 2 -4 33.5 11.8
 -5 2 4 20.7 15.3
 5 2 -4 45.7 12.3
 5 -2 4 15.2 14.4
 5 2 -4 36 12.2
 -5 -2 4 28.1 14.3
 -5 2 -4 41 16.6
 5 2 4 43.7 14.7
 5 -2 -4 18.8 10.7
 -5 -2 4 29.1 12.1
 -5 2 -4 26.1 14.3
 -5 -2 4 44.6 13.9
 5 -2 -4 17 12.2
 5 -2 -4 33.3 11.3
 -5 2 -4 42.7 16.3
 5 2 4 32.7 14.3
 5 -2 -4 56.29 16.1
 6 -2 4 1.3 22.9
 6 2 -4 8 22.4
 6 -2 4 64.89 18.9
 -6 2 4 45.7 20.2
 -6 -2 -4 60.39 19.3
 6 2 -4 37 15
 -6 -2 -4 4.4 18.7
 -6 2 4 29.6 15.9
 -6 -2 -4 54.59 17.4
 -6 -2 4 44 17.2
 -6 2 -4 26.9 15.9
 -6 -2 4 54.29 20.2
 6 -2 -4 50.09 21.6
 6 -2 -4 51.99 15.7
 6 2 4 39.2 15.1
 -6 2 -4 33.5 24
 -6 -2 4 40.6 18.9
 -6 2 -4 37.1 21.6
 0 3 4 715.43 21.8
 0 -3 4 699.23 20.9
 0 3 4 697.33 20.6
 0 -3 -4 695.23 22.4
 0 -3 -4 696.43 19.1
 0 -3 4 702.53 21.6
 0 3 -4 697.83 21.3
 0 -3 -4 705.33 22.4
 0 3 -4 705.73 22.8
 0 -3 -4 678.93 19.8
 0 3 -4 740.23 23.2
 0 3 4 707.63 19.9
 0 3 -4 700.53 21.4
 0 -3 4 707.63 21
 0 3 4 684.33 22.2
 0 -3 -4 700.03 20.8
 0 -3 4 704.93 21.9
 0 -3 4 693.03 21.4
 0 -3 4 703.03 21.7
 0 -3 4 705.23 21.4
 1 -3 4 7.4 3.1
 -1 3 4 5.5 2.6
 1 3 -4 12.3 4.2
 -1 -3 -4 8.9 4.2
 1 -3 4 3.1 4.1
 1 3 -4 4.4 3.4
 -1 -3 -4 11.6 4.1
 -1 3 4 2 5.2
 1 -3 4 11 3.2
 1 3 -4 13.9 3.5
 1 -3 4 3.9 3.5
 1 3 -4 6.6 3.5
 1 -3 4 0.1 3.2
 -1 -3 -4 2 5.1
 -1 3 4 5.1 4.1
 -1 3 4 1.1 3.8
 1 3 4 9.7 3.4
 1 3 4 3.4 3.8
 1 -3 -4 12.4 4.1
 1 -3 -4 3.7 3.7
 -1 3 -4 3.4 3.8
 -1 3 -4 3.7 3.6
 -1 -3 4 9.1 5.1
 1 3 4 11.5 3.8
 -1 3 -4 10.5 3.9
 -1 3 -4 6.2 3.7
 -1 -3 4 9.9 3.8
 -1 -3 4 14.2 5.1
 -1 -3 4 9 3.3
 -1 -3 4 9 4.4
 1 3 4 6.6 2.6
 1 -3 -4 7.8 3.8
 -2 -3 -4 69.69 5.8
 -2 3 4 63.89 9.1
 2 -3 4 68.29 10.2
 -2 -3 -4 54.79 8.1
 2 3 -4 49.9 9
 2 -3 4 48.1 7.2
 -2 3 4 57.69 6.9
 -2 3 4 61.89 7.5
 -2 -3 -4 60.69 7.9
 -2 -3 -4 63.89 9.5
 -2 3 4 43.5 6
 2 3 -4 46.5 2.8
 2 3 -4 47.7 6.1
 2 3 -4 53.79 7.6
 2 -3 4 44.4 5
 2 -3 4 55.79 7.6
 2 3 4 54.19 8.9
 2 -3 -4 50.09 6
 2 3 4 51.19 6.5
 -2 -3 4 45.8 7.2
 -2 3 -4 50.09 4.5
 -2 -3 4 53.09 7
 2 -3 -4 54.09 7.5
 2 -3 -4 57.19 6.5
 2 -3 -4 59.79 8.7
 2 -3 -4 51.69 7.6
 -2 -3 4 58.99 8.1
 -2 3 -4 42.1 7.3
 -2 3 -4 54.89 5.9
 2 3 4 47 6.8
 -2 3 -4 55.09 7.4
 3 3 -4 208.48 13.6
 3 -3 4 220.58 16.9
 -3 -3 -4 171.98 16
 3 -3 4 203.28 9.7
 3 -3 4 192.38 13.6
 -3 -3 -4 195.58 16.1
 3 3 -4 188.88 16.4
 3 -3 4 210.08 15.1
 -3 -3 -4 209.78 12.9
 -3 -3 -4 196.68 12.1
 -3 3 4 193.78 14.2
 3 3 -4 207.88 10.8
 -3 3 4 197.48 11.8
 -3 3 -4 209.78 10.6
 3 3 4 199.98 14.9
 -3 3 -4 184.18 16.5
 3 3 4 204.08 12
 -3 -3 4 193.48 14
 -3 3 -4 191.98 14.6
 -3 -3 4 201.98 13.3
 3 -3 -4 187.58 14.8
 3 3 4 218.08 15.8
 3 -3 -4 206.98 16.3
 -3 -3 4 188.28 14.2
 3 -3 -4 212.78 12
 3 -3 -4 212.08 10.7
 4 3 -4 28.8 13.5
 -4 3 4 23.8 9.8
 4 -3 4 10.2 11.7
 4 -3 4 26.4 9.7
 -4 3 4 31 12
 4 3 -4 13.5 7.8
 -4 3 4 21.8 9.7
 4 3 -4 4.5 11.2
 -4 -3 -4 27.3 12.5
 4 -3 4 11.1 6.4
 -4 -3 -4 19.4 11
 4 -3 4 16 11.7
 4 -3 -4 15.4 8.8
 -4 -3 4 30.5 12.6
 4 3 4 22.8 10.7
 -4 3 -4 11.1 8.4
 4 3 4 44.6 9.9
 4 3 4 29.8 8.4
 -4 -3 4 14.7 10.8
 4 3 4 31.2 12.8
 -4 -3 4 27.4 12.6
 4 -3 -4 14.5 8.2
 -4 3 -4 31.9 12.8
 4 -3 -4 34.2 11.2
 5 -3 4 26.5 15.5
 -5 3 4 61.19 14.9
 -5 3 4 57.19 14.7
 -5 3 4 59.09 16.1
 -5 -3 -4 60.59 16.2
 5 3 -4 79.99 18.2
 -5 -3 -4 70.09 15
 5 3 -4 48.9 13.2
 5 3 -4 47.3 16.7
 -5 -3 -4 59.79 16.4
 5 -3 4 39.2 16.1
 -5 -3 4 73.59 16.9
 -5 3 -4 68.59 14.8
 -5 3 -4 74.69 16.6
 -5 3 -4 57.69 14.5
 -5 -3 4 49.9 14
 5 -3 -4 66.39 13.1
 5 -3 -4 65.19 17.2
 5 -3 -4 46.3 12.2
 5 3 4 65.29 14.7
 5 3 4 65.49 15.3
 5 3 4 70.69 17.7
 -5 -3 4 67.99 16.2
 -6 -3 -4 10 22.1
 -6 -3 -4 30.4 20.5
 6 -3 4 -7.2 13.4
 -6 -3 -4 26.8 18.6
 -6 3 4 -1.9 18
 6 -3 4 -10.7 19.1
 6 3 -4 -8.3 14.1
 -6 3 4 20.8 22.1
 -6 3 4 -4 20.4
 -6 3 -4 -22.4 22.5
 6 3 4 -10.1 17.5
 -6 3 -4 1.8 21.3
 -6 -3 4 8.5 19.5
 6 -3 -4 37.6 19.4
 -6 -3 4 11.4 21.6
 -6 -3 4 13.9 20.1
 6 -3 -4 -18.2 20
 6 3 4 -44.1 21.3
 0 4 4 345.47 11.8
 0 -4 4 358.26 14.4
 0 -4 -4 335.77 10.8
 0 -4 -4 336.67 14.9
 0 -4 4 344.27 14
 0 4 4 334.47 14.5
 0 -4 -4 330.17 14.5
 0 -4 4 344.87 13.5
 0 4 4 332.27 15.3
 0 -4 -4 330.17 13.6
 0 4 4 307.87 10.5
 0 -4 4 327.07 13.6
 0 -4 4 327.17 14
 0 -4 4 352.66 14
 0 -4 4 336.87 13.6
 -1 -4 -4 28 7.3
 -1 4 4 23.5 6
 1 4 -4 33.6 6.4
 1 -4 4 31.6 6
 1 -4 4 25.7 5.5
 -1 4 4 30.4 5.8
 1 -4 4 17.3 6.9
 1 -4 4 34.5 5.2
 1 4 -4 23.6 5
 1 -4 4 23.7 5.3
 -1 -4 -4 23.7 5
 -1 4 4 27.3 6.3
 -1 -4 -4 22.6 6.2
 1 4 4 31.8 5
 1 -4 -4 22 5.4
 -1 -4 4 23 6.1
 1 4 4 23.8 3
 -1 4 -4 27 6.2
 -1 -4 4 20.1 5.3
 -1 -4 4 22.6 5.8
 1 -4 -4 26.4 5.9
 -1 -4 4 23.3 5.2
 -1 4 -4 23.5 5.5
 1 -4 -4 24.7 5.8
 -1 4 -4 26.7 5.2
 1 4 4 27 5.8
 1 4 4 20.2 5.7
 -1 -4 4 19.7 4.8
 1 -4 -4 20.7 2.9
 2 -4 4 1151.68 34.4
 2 -4 4 1037.8 39.1
 2 4 -4 1047.9 38.7
 -2 -4 -4 1097.09 28.6
 -2 4 4 1119.69 35.2
 -2 -4 -4 1107.99 34.1
 2 4 -4 1136.89 34.5
 2 4 -4 1042.4 27.1
 2 -4 4 1110.09 30.8
 2 -4 4 1060.89 38.2
 -2 -4 -4 1143.79 34.4
 2 4 -4 1130.29 31.5
 -2 4 4 1133.59 29.3
 -2 -4 4 978.4 38.1
 -2 4 -4 1081.39 27.9
 2 4 4 1150.78 32.5
 2 -4 -4 1121.79 31.2
 2 -4 -4 1057.59 35.4
 -2 4 -4 1146.09 39.6
 2 -4 -4 1082.09 39.1
 -2 -4 4 1134.69 35
 -2 4 -4 1134.19 32.9
 -2 -4 4 1092.89 41.3
 -2 -4 4 1145.29 32.3
 2 4 4 1150.98 34.1
 2 -4 -4 1149.48 34.9
 3 -4 4 10.5 7.4
 3 -4 4 9.7 8
 -3 4 4 24.2 10.8
 3 4 -4 10.7 6.2
 -3 -4 -4 6.6 10.2
 -3 4 4 22.7 6.2
 -3 -4 -4 16.9 5.7
 3 -4 4 0.9 8.6
 -3 -4 -4 32.5 8.9
 -3 4 4 10.3 9.6
 3 4 -4 15.5 6.9
 3 4 -4 18.1 8.6
 3 -4 4 4.2 5.5
 -3 -4 -4 17.9 10.3
 3 -4 -4 18.5 9
 3 4 4 29.3 7.8
 -3 -4 4 28.6 7.1
 -3 -4 4 10.1 7.8
 -3 4 -4 9.4 9.4
 3 -4 -4 27.8 5.8
 3 4 4 6.4 9.8
 3 -4 -4 17.3 8.3
 -3 4 -4 16.5 8.7
 3 4 4 26.8 6.7
 3 -4 -4 10.5 9.9
 -3 -4 4 12.1 7.7
 4 4 -4 20.9 9.1
 -4 -4 -4 17.8 9.5
 -4 -4 -4 15.4 10
 -4 4 4 9.8 10.5
 4 -4 4 10.4 11.5
 -4 -4 -4 -3.8 8.2
 4 -4 4 6.5 7.3
 -4 4 4 5.7 12.5
 4 4 -4 0.8 10
 4 4 -4 11.9 9
 4 -4 4 19.2 12.3
 -4 4 4 29.4 13.7
 4 -4 -4 18.6 12.4
 -4 -4 4 5.4 11.6
 4 4 4 29.4 12.6
 -4 -4 4 16.9 10.3
 -4 4 -4 10.3 13.6
 -4 -4 4 4.8 12.5
 4 4 4 14.6 8.2
 -4 4 -4 31 12.1
 4 4 4 28.8 12.3
 4 4 4 17.6 10.7
 4 -4 -4 16.9 11.4
 4 -4 -4 -10.4 9
 4 -4 -4 4.1 6.4
 -4 4 -4 14.1 12.7
 -5 4 4 127.99 17.1
 5 -4 4 102.89 18.5
 -5 4 4 125.59 22.1
 5 4 -4 110.49 18.8
 -5 4 4 145.99 21.8
 -5 -4 -4 120.89 22.6
 -5 -4 -4 129.39 20.4
 5 4 -4 104.99 15.4
 5 4 -4 168.38 21.3
 -5 -4 -4 143.59 21
 5 -4 4 97.49 19.9
 5 -4 -4 123.09 17.2
 -5 -4 4 119.59 21.5
 -5 4 -4 126.79 21.7
 5 4 4 140.79 20.6
 -5 4 -4 117.89 18.8
 5 -4 -4 135.59 19.7
 -5 4 -4 158.38 23.4
 5 4 4 160.18 20.3
 -5 -4 4 150.58 19.1
 -5 -4 4 124.39 17.7
 5 4 4 143.19 20
 5 -4 -4 115.19 16.7
 -6 -4 -4 8.4 18.3
 -6 4 4 46.7 23.6
 6 4 -4 -1.4 24
 -6 -4 -4 71.79 21.9
 6 -4 4 56.59 22.4
 6 -4 4 -0.3 19.9
 -6 4 4 45.3 18.2
 -6 4 4 32.5 17.7
 6 4 -4 14.4 15.1
 -6 -4 4 29.3 22.8
 6 4 4 51.89 21.9
 -6 4 -4 9.8 22.3
 -6 -4 4 26.1 22.8
 6 4 4 6.5 21
 6 -4 -4 44.4 20.4
 -6 4 -4 27.5 30.8
 6 -4 -4 65.39 22.7
 6 -4 -4 42.6 18
 -6 -4 4 63.69 24.6
 0 -5 4 236.68 12.8
 0 -5 4 249.58 11.8
 0 -5 4 249.38 11.7
 0 5 4 215.78 14
 0 -5 -4 240.28 13.4
 0 -5 4 222.98 13.3
 0 5 4 250.87 14
 0 -5 -4 246.28 12.9
 0 -5 -4 245.68 13.9
 0 -5 4 240.18 12.3
 0 -5 -4 242.18 8.8
 0 -5 4 250.67 13.1
 0 -5 4 234.08 12.8
 0 5 4 235.88 9.7
 1 -5 4 211.38 13.3
 1 5 -4 237.78 12.7
 -1 5 4 215.38 11.7
 -1 5 4 213.98 13.2
 -1 -5 -4 219.28 12.9
 1 -5 4 207.58 11.8
 -1 -5 -4 228.08 14
 1 -5 4 241.18 13.8
 1 -5 4 221.08 12.8
 -1 -5 -4 225.18 13
 1 5 -4 202.68 10.2
 -1 -5 -4 219.58 11.2
 1 -5 4 221.48 11.1
 1 5 4 232.38 12.8
 -1 -5 4 211.88 13.5
 -1 5 -4 213.38 12.8
 -1 -5 4 211.28 12.5
 1 5 4 213.28 12.9
 1 -5 -4 218.68 13.2
 -1 5 -4 219.28 10.7
 1 -5 -4 209.88 11.9
 -1 -5 4 212.88 13.3
 -1 -5 4 206.28 10.9
 2 5 -4 345.27 11.4
 -2 -5 -4 363.96 19
 -2 5 4 334.97 10.9
 2 5 -4 340.87 15.2
 2 -5 4 365.46 15.7
 -2 5 4 354.66 20
 -2 5 4 378.96 21.8
 -2 -5 -4 364.56 17.4
 -2 5 4 345.87 18.4
 2 -5 4 337.57 19
 2 -5 4 335.87 17
 2 5 -4 328.97 18.2
 2 -5 4 366.36 19
 2 5 4 367.06 18
 -2 5 -4 356.26 15.3
 2 5 4 358.06 17.3
 -2 5 -4 375.76 19.1
 2 -5 -4 359.86 14.8
 2 -5 -4 339.07 19.8
 2 -5 -4 331.77 19.4
 -2 5 -4 380.76 20
 -2 -5 4 340.07 18.5
 2 5 4 354.56 16.2
 -2 -5 4 340.37 14.7
 -2 -5 4 351.06 19.1
 2 -5 -4 313.67 18.1
 -2 -5 4 358.26 21.2
 -2 5 -4 354.76 11.6
 3 5 -4 787.52 31.5
 3 -5 4 781.82 31
 -3 5 4 841.32 33.8
 3 5 -4 820.22 34.2
 -3 5 4 797.12 24.4
 -3 5 4 777.22 31
 3 -5 4 818.42 26.2
 3 5 -4 808.02 27
 3 -5 4 814.72 32.5
 -3 -5 -4 764.42 23.2
 -3 -5 -4 838.12 34.1
 -3 -5 -4 784.02 30.2
 -3 -5 -4 801.42 30.4
 3 5 4 814.02 26.4
 -3 -5 4 824.42 27.4
 3 5 4 797.22 31
 3 5 4 803.02 30.8
 -3 5 -4 843.72 34.4
 -3 5 -4 849.12 28.9
 3 -5 -4 778.82 29.5
 3 -5 -4 809.72 30.5
 -3 5 -4 777.52 31.9
 3 -5 -4 796.42 32.2
 -3 -5 4 779.12 32.3
 -3 -5 4 826.52 32.4
 3 -5 -4 833.62 24.7
 4 5 -4 12.5 11.7
 -4 5 4 35.3 16.1
 -4 -5 -4 23.5 10.4
 -4 5 4 26.6 13.9
 -4 -5 -4 18.5 13.9
 -4 -5 -4 18 11.7
 4 5 -4 9.6 15
 4 -5 4 1.3 11.9
 4 5 -4 27.3 10.4
 -4 -5 -4 10.1 8.3
 4 -5 4 21.3 13.9
 4 -5 4 9.4 8.4
 -4 5 -4 1.2 9.9
 -4 -5 4 24.6 14.7
 4 -5 -4 4.4 13.4
 4 5 4 10.2 8.1
 -4 5 -4 36.5 13.1
 4 5 4 17 13.3
 -4 5 -4 15.2 15.9
 -4 -5 4 3 11.3
 -4 -5 4 -2.6 9.7
 4 -5 -4 5 8.6
 4 -5 -4 20.9 11.9
 4 5 4 21.4 9.9
 5 -5 4 18.2 15.9
 -5 -5 -4 24.6 14.4
 5 5 -4 21 19.4
 -5 5 4 -3.8 14.1
 5 -5 4 -16.8 16.7
 -5 -5 -4 22.3 17.3
 5 5 -4 17.5 13.6
 -5 5 4 23.3 20.1
 5 -5 -4 24.1 15.1
 -5 5 -4 39.6 21.2
 5 -5 -4 17.5 12.3
 -5 5 -4 20 17.4
 5 5 4 23.1 15.9
 -5 -5 4 -11.4 21.6
 5 5 4 39.7 18.3
 -5 -5 4 6.8 13.1
 5 -5 -4 43.4 18.6
 5 5 4 32.7 16.6
 -5 -5 4 18.3 15.7
 6 5 -4 32.7 21.7
 -6 -5 -4 17 24.8
 6 -5 4 -1 19.4
 6 -5 4 24.9 25
 -6 5 4 24.5 18.1
 -6 -5 -4 1.8 21.4
 -6 5 4 16.6 25.7
 6 5 -4 49.2 25.2
 -6 -5 4 -1.4 18
 6 -5 -4 3 21.9
 -6 5 -4 -25.8 23
 6 -5 -4 -2.2 15.1
 6 -5 -4 16.7 25.6
 -6 5 -4 4.7 27
 0 6 -4 769.42 26.6
 0 -6 4 745.33 26.5
 0 6 4 694.33 19.5
 0 6 -4 762.22 24.9
 0 -6 4 723.23 27.3
 0 6 4 725.93 27.7
 0 -6 4 768.92 24.2
 0 6 4 735.43 21.6
 0 -6 -4 716.03 28.5
 0 -6 -4 831.02 28.4
 0 -6 -4 735.43 19.6
 1 -6 4 91.59 12.8
 1 6 -4 118.39 11.3
 1 -6 4 88.49 11
 -1 -6 -4 88.19 10.7
 -1 6 4 102.79 12.3
 -1 -6 -4 106.29 8.8
 -1 6 4 101.09 13.8
 -1 -6 -4 98.79 13.4
 1 6 -4 89.39 12.3
 1 -6 4 98.69 12.6
 -1 -6 -4 103.69 10.4
 1 -6 4 96.99 9.6
 1 6 -4 103.99 8.7
 -1 6 4 104.29 10.6
 -1 -6 4 103.09 8.7
 -1 6 -4 108.49 8.3
 -1 6 -4 122.49 11.6
 -1 6 -4 111.79 14.2
 -1 -6 4 83.29 10.3
 1 -6 -4 98.79 10.5
 1 6 4 88.49 11.4
 1 -6 -4 103.09 11.6
 -1 -6 4 106.39 13.9
 -1 -6 4 121.49 15
 1 6 4 100.59 10.4
 1 6 4 103.69 10.9
 1 -6 -4 96.69 12.7
 -2 -6 -4 305.77 21
 -2 6 4 327.57 17.4
 2 -6 4 302.07 17.1
 2 -6 4 334.27 16.4
 2 6 -4 312.37 17.5
 -2 -6 -4 346.27 17.6
 -2 6 4 328.37 19.3
 -2 6 4 314.47 17.2
 -2 -6 -4 354.96 18.5
 2 -6 4 328.97 18.3
 2 6 -4 320.67 12.3
 2 6 -4 334.67 17.1
 2 -6 -4 327.37 15.1
 2 -6 -4 355.06 17.9
 2 6 4 308.17 19.1
 -2 -6 4 299.77 19
 -2 6 -4 298.97 12
 2 6 4 298.87 18
 -2 6 -4 321.07 17.9
 -2 -6 4 344.17 21.4
 2 -6 -4 321.47 18.7
 -2 6 -4 362.56 21.8
 2 6 4 322.17 15.9
 -2 -6 4 326.27 14.2
 -2 -6 4 291.57 16.9
 -2 6 -4 337.27 14.7
 3 6 -4 344.47 22.5
 -3 -6 -4 341.47 21.8
 -3 -6 -4 372.76 22.6
 3 -6 4 342.97 17.2
 3 -6 4 353.16 22.2
 3 6 -4 344.87 20.3
 -3 6 4 371.86 22.5
 3 6 -4 381.36 22.6
 -3 6 4 308.97 13
 -3 -6 -4 354.86 22
 3 -6 4 381.96 23.3
 -3 6 4 383.56 24
 -3 6 -4 368.86 19.7
 -3 -6 4 322.17 22.4
 3 -6 -4 359.76 21.2
 -3 6 -4 347.17 21.4
 -3 -6 4 331.27 22.2
 3 -6 -4 348.17 15
 3 6 4 337.67 20.6
 3 6 4 333.67 16.8
 3 -6 -4 412.86 25.2
 3 6 4 371.46 22
 3 -6 -4 385.16 22.8
 -3 6 -4 399.56 26.2
 -3 -6 4 356.16 16.9
 -3 -6 4 337.27 25.1
 4 6 -4 57.29 11.8
 4 -6 4 52.59 14.7
 4 -6 4 52.79 16.1
 4 -6 4 48.2 14.8
 -4 -6 -4 101.39 18.6
 -4 -6 -4 73.49 13.1
 -4 6 4 45.5 11.7
 -4 -6 -4 72.89 14.7
 -4 6 4 95.49 18.2
 -4 6 4 84.79 15.8
 4 6 -4 75.09 13.9
 4 6 -4 58.79 15.5
 -4 -6 4 54.89 17.9
 4 -6 -4 61.19 13
 -4 -6 4 59.99 13.9
 4 6 4 85.59 17.4
 4 6 4 52.79 12.3
 -4 6 -4 82.69 16.5
 -4 6 -4 61.09 12.8
 4 -6 -4 58.49 12.4
 -4 6 -4 97.39 18.7
 4 -6 -4 65.69 14.5
 -4 -6 4 59.79 15.8
 5 6 -4 14.6 18.9
 5 -6 4 20.6 18.5
 -5 6 4 14.2 16.5
 -5 6 4 9.8 20
 5 6 -4 10.4 36.1
 -5 -6 -4 16.6 23.3
 5 -6 4 -19.8 16.1
 5 6 4 30 22.4
 -5 -6 4 -20.8 19.1
 5 -6 -4 9.4 12.4
 5 6 4 -18.9 18.2
 5 -6 -4 -26.5 18.2
 -5 6 -4 6.1 14.6
 -5 6 -4 -8.6 25.9
 -5 -6 4 -1.3 24.4
 -5 6 -4 48.9 15.7
 5 -6 -4 5.8 18.6
 0 -7 -4 115.59 5.4
 0 -7 -4 123.99 15.5
 0 7 4 124.69 8.5
 0 7 4 125.89 15.5
 0 -7 4 142.19 15.8
 0 7 -4 108.99 13.8
 0 -7 4 116.09 10.8
 0 -7 -4 117.59 15.3
 0 -7 4 115.39 14
 0 7 4 128.09 14.5
 0 -7 -4 129.99 11.7
 0 7 -4 133.39 11.4
 0 7 -4 118.09 14.5
 -1 -7 -4 60.09 11.2
 1 7 -4 71.69 10.5
 1 -7 4 76.99 9.7
 1 -7 4 66.29 12.1
 -1 7 4 61.19 9.4
 -1 7 4 74.29 11
 -1 7 4 69.99 13.4
 1 -7 4 60.39 11.7
 1 -7 4 75.79 11.1
 -1 -7 -4 73.29 8.5
 -1 -7 -4 82.39 14.2
 1 7 -4 75.89 11.1
 1 7 -4 73.09 11.5
 -1 -7 -4 60.49 10.6
 -1 7 -4 74.39 11.8
 1 -7 -4 79.49 12.3
 -1 -7 4 71.59 11.7
 -1 -7 4 60.39 8.6
 -1 -7 4 61.19 11.2
 -1 -7 4 73.39 10.7
 1 7 4 78.69 12.4
 -1 7 -4 65.39 8.8
 1 -7 -4 74.09 11.8
 -1 -7 4 74.19 11.8
 1 7 4 80.49 11.1
 1 -7 -4 67.39 12.9
 2 7 -4 452.75 22
 2 -7 4 455.65 22.6
 -2 7 4 455.65 26.7
 2 7 -4 406.16 22
 -2 -7 -4 475.05 25.6
 2 -7 4 476.65 24.6
 2 7 -4 431.26 16.9
 -2 7 4 439.46 22.7
 2 -7 4 421.26 22.4
 -2 7 4 466.75 24.2
 -2 -7 -4 465.05 24.4
 2 -7 -4 442.96 24.1
 -2 -7 4 451.45 23.4
 2 -7 -4 436.86 19.2
 -2 7 -4 436.26 24
 2 7 4 458.15 24.3
 -2 -7 4 443.86 17.3
 -2 -7 4 452.05 26.7
 -2 -7 4 453.15 27
 2 7 4 448.96 22.9
 -2 7 -4 452.25 18.6
 2 -7 -4 476.05 24.4
 2 7 4 443.26 20.5
 -2 7 -4 444.66 24.2
 3 7 -4 119.59 14.9
 -3 -7 -4 155.48 20
 3 -7 4 154.78 19.1
 -3 -7 -4 118.19 16.7
 -3 7 4 136.29 19.4
 3 -7 4 132.89 18.1
 3 -7 4 127.39 15.8
 -3 7 4 161.58 20.9
 -3 -7 -4 128.99 17.5
 -3 7 4 136.49 21
 3 7 -4 105.59 14.4
 3 7 4 131.89 14.4
 -3 -7 4 169.88 20.9
 -3 -7 4 116.39 19.8
 -3 7 -4 163.88 23.5
 3 7 4 132.09 18.7
 -3 7 -4 123.19 16
 3 -7 -4 138.89 18.5
 -3 -7 4 116.29 12.3
 3 -7 -4 133.79 18.2
 3 7 4 143.19 15.2
 3 -7 -4 133.59 18.9
 -3 -7 4 156.18 19.7
 4 -7 4 52.59 16
 -4 -7 -4 36.8 17.1
 4 7 -4 50.49 16.2
 -4 -7 -4 52.09 15.6
 4 -7 4 38.7 14.1
 4 7 -4 63.49 14.1
 4 -7 4 18 16.4
 4 7 -4 28.3 21.2
 -4 7 4 57.99 18.3
 -4 -7 -4 77.39 17.9
 -4 7 4 61.79 21.3
 4 -7 -4 37.6 18.4
 4 -7 -4 33.6 12.2
 4 7 4 54.29 16.3
 -4 -7 4 59.49 18
 4 7 4 76.09 15.1
 -4 7 -4 64.59 19.6
 4 -7 -4 36.7 16.1
 -4 7 -4 26.6 13.1
 -4 -7 4 69.19 20.8
 -4 7 -4 61.69 18.1
 5 7 -4 66.99 24
 -5 -7 -4 53.99 21.2
 5 -7 4 28 15.6
 5 -7 4 28 14.3
 -5 7 4 42.9 24.9
 5 7 -4 49 20.2
 -5 7 4 -2.5 22.6
 -5 -7 -4 42.3 21.6
 5 7 4 29.4 18.9
 -5 -7 4 -9.9 21.5
 5 7 4 50.79 17.3
 5 -7 -4 15.5 19.3
 -5 7 -4 36.5 24.9
 5 -7 -4 11.1 18.5
 -5 -7 4 6.4 15.5
 -5 7 -4 24.2 23.1
 5 -7 -4 -37.8 23.3
 5 7 4 16.6 24.8
 0 8 4 28.1 12.1
 0 -8 -4 37.1 12
 0 8 -4 22 12
 0 -8 4 7.1 10.7
 0 -8 4 -0.1 10.3
 0 -8 -4 19 11.8
 0 -8 4 16.4 11.6
 0 8 4 20.9 11.5
 0 8 -4 17 7.2
 0 -8 -4 8.8 7.5
 0 8 -4 1.6 10.7
 0 8 4 2.8 5.4
 0 -8 4 7.6 7.2
 1 -8 4 116.19 15.2
 1 8 -4 119.49 13.5
 -1 8 4 125.29 14.1
 1 8 -4 126.09 13.9
 -1 -8 -4 155.28 20
 1 8 -4 117.69 15.9
 -1 -8 -4 128.19 13.6
 -1 8 4 109.79 12.8
 -1 -8 -4 151.88 19.7
 1 -8 4 122.19 16.3
 1 8 -4 123.59 10.6
 1 -8 4 124.39 16.7
 -1 8 4 150.08 18.9
 1 -8 4 143.89 14.5
 -1 -8 -4 116.89 10.9
 -1 -8 4 115.09 16.8
 -1 -8 4 134.29 13.9
 -1 8 -4 154.18 20.1
 1 8 4 134.09 13.9
 1 -8 -4 109.79 14.9
 -1 -8 4 120.19 15.5
 -1 8 -4 107.99 11.4
 1 8 4 110.49 13.7
 1 8 4 147.39 17
 -1 8 -4 106.49 14.4
 1 -8 -4 129.59 15.8
 -1 -8 4 129.69 18
 1 -8 -4 120.19 14.9
 2 -8 4 10.6 9.5
 -2 -8 -4 39.5 12.4
 2 -8 4 20.2 9.9
 2 8 -4 19.3 11.5
 -2 -8 -4 25.2 13.3
 2 -8 4 30.1 8.4
 2 8 -4 16 12.2
 2 8 -4 30.6 8.5
 -2 -8 -4 20.8 11.1
 -2 8 4 46.5 11.6
 2 -8 4 14.4 12.6
 -2 8 4 35 11
 -2 8 4 28.8 11.5
 -2 8 -4 27.3 9.8
 2 8 4 35.4 13.7
 -2 -8 4 23.6 7.3
 -2 8 -4 25.5 11.5
 2 -8 -4 16.5 9.8
 2 8 4 25.9 12.3
 -2 8 -4 29.8 12.8
 -2 -8 4 17.6 12.1
 2 8 4 22.4 10.3
 2 -8 -4 13.7 10.5
 2 -8 -4 15.1 12.2
 -2 -8 4 11.5 14.2
 -2 -8 4 27.2 12.1
 -3 8 4 92.99 16.9
 -3 8 4 54.19 16.7
 3 8 -4 77.99 14.8
 -3 -8 -4 81.09 17.6
 3 -8 4 57.69 12.8
 -3 -8 -4 50.79 19.1
 3 8 -4 50.29 15.8
 -3 -8 -4 72.59 15
 3 -8 4 58.49 17.3
 3 -8 4 47 13.7
 -3 8 4 53.69 19.3
 3 -8 -4 59.49 15.1
 3 8 4 44.2 16.7
 3 8 4 53.49 12.7
 3 -8 -4 53.29 18.4
 -3 8 -4 72.29 20.3
 -3 -8 4 45.5 19.2
 -3 -8 4 58.39 12.9
 -3 8 -4 108.79 18.2
 -3 -8 4 45.2 18.6
 -4 8 4 -20.3 18.8
 -4 -8 -4 18.8 17.9
 4 8 -4 11.4 17.5
 -4 -8 -4 -21.5 14.3
 4 8 -4 1.4 23
 -4 -8 -4 7.2 19.6
 4 8 -4 -12.2 14.1
 -4 8 4 2.4 20.4
 -4 8 4 14.4 17.5
 -4 8 -4 16.6 23.5
 4 -8 -4 -0.4 16.8
 4 -8 -4 6.9 16.3
 4 -8 -4 -30.9 13.4
 -4 8 -4 32.2 23
 4 8 4 24.2 22.2
 -4 -8 4 -5.3 17.5
 -4 -8 4 -2.9 20.3
 -5 -8 -4 21.7 21.7
 -5 -8 -4 33.8 25.3
 5 -8 4 -33.8 22.2
 5 8 -4 30.9 27.4
 5 -8 4 10 20.9
 5 8 -4 -19.7 16.2
 -5 -8 -4 53.49 19.7
 -5 8 -4 -39.1 19.7
 -5 -8 4 4.2 19.4
 5 8 4 -30.5 24.3
 5 8 4 50.09 36.4
 5 -8 -4 -26.5 14.5
 5 -8 -4 18.8 21.2
 -5 8 -4 7.4 26.2
 5 -8 -4 41.1 24.4
 0 -9 4 -1.5 12.7
 0 9 4 -0.1 13
 0 -9 -4 12.8 11.2
 0 9 -4 32.9 13.9
 0 -9 4 39.4 11.9
 0 -9 -4 33 14.7
 0 9 4 23.8 11.1
 0 9 -4 14.2 9.7
 0 -9 4 -2.7 11.9
 0 -9 -4 10.4 9
 0 -9 4 4.9 8.8
 0 9 -4 0.4 12.9
 1 -9 4 -25.1 12.9
 -1 -9 -4 9.1 15.2
 1 -9 4 7.3 9.1
 1 9 -4 -0.4 12.3
 1 -9 4 19.1 13.4
 1 -9 4 7.3 13.5
 -1 9 4 -12.4 9.3
 1 9 -4 7.5 12.5
 -1 -9 -4 -0.5 14.5
 -1 9 4 -4.8 11.2
 -1 -9 -4 16.1 12
 1 9 -4 23.4 12.4
 1 9 4 -7.2 9.8
 1 9 4 -10.4 11.5
 1 -9 -4 4.1 14.5
 -1 -9 4 -9.4 11.7
 -1 -9 4 -5.7 15
 -1 -9 4 9.4 15.2
 -1 9 -4 -7.1 10.2
 1 9 4 7.6 12.4
 -1 9 -4 -7.3 11
 1 -9 -4 -0.5 11.2
 -1 9 -4 25.7 13.9
 1 -9 -4 4.6 11.6
 2 -9 4 19.7 15.4
 2 9 -4 26.1 11.6
 2 -9 4 22.9 14.3
 2 -9 4 38.9 12.7
 -2 9 4 27.2 12.3
 -2 -9 -4 52.39 13.7
 -2 9 4 22.7 14.3
 2 9 -4 28.6 13.8
 -2 -9 -4 38.1 17.6
 -2 9 4 16.4 16
 -2 -9 -4 31.5 17
 -2 -9 4 16.4 17.6
 2 -9 -4 29.7 13.9
 2 9 4 26.9 12.6
 2 -9 -4 39.8 18.3
 2 9 4 20.1 13.9
 -2 9 -4 35.4 14.8
 2 9 4 56.49 15.9
 -2 -9 4 38.2 14
 -2 -9 4 -1.2 12.5
 2 -9 -4 26.4 14.4
 -2 9 -4 11.1 13.6
 -3 9 4 9.3 18.4
 -3 -9 -4 -2.6 14
 -3 -9 -4 -6.6 36.5
 -3 9 4 33.8 28
 3 -9 4 36.1 17.9
 3 -9 4 16.2 16.2
 3 9 -4 -12.1 17.4
 -3 -9 -4 8.3 18.6
 -3 9 4 7.5 16.5
 3 9 -4 20.9 15.6
 3 9 4 5.5 15.6
 -3 9 -4 -21.1 17.3
 3 -9 -4 6.1 12
 -3 9 -4 27.4 39.7
 -3 -9 4 1.6 29.4
 -3 -9 4 -32.5 21.9
 -3 -9 4 1.9 15.9
 3 9 4 -2.5 13.1
 3 -9 -4 26.3 15.2
 -4 9 4 40.4 18
 -4 9 4 40.3 27.2
 4 9 -4 32.5 18.9
 -4 -9 -4 17.4 24.4
 -4 9 4 54.69 20.6
 4 -9 4 6.1 18.9
 4 9 -4 43.1 21.1
 -4 -9 -4 8.9 18
 4 9 -4 67.19 21.9
 -4 -9 -4 29 20.1
 4 -9 4 37.7 21.4
 4 9 4 38.8 17
 4 -9 -4 7.6 18.7
 -4 9 -4 83.39 24.6
 -4 -9 4 55.19 24.7
 4 -9 -4 16.8 22.5
 -4 -9 4 60.99 21.1
 4 9 4 45 18.9
 -4 9 -4 95.59 22.1
 0 -10 4 12.2 14.8
 0 10 4 10.5 12.2
 0 -10 4 37.8 17.8
 0 -10 4 -2.5 16
 0 10 -4 21.4 11.6
 0 -10 -4 12.6 16
 0 10 -4 7.6 16.9
 0 10 4 2.7 16.8
 0 -10 -4 30.6 19.6
 0 -10 -4 12 14
 1 -10 4 86.59 16.7
 1 10 -4 120.29 19.6
 1 -10 4 92.59 19.2
 1 10 -4 90.59 19.3
 -1 -10 -4 113.39 22
 -1 10 4 88.39 16.4
 1 10 -4 131.49 19.4
 1 -10 4 126.69 21.2
 -1 -10 -4 96.59 15.1
 -1 -10 -4 129.19 22.7
 -1 10 4 115.29 23.4
 -1 -10 4 117.19 20.9
 -1 10 -4 158.28 24
 -1 -10 4 91.99 14.3
 -1 -10 4 79.39 18
 1 -10 -4 102.09 19.5
 1 10 4 115.59 19
 1 -10 -4 104.79 16.1
 1 10 4 98.99 20.2
 1 10 4 103.79 16
 -1 10 -4 83.69 16.7
 1 -10 -4 133.79 23.4
 -1 10 -4 95.99 20.7
 -2 10 4 97.69 16.9
 -2 -10 -4 61.09 17.6
 2 10 -4 59.19 18.2
 2 -10 4 24.9 13.2
 -2 10 4 74.09 32.6
 2 -10 4 46.6 18.7
 -2 -10 -4 48.4 16.6
 -2 10 4 32.6 14.3
 2 10 4 55.89 15.3
 2 10 4 38 16.7
 2 -10 -4 54.09 22.2
 -2 -10 4 49.2 17.8
 -2 -10 4 57.09 22.2
 -2 10 -4 7.4 22.9
 -2 10 -4 46.6 16.1
 2 -10 -4 46.2 17.6
 -3 10 4 39.1 20.2
 -3 -10 -4 23.9 18.3
 3 -10 4 96.39 18.5
 3 -10 4 19.7 19.5
 -3 10 4 53.09 22.3
 -3 10 4 50.99 19.7
 3 10 -4 52.29 20.9
 3 10 -4 51.09 20
 3 -10 4 25.4 19
 -3 -10 -4 42.7 20.1
 -3 -10 4 38.1 18.5
 3 -10 -4 55.19 19.7
 3 -10 -4 62.19 22.7
 -3 10 -4 43.9 22.9
 3 10 4 88.89 16.8
 -3 -10 4 46.1 21
 -3 -10 4 64.39 22.6
 -3 10 -4 60.99 26.6
 3 10 4 56.19 23
 -4 -10 -4 21.5 20.2
 -4 10 4 21.8 30.1
 4 10 -4 41.7 35.1
 -4 10 4 42.2 27.8
 4 10 -4 58.19 18.1
 -4 10 4 6.6 25.3
 4 -10 4 -9 24.4
 4 -10 -4 57.79 27.3
 -4 -10 4 8.3 22.6
 -4 10 -4 4.1 25.8
 4 10 4 39 27.1
 4 10 4 41.5 17.4
 -4 10 -4 -17.8 22
 -4 -10 4 58.69 22.2
 4 -10 -4 16.7 22
 0 11 4 50.19 20.3
 0 -11 -4 11.3 18.8
 0 -11 -4 -29.7 21.8
 0 -11 -4 -4.5 18.5
 0 -11 4 36.9 17.6
 0 11 -4 11.7 21.1
 0 11 4 7.2 21.2
 0 -11 4 35.5 19.6
 1 11 -4 31.3 22.9
 -1 11 4 32.4 20.4
 -1 -11 -4 -9.2 21.3
 1 -11 4 27.4 20.7
 1 11 -4 11.8 18.6
 1 11 -4 -17.5 15.9
 1 -11 4 23.8 13.3
 -1 -11 -4 32.3 17.9
 -1 -11 4 64.99 24.3
 1 11 4 17.5 20.7
 1 -11 -4 -6.3 16.4
 1 -11 -4 8.5 17
 1 -11 -4 -11.9 16.1
 -1 -11 4 49.6 21.3
 -1 11 -4 35.2 21.4
 1 11 4 23.6 18
 1 11 4 -6.2 18.3
 -1 11 -4 51.79 25.2
 -2 -11 -4 4.3 22.5
 -2 11 4 -8.1 24.8
 -2 11 4 0.2 22.1
 2 -11 4 3.4 14.1
 2 -11 4 2.3 21.1
 2 11 -4 1.8 19.4
 -2 -11 -4 -26.2 16.9
 -2 11 -4 36.7 22.9
 2 -11 -4 16.9 18.8
 2 -11 -4 -30.1 23.3
 -2 11 -4 3.5 27.1
 -2 -11 4 60.19 26.9
 -2 -11 4 31.9 23.3
 -2 11 -4 12.8 18.1
 2 11 4 39.1 17.3
 2 11 4 -11.1 17.6
 -3 -11 -4 -10.9 25.7
 3 -11 4 45.7 29.2
 3 -11 4 46.5 24.9
 3 11 -4 -53.99 23
 3 -11 4 34.4 24.2
 -3 11 4 51.29 24.1
 3 11 -4 -13.1 16.5
 -3 11 4 60.19 23.2
 -3 11 -4 8.4 24.2
 -3 -11 4 11.1 20.2
 3 -11 -4 -3.4 19.5
 -3 -11 4 38.2 31
 -3 11 -4 11.8 23.1
 -3 -11 4 -30.5 28.3
 3 -11 -4 25.3 22.7
 3 11 4 3.6 20.1
 3 11 4 19 26.6
 0 12 4 51.89 24.4
 0 -12 -4 6.6 19.7
 0 12 4 28.4 25.1
 0 12 -4 -0.5 26.1
 0 -12 4 21.4 20.2
 0 -12 4 -23.4 17.4
 0 -12 -4 -39.8 25
 0 -12 4 6.2 22.6
 0 -12 -4 -5.5 20.2
 0 12 -4 -32.2 16.2
 -1 12 4 -66.39 43.2
 1 12 -4 -36 15.1
 -1 -12 -4 2.7 21.4
 1 12 -4 -24.7 23.9
 -1 -12 -4 -12.7 24.2
 -1 12 4 34.9 24.4
 1 -12 4 31.4 21.2
 1 -12 4 -6.1 24.1
 1 12 4 12.7 20
 1 12 4 7.6 22.4
 1 -12 -4 25.5 21.2
 -1 -12 4 6.5 25.3
 -1 12 -4 5.5 29.6
 1 12 4 -12.7 23.1
 1 -12 -4 41.1 20.7
 -1 12 -4 0.2 25.2
 2 -12 4 88.09 40.2
 2 12 -4 -23.8 23.8
 2 -12 -4 45 23
 -2 -12 4 45.8 27.9
 2 12 4 70.89 30.9
 -2 12 -4 -1.6 39.5
 -2 12 -4 -4.4 27.4
 0 0 -5 6.9 3.9
 0 0 5 -0.1 3
 0 0 -5 4.3 2.7
 0 0 5 -0.2 2.3
 0 0 5 4.8 3.4
 0 0 5 0.9 3.4
 0 0 -5 1.9 3.7
 0 0 -5 2.9 3.2
 0 0 -5 3.2 3
 0 0 -5 0.6 2.5
 0 0 5 0 2.6
 0 0 5 -2.2 3.2
 1 0 5 169.38 8.6
 1 0 5 166.68 5.6
 1 0 -5 162.78 8.6
 1 0 5 172.68 9
 1 0 -5 180.08 9.4
 -1 0 5 172.38 8.9
 -1 0 5 161.38 4.7
 1 0 5 167.28 9
 -1 0 5 161.28 4.8
 -1 0 -5 171.88 9.2
 1 0 5 168.18 6.4
 -1 0 5 163.78 8.3
 1 0 -5 165.88 8.7
 1 0 5 175.28 8.4
 1 0 -5 166.38 7.1
 -1 0 -5 162.48 8.8
 -1 0 5 179.48 8.5
 2 0 5 14.6 6.1
 2 0 5 18.2 5.9
 -2 0 5 12.8 4.8
 -2 0 5 15.9 4.6
 2 0 -5 17.1 5.3
 2 0 5 16.6 4.3
 -2 0 5 12.2 4.8
 2 0 5 15.8 1.7
 2 0 -5 16.7 4.9
 -2 0 -5 14.9 4.3
 -2 0 -5 12.8 4.7
 2 0 -5 11.7 2.3
 2 0 5 10.1 1.7
 2 0 -5 18.1 4.6
 -2 0 5 18 4.6
 -2 0 -5 10.4 5.8
 2 0 -5 18.1 5.6
 -3 0 -5 6.5 8.6
 3 0 5 17.1 7
 -3 0 5 7.1 5.3
 3 0 5 5.5 3.1
 -3 0 5 7.5 6.4
 3 0 -5 0.8 4.1
 3 0 5 0.8 6.3
 -3 0 5 15.7 9
 -3 0 -5 8.6 5.1
 -3 0 -5 0.1 7.1
 3 0 -5 1.9 6.5
 -4 0 -5 124.29 16.8
 4 0 -5 80.89 10.2
 4 0 5 78.09 13.7
 4 0 5 64.09 12.3
 -4 0 -5 88.49 11.9
 -4 0 5 84.59 10.5
 4 0 5 95.79 13.6
 -4 0 5 78.29 13.5
 -4 0 5 95.59 13.1
 -4 0 5 96.29 14.9
 -4 0 -5 82.59 13.7
 4 0 5 85.99 8.5
 4 0 -5 94.99 15.7
 4 0 -5 78.69 11.8
 -5 0 -5 303.37 20.8
 -5 0 5 286.77 22.6
 -5 0 -5 294.87 21.4
 -5 0 5 347.57 26.2
 5 0 5 333.87 24.2
 5 0 -5 300.27 27.6
 5 0 -5 323.97 21.9
 5 0 5 302.57 21.4
 -5 0 5 260.57 17.9
 5 0 -5 312.17 21.6
 -5 0 5 296.47 24.5
 -5 0 -5 326.77 26.2
 5 0 5 293.87 22.6
 -6 0 -5 16.5 17.5
 6 0 -5 7.9 13.9
 6 0 -5 -9.1 20.8
 6 0 5 -2 17.7
 6 0 5 -14.9 18.2
 -6 0 5 16.3 19.3
 -6 0 5 5 18.8
 0 -1 -5 50.89 4.6
 0 -1 5 66.99 6.2
 0 1 -5 44.2 4
 0 -1 -5 52.49 4.7
 0 -1 -5 54.99 5.1
 0 -1 5 59.99 5.9
 0 1 5 51.39 4.7
 0 1 -5 54.39 4.7
 0 -1 5 56.29 4.7
 0 -1 5 50.89 5.7
 0 -1 -5 56.89 5.2
 0 1 -5 46.6 5.7
 0 1 -5 52.89 3.2
 0 -1 -5 49.2 5.8
 0 -1 -5 59.39 3.1
 0 1 -5 54.69 6.2
 0 1 5 66.79 5.4
 0 1 5 55.89 2.9
 0 1 5 47.4 5.9
 0 -1 5 62.09 4.6
 0 1 -5 57.99 3.2
 0 1 -5 45.3 5.2
 0 1 5 53.29 4.5
 0 -1 -5 45.5 5.1
 1 1 -5 480.25 16.7
 1 -1 5 482.45 15.8
 1 -1 5 482.05 16.5
 -1 1 5 478.75 15.9
 -1 1 5 483.55 16.8
 -1 -1 -5 483.75 14.2
 1 1 -5 476.95 11.6
 1 1 -5 470.45 14.8
 1 -1 5 474.95 17.3
 -1 1 5 497.55 14.9
 1 -1 5 510.15 17.6
 1 1 -5 492.75 11.7
 1 -1 5 504.15 14.2
 -1 -1 -5 479.35 16.5
 1 1 -5 474.05 15.2
 -1 -1 -5 498.85 17.3
 -1 1 5 497.25 17.1
 -1 -1 -5 471.75 15.8
 -1 1 5 480.65 13.4
 -1 -1 5 484.45 17.1
 1 1 5 482.85 17.1
 -1 1 -5 479.25 15.9
 -1 -1 5 488.35 16.8
 1 1 5 489.65 16.3
 -1 -1 5 492.35 16.9
 1 1 5 495.85 16.5
 -1 -1 5 473.35 15.2
 1 -1 -5 458.85 15.5
 1 -1 -5 492.35 16.5
 -1 -1 5 480.85 14.7
 -1 1 -5 495.75 17.1
 1 -1 -5 478.35 17.1
 1 1 5 486.05 13.9
 1 -1 -5 491.15 14.9
 -1 1 -5 454.75 15.9
 -1 1 -5 495.15 12.7
 -1 1 -5 505.95 12.6
 -2 1 5 682.83 21.8
 2 1 -5 628.94 19.1
 2 -1 5 628.74 20
 -2 1 5 667.43 21.7
 2 -1 5 644.54 23.1
 -2 -1 -5 665.43 21.9
 -2 -1 -5 654.73 22.8
 -2 -1 -5 646.24 18.1
 -2 1 5 646.74 23.3
 2 -1 5 647.94 20.5
 -2 -1 -5 648.74 21.5
 2 1 -5 676.13 23.5
 2 -1 5 636.44 22.9
 2 1 -5 646.24 16.6
 2 1 -5 660.23 21.6
 2 1 5 636.74 22.5
 -2 -1 5 615.94 22.3
 -2 1 -5 668.53 23.1
 2 1 5 671.13 22.3
 -2 1 -5 646.44 22.6
 -2 -1 5 640.14 22.4
 -2 -1 5 656.63 22.5
 2 1 5 648.04 20.4
 2 -1 -5 664.23 21.6
 2 -1 -5 667.63 21.5
 -2 -1 5 658.43 19.2
 2 -1 -5 661.03 18.1
 2 -1 -5 638.94 22.7
 -2 1 -5 669.63 20.2
 -3 -1 -5 470.95 19.4
 3 1 -5 437.06 15.8
 3 -1 5 479.35 21.7
 3 1 -5 462.45 14.7
 -3 1 5 456.85 16.4
 -3 1 5 486.25 20.3
 -3 1 5 449.46 20.8
 3 -1 5 453.95 14.5
 3 1 -5 441.26 23.2
 3 1 -5 436.66 22.1
 3 -1 5 494.65 19.8
 -3 -1 -5 462.85 20.8
 -3 -1 -5 486.55 20.1
 -3 1 5 467.55 18.3
 3 -1 5 497.45 21.6
 3 -1 -5 453.45 22.2
 -3 1 -5 458.35 16.8
 -3 -1 5 407.36 22.4
 -3 -1 5 465.35 15.6
 3 1 5 476.55 19.2
 3 -1 -5 464.35 15.8
 3 1 5 475.55 18.7
 3 1 5 459.25 15.1
 3 1 5 456.85 21.6
 3 -1 -5 478.75 18.6
 -3 -1 5 495.45 20.2
 -3 1 -5 460.75 22.1
 -3 -1 5 457.45 20.3
 3 -1 -5 439.26 21.9
 -3 1 -5 453.05 20.5
 -4 -1 -5 766.02 31.7
 4 -1 5 793.42 31.6
 4 -1 5 751.12 22.4
 -4 1 5 843.22 31.7
 -4 -1 -5 814.82 33.7
 4 1 -5 797.82 25.1
 4 -1 5 820.52 31.6
 4 1 -5 763.62 31.8
 4 1 -5 802.12 32.4
 4 -1 5 746.73 30.8
 -4 1 5 817.62 32.6
 -4 1 5 849.41 29.2
 4 -1 -5 860.21 29.1
 -4 1 -5 793.42 26.3
 4 -1 -5 834.72 26.5
 -4 1 -5 824.42 33.5
 4 1 5 800.72 24.8
 -4 -1 5 761.02 31
 -4 1 -5 781.52 31.9
 4 1 5 805.92 31.5
 -4 -1 5 767.22 32.4
 -4 -1 5 809.62 31.5
 4 -1 -5 827.32 33.7
 -4 -1 5 824.42 24.4
 4 -1 -5 865.11 32.9
 4 1 5 848.82 31.7
 -5 1 5 3.4 13.8
 -5 -1 -5 16.8 14
 -5 -1 -5 15.7 11.3
 5 -1 5 2.7 12.4
 -5 1 5 -1.7 13.3
 5 1 -5 2.8 10.1
 5 -1 5 3.5 9.7
 -5 1 5 12.5 15
 5 1 -5 21.8 16.2
 -5 -1 -5 2 15
 5 -1 5 -0.4 13.4
 5 1 5 2.4 13.7
 5 -1 -5 11.1 12.8
 -5 -1 5 15.5 13.2
 5 -1 -5 -14.3 9.4
 5 -1 -5 -6.7 14.1
 5 1 5 4.3 13
 -5 -1 5 2.5 14.1
 -5 1 -5 14 14.1
 5 1 5 22.6 13.1
 -5 -1 5 -2.1 13.8
 -5 1 -5 14.7 14.6
 6 -1 5 14.1 13.3
 -6 1 5 8.5 19
 -6 -1 -5 -23.4 18.5
 6 1 -5 12.5 22.8
 -6 -1 -5 2.1 20.7
 6 1 -5 28.8 19.9
 6 -1 5 -46.7 17.9
 -6 -1 5 27.6 20.2
 -6 1 -5 0.5 21.5
 -6 1 -5 9.9 19.5
 -6 -1 5 6.8 16.7
 -6 1 -5 67.19 22.2
 6 1 5 1.3 17.5
 6 -1 -5 -5 18.1
 6 -1 -5 -7.8 20.3
 6 1 5 28.2 19.7
 -6 -1 5 15.1 17.1
 0 2 5 33.9 5.1
 0 -2 5 32 4.6
 0 2 -5 33 5.3
 0 -2 5 25.8 4.9
 0 -2 -5 30.8 4.3
 0 -2 -5 32.2 3.7
 0 -2 5 35.9 4.1
 0 -2 -5 31 4.8
 0 2 5 24.5 4.4
 0 2 -5 33.6 6.4
 0 -2 -5 37.3 4.6
 0 2 -5 31.3 4.7
 0 -2 -5 26.8 4.8
 0 2 -5 36.4 4.7
 0 -2 5 32.3 5.3
 0 -2 5 30.8 4.5
 0 -2 5 29.6 4.5
 0 2 -5 32.9 4.8
 0 -2 -5 29.1 5.5
 0 -2 -5 28.6 4.3
 0 2 -5 35.7 4.2
 0 2 5 34.6 4.9
 -1 2 5 1273.07 32.7
 1 2 -5 1225.78 33.4
 1 2 -5 1251.27 35.2
 1 -2 5 1247.78 31.2
 1 2 -5 1235.68 30.8
 -1 2 5 1259.77 35.1
 -1 2 5 1218.38 33
 1 2 -5 1278.17 33.4
 1 -2 5 1261.27 36
 -1 2 5 1270.87 32.5
 -1 -2 -5 1226.58 33.1
 -1 -2 -5 1279.17 35.9
 -1 2 5 1258.77 33
 -1 2 5 1277.37 35.8
 1 2 -5 1223.78 32.6
 1 2 -5 1250.57 30.8
 1 -2 5 1268.37 36
 1 -2 5 1284.77 34.9
 -1 -2 -5 1285.57 34.8
 -1 -2 -5 1229.58 33.2
 1 -2 5 1247.58 32.7
 1 2 5 1278.37 32.5
 -1 2 -5 1212.78 35.4
 1 2 5 1272.77 32.4
 -1 -2 5 1286.97 35.7
 1 -2 -5 1248.08 35.6
 1 -2 -5 1263.07 33.2
 -1 -2 5 1252.57 32.7
 1 2 5 1216.88 33.1
 1 2 5 1264.47 35.2
 1 -2 -5 1257.37 32.9
 1 2 5 1277.17 33.4
 -1 2 -5 1269.07 34.9
 1 -2 -5 1232.08 34.6
 -1 -2 5 1276.27 35
 -1 -2 5 1208.68 33
 1 2 5 1255.97 35.3
 -1 -2 5 1257.97 35.9
 -1 2 -5 1206.58 31.1
 -1 2 -5 1257.47 33.3
 -1 2 -5 1237.78 33
 2 2 -5 757.62 26.4
 2 -2 5 766.82 23.7
 2 -2 5 758.02 25.5
 -2 -2 -5 765.72 26.1
 2 2 -5 748.93 19.8
 -2 2 5 790.22 26
 2 -2 5 728.73 26.4
 -2 -2 -5 791.22 22.6
 -2 -2 -5 773.82 23.5
 -2 2 5 751.12 26.3
 -2 -2 -5 746.13 25.4
 2 2 -5 780.42 24.5
 -2 2 5 745.83 25.2
 2 2 5 768.92 23.6
 -2 -2 5 769.12 26.7
 -2 2 -5 755.72 25.1
 -2 -2 5 760.82 20.5
 -2 -2 5 742.73 25.1
 -2 -2 5 752.22 25.6
 2 -2 -5 750.32 23.5
 2 -2 -5 758.02 24.4
 2 2 5 755.32 25.5
 2 2 5 731.13 24
 2 -2 -5 760.72 22
 -2 2 -5 752.92 21.8
 2 -2 -5 775.92 26.3
 -2 2 -5 744.43 18.4
 -2 2 -5 767.62 26
 2 2 5 758.62 24.5
 -3 -2 -5 75.69 10.3
 3 -2 5 57.99 4.3
 -3 2 5 80.89 10.5
 -3 -2 -5 73.69 7.8
 3 -2 5 54.99 9.5
 -3 2 5 69.69 9.1
 3 2 -5 66.29 6.9
 3 -2 5 65.09 9.8
 3 2 -5 56.49 11.8
 -3 -2 -5 68.49 9.1
 -3 -2 -5 77.29 12.8
 3 -2 5 60.59 11.9
 3 2 -5 70.19 9.6
 -3 2 5 62.19 11.6
 3 -2 -5 65.19 9.3
 -3 2 -5 75.39 11.6
 3 -2 -5 60.49 7.6
 3 -2 -5 72.19 11.8
 -3 2 -5 67.09 6.9
 -3 -2 5 67.69 11.5
 -3 -2 5 69.59 10.2
 3 2 5 83.79 10.6
 -3 -2 5 64.09 4.9
 3 -2 -5 87.69 8.3
 -3 2 -5 72.39 11.8
 3 2 5 55.09 11
 3 2 5 65.39 8.9
 -4 -2 -5 61.29 12.1
 4 2 -5 39.3 9.6
 4 2 -5 42.5 7.9
 4 2 -5 32.9 13.9
 4 -2 5 54.39 12.5
 4 -2 5 64.29 13.7
 -4 2 5 50.59 11.8
 -4 2 5 50.79 13.8
 -4 -2 -5 44.9 11.7
 4 -2 5 48.4 13.4
 4 -2 5 34.7 5.5
 -4 -2 -5 54.19 11.2
 -4 2 5 40.8 11
 -4 2 -5 35 6.9
 4 -2 -5 59.39 12.6
 -4 -2 5 40.2 12.1
 -4 -2 5 47.9 12.6
 4 2 5 47 9.8
 4 -2 -5 43.9 9.5
 -4 2 -5 69.59 13.8
 4 2 5 41.7 8.1
 4 2 5 47.8 12.7
 4 -2 -5 69.39 13.9
 -4 -2 5 46 4.9
 -4 2 -5 58.19 14.1
 4 2 5 57.59 10.3
 4 -2 -5 37.7 8.5
 -4 -2 5 57.99 13
 -5 2 5 33.6 15.3
 5 2 -5 42.3 17.6
 -5 -2 -5 0.9 13.9
 5 -2 5 36.5 15
 5 2 -5 40 15.2
 5 -2 5 24.1 12.1
 5 -2 5 49.2 14.3
 -5 -2 -5 7.1 16.3
 -5 2 5 22.1 12.7
 -5 2 5 19.8 16.3
 -5 -2 -5 19.2 13.2
 -5 -2 5 23.4 14.8
 5 2 5 43.5 16
 -5 2 -5 10.9 14.2
 5 -2 -5 33 12.5
 -5 -2 5 24.2 13.9
 5 2 5 43.7 13.1
 -5 2 -5 40.9 13.3
 5 2 5 26.6 12.8
 5 -2 -5 31.3 11
 5 2 5 37.9 14.5
 -5 -2 5 34.5 12.5
 5 -2 -5 25.1 16.3
 -6 -2 -5 18.1 19.1
 -6 -2 -5 39.7 16.2
 -6 -2 -5 48.5 23.5
 -6 2 5 -14.7 19.6
 6 2 -5 29 20.1
 6 -2 5 38.8 19.3
 6 -2 5 25.9 15.5
 -6 2 5 -6.6 18.9
 -6 2 -5 64.29 21.4
 6 2 5 -4.3 17.8
 -6 -2 5 12.5 18.5
 -6 2 -5 10.4 20.1
 6 -2 -5 -17.3 20.8
 -6 -2 5 -17.7 22.7
 -6 -2 5 59.39 22.3
 6 2 5 34.8 14.5
 -6 2 -5 12.8 19.8
 6 -2 -5 30.9 19.1
 0 -3 -5 1442.16 36.8
 0 -3 5 1424.16 37
 0 -3 5 1421.76 38.3
 0 -3 -5 1390.86 35.8
 0 3 5 1351.16 36.3
 0 -3 5 1404.26 38.5
 0 3 5 1413.06 38.1
 0 -3 5 1406.96 37.1
 0 -3 -5 1393.36 38.9
 0 -3 -5 1356.16 36.4
 0 -3 5 1355.66 37.7
 0 3 5 1381.76 39.3
 0 3 5 1426.56 36.8
 0 -3 -5 1415.46 39.2
 0 -3 5 1406.76 38.2
 0 -3 5 1414.76 38.7
 -1 -3 -5 921.11 29.8
 1 3 -5 949.71 29.4
 -1 3 5 950.1 25.2
 -1 -3 -5 945.61 27.6
 1 3 -5 902.41 25.9
 -1 3 5 973.2 28.5
 1 -3 5 931.41 29.2
 -1 3 5 929.01 29.7
 -1 3 5 930.51 26.8
 1 -3 5 943.31 27
 1 -3 5 942.71 28.6
 1 3 -5 931.61 27.4
 1 -3 5 958 30
 1 -3 5 939.61 25.7
 -1 -3 -5 974.6 28
 1 3 -5 931.41 25.4
 1 3 -5 948.01 25.5
 1 -3 -5 923.41 29.1
 1 -3 -5 952 27.3
 -1 -3 5 944.61 29.6
 -1 -3 5 959.7 27.9
 1 3 5 944.31 28.4
 1 -3 -5 942.51 28.1
 1 3 5 959.9 26.7
 -1 3 -5 908.31 27.8
 -1 3 -5 915.91 26.6
 1 3 5 938.41 25.5
 -1 3 -5 934.51 25.7
 -1 -3 5 936.11 29
 -1 -3 5 934.01 26.1
 -1 3 -5 932.21 29.6
 1 3 5 949.9 28.7
 2 3 -5 378.16 18.5
 -2 3 5 360.96 13.9
 2 -3 5 351.86 11.7
 -2 3 5 354.86 17.4
 2 3 -5 348.37 12.2
 2 -3 5 349.47 16.3
 -2 -3 -5 369.46 17
 -2 -3 -5 346.97 14.3
 2 3 -5 378.86 16.1
 -2 -3 -5 361.86 13.3
 2 -3 5 374.16 18.8
 -2 3 5 361.66 16.4
 2 -3 5 349.77 14.5
 -2 -3 -5 356.96 15.8
 -2 -3 -5 344.77 13.7
 -2 3 5 342.27 13.5
 2 3 5 351.96 14.2
 2 -3 -5 361.36 15.8
 -2 3 -5 353.36 15.9
 -2 3 -5 333.37 12.3
 2 3 5 343.57 15.4
 2 -3 -5 358.06 14.6
 2 3 5 357.96 17.5
 -2 3 -5 344.47 12.2
 2 -3 -5 366.66 16.9
 -2 -3 5 346.37 11
 2 -3 -5 359.26 14.4
 -2 -3 5 347.17 16.3
 -2 -3 5 351.56 15.4
 -2 -3 5 364.96 17.4
 -2 3 -5 334.77 16.5
 -3 -3 -5 634.14 26.6
 -3 -3 -5 601.04 21.6
 3 3 -5 611.04 19.5
 3 -3 5 621.14 24.8
 3 -3 5 591.34 24.8
 -3 -3 -5 579.34 24.9
 -3 3 5 615.64 25.6
 3 -3 5 622.94 27
 3 -3 5 625.74 17.7
 3 3 -5 614.64 25.5
 -3 3 5 631.24 27.2
 3 3 -5 608.14 25.6
 -3 3 5 603.74 21.8
 -3 -3 -5 633.74 21.8
 3 -3 -5 623.74 21.2
 3 -3 -5 614.54 25.1
 3 3 5 579.14 23.3
 3 -3 -5 631.94 22
 3 3 5 632.44 22.5
 -3 3 -5 609.44 17.4
 -3 -3 5 651.73 25.1
 -3 3 -5 593.14 25.5
 -3 3 -5 635.44 24.5
 -3 -3 5 602.84 26.9
 3 -3 -5 636.64 25.2
 -3 -3 5 598.04 26.1
 3 3 5 607.64 25
 -4 3 5 58.79 13.6
 -4 -3 -5 68.69 14.5
 4 3 -5 53.79 8.4
 4 -3 5 49.2 14
 -4 3 5 47.3 10.5
 -4 -3 -5 48.1 12.8
 4 -3 5 46.9 12.5
 -4 3 5 49.1 11.4
 4 3 -5 41.1 14.6
 -4 -3 -5 50.19 13.1
 4 3 -5 54.89 10.9
 4 -3 5 50.29 7.4
 4 -3 5 44.6 13.3
 -4 3 -5 49.6 13.8
 4 3 5 51.59 13.8
 4 3 5 51.09 10.3
 4 -3 -5 51.19 8.9
 -4 -3 5 23.7 11.8
 4 -3 -5 70.49 14.5
 4 3 5 45.7 12.3
 4 3 5 53.39 10.9
 -4 3 -5 43.8 10.5
 -4 -3 5 50.39 11.5
 4 -3 -5 61.79 13.3
 -4 -3 5 56.79 13.9
 4 -3 -5 34.3 11.9
 -5 3 5 143.99 18.5
 5 3 -5 159.68 21.6
 -5 -3 -5 185.58 21.8
 5 -3 5 137.89 18.3
 -5 3 5 145.29 19.8
 5 -3 5 136.39 17.5
 5 3 -5 162.58 22.2
 -5 -3 -5 194.28 26.1
 -5 3 5 122.19 18.5
 -5 -3 -5 161.98 23.3
 -5 3 -5 167.18 22.6
 5 -3 -5 129.89 16.2
 -5 -3 5 144.19 19.8
 5 3 5 139.49 20.5
 -5 -3 5 160.18 22.5
 5 -3 -5 196.88 25.4
 5 -3 -5 140.49 19.7
 -5 -3 5 152.08 22.3
 -5 3 -5 142.39 21.7
 5 3 5 121.19 19.1
 5 3 5 138.19 20.3
 5 3 5 139.29 18.6
 -5 3 -5 164.38 17.8
 6 3 -5 10.2 14.9
 -6 -3 -5 10.6 23.9
 6 -3 5 -24.6 18.2
 6 -3 5 42.2 21.2
 -6 3 5 -31.6 18.3
 -6 -3 -5 26.6 19
 6 3 -5 20.7 23.8
 -6 3 5 22.8 15.9
 -6 -3 -5 9.4 19.1
 -6 3 5 26.2 32
 -6 -3 5 -6.7 19.8
 6 3 5 32.1 21.6
 -6 3 -5 -2 20.3
 -6 3 -5 -4.2 22.7
 -6 -3 5 45.9 20.4
 -6 -3 5 12 16.8
 6 -3 -5 21.2 14.9
 6 3 5 36.1 14.3
 -6 3 -5 -12 22
 6 -3 -5 43.8 24.7
 0 -4 -5 2845.12 71.29
 0 4 5 2838.62 69.59
 0 -4 5 2802.42 72.39
 0 -4 -5 2855.71 68.49
 0 -4 -5 2873.61 73.49
 0 -4 5 2881.71 71.49
 0 -4 5 2837.62 72.19
 0 -4 5 2832.02 72.19
 0 -4 -5 2876.21 73.69
 0 -4 5 2826.42 71.79
 0 4 5 2871.71 73.89
 0 -4 5 2902.91 71.59
 0 4 5 2806.62 72.29
 0 -4 5 2834.32 72.09
 -1 4 5 60.69 7.9
 1 -4 5 57.29 7.6
 -1 4 5 53.49 7.2
 1 4 -5 53.49 7.5
 1 -4 5 64.09 6.4
 -1 4 5 55.09 7.4
 1 -4 5 53.99 6.8
 -1 -4 -5 61.29 8.2
 1 -4 5 57.69 7.2
 1 -4 5 61.69 7.4
 1 4 -5 58.09 7.7
 -1 -4 -5 53.69 6.8
 -1 -4 -5 61.19 8
 1 4 -5 54.09 6.2
 1 -4 5 51.99 6.9
 -1 -4 5 55.29 6.9
 -1 -4 5 59.19 6.8
 1 -4 -5 60.19 4.6
 -1 4 -5 49.5 7
 1 -4 -5 61.69 7.8
 -1 -4 5 51.09 7.3
 1 4 5 54.89 6.9
 -1 4 -5 47.6 5.9
 -1 -4 5 58.49 9.1
 1 -4 -5 62.89 7.8
 1 4 5 55.59 8
 -1 4 -5 56.69 7
 1 -4 -5 53.39 7.3
 1 4 5 59.59 7.4
 1 4 5 50.39 4.9
 -1 -4 5 50.99 6.8
 2 4 -5 189.88 10.1
 -2 -4 -5 187.28 8.7
 2 -4 5 185.68 13
 -2 4 5 199.68 11.8
 -2 4 5 178.38 13.3
 -2 -4 -5 172.88 13.4
 2 -4 5 181.28 9.8
 -2 -4 -5 189.98 13.2
 -2 4 5 185.78 9.2
 2 4 -5 179.78 13.6
 2 4 -5 177.78 13
 2 -4 5 187.38 12.5
 -2 4 5 201.08 14.5
 2 -4 5 183.08 13.7
 -2 -4 -5 180.48 11.9
 -2 4 -5 175.48 11.7
 2 -4 -5 198.48 11.9
 -2 -4 5 170.78 13.5
 2 4 5 197.78 11.8
 2 -4 -5 178.98 11.2
 2 4 5 194.78 15.1
 -2 4 -5 178.08 8.8
 -2 4 -5 172.08 10.4
 -2 -4 5 181.08 11.2
 -2 -4 5 183.28 15
 2 -4 -5 192.98 15.7
 -2 4 -5 169.68 8.4
 2 4 5 175.08 11.8
 -2 4 -5 167.28 12.8
 3 -4 5 197.98 14.7
 -3 4 5 188.28 17.6
 3 -4 5 203.68 16
 3 -4 5 186.68 15.5
 -3 -4 -5 199.98 13.7
 3 4 -5 191.58 15.6
 3 4 -5 186.08 10.9
 -3 -4 -5 193.88 11.9
 -3 4 5 179.58 11.9
 -3 -4 -5 195.78 16.9
 3 -4 5 195.38 10.2
 -3 4 5 171.78 14.6
 -3 -4 -5 205.98 17.6
 3 4 -5 206.38 15.9
 -3 -4 5 187.48 16.7
 3 4 5 183.58 15.3
 3 4 5 210.38 13.4
 -3 4 -5 196.28 17.7
 -3 -4 5 214.68 14.4
 3 -4 -5 174.78 15.4
 -3 4 -5 174.88 15.3
 3 -4 -5 188.98 11.3
 -3 -4 5 203.88 15.9
 3 -4 -5 177.28 14.7
 3 4 5 184.18 14.7
 3 -4 -5 192.88 13.3
 -3 4 -5 175.78 11.4
 -4 -4 -5 123.99 15
 4 4 -5 125.79 16.9
 -4 -4 -5 117.59 14.2
 -4 4 5 108.39 17
 4 -4 5 129.59 17.1
 -4 -4 -5 119.29 17.9
 -4 -4 -5 137.69 14.9
 4 -4 5 143.39 20.2
 4 4 -5 126.89 13.1
 4 -4 5 115.19 14.2
 4 4 -5 151.28 18.1
 -4 4 5 119.09 17.7
 -4 4 5 148.19 16.1
 4 -4 -5 115.69 11.4
 -4 4 -5 121.99 15.5
 4 -4 -5 112.49 13.7
 -4 -4 5 126.69 18
 -4 -4 5 126.99 18.2
 -4 -4 5 109.79 15.4
 4 -4 -5 146.59 21.4
 4 4 5 117.89 15.2
 4 4 5 111.69 13.9
 -4 4 -5 113.99 16.4
 4 4 5 111.19 15
 -4 4 -5 126.09 15.9
 4 -4 -5 137.49 14.5
 4 4 5 97.49 12.9
 -5 -4 -5 34.2 14.2
 5 -4 5 51.49 13.9
 -5 -4 -5 37.7 16.3
 -5 4 5 56.09 18
 -5 4 5 46.9 18.4
 -5 4 5 21.4 14.9
 5 4 -5 9 18.3
 5 -4 5 27 11.7
 5 4 -5 25.2 16.6
 -5 -4 -5 40.6 14.5
 5 4 5 48.1 15.7
 5 4 5 79.79 18.3
 5 4 5 58.29 15.3
 5 -4 -5 21.6 13.3
 5 -4 -5 48.3 16.4
 5 -4 -5 30.7 18.2
 -5 -4 5 19.8 15.8
 -5 -4 5 69.79 20.5
 -5 4 -5 32.3 19.4
 -5 4 -5 54.69 14.8
 -5 4 -5 33.9 15.3
 -5 -4 5 35 15.3
 -6 4 5 6.2 17.5
 6 4 -5 -16.9 23.8
 6 4 -5 13.6 21.6
 -6 4 5 36.7 24.1
 -6 4 5 -34.6 21.9
 6 -4 5 -17 21.9
 -6 -4 -5 -28.1 24.6
 -6 -4 5 16.1 21
 6 4 5 -25.4 21.9
 6 -4 -5 -20.4 19.8
 -6 -4 5 -1.4 20.1
 -6 4 -5 -48 20.9
 6 4 5 -19.5 13.3
 -6 -4 5 -16.2 24.1
 -6 4 -5 -15.1 22.3
 6 -4 -5 4.1 24.5
 -6 4 -5 21 18.9
 0 -5 5 408.46 17.1
 0 -5 -5 385.26 15.9
 0 -5 5 377.06 16.9
 0 5 5 408.26 14
 0 5 5 402.36 18
 0 5 5 424.96 18.4
 0 -5 -5 386.16 12.7
 0 -5 -5 372.76 18
 0 -5 5 406.56 17.6
 0 -5 5 378.46 15.9
 0 -5 5 385.06 16.4
 0 -5 5 376.96 15.9
 0 -5 -5 405.26 19.1
 0 -5 5 377.76 16.3
 0 -5 -5 333.07 15.8
 -1 5 5 88.09 12.8
 1 -5 5 72.29 8.4
 -1 -5 -5 79.79 9
 -1 5 5 80.49 8.6
 -1 -5 -5 72.29 10.2
 1 5 -5 74.29 8.2
 1 5 -5 69.89 8.4
 1 -5 5 70.99 9.8
 -1 -5 -5 68.29 8.3
 1 -5 5 101.79 8.8
 -1 5 5 86.79 8.4
 -1 -5 -5 76.69 7.6
 1 5 5 69.49 5.1
 1 5 5 73.59 11.3
 1 -5 -5 63.59 9
 -1 -5 5 76.49 7.4
 -1 -5 5 82.79 8.4
 1 -5 -5 76.19 11.5
 -1 5 -5 68.59 10.2
 1 5 5 83.89 8.5
 1 -5 -5 78.39 8
 -1 5 -5 54.59 7.7
 -1 -5 5 79.69 7.9
 1 5 5 79.79 9.1
 2 5 -5 199.28 15
 2 5 -5 210.38 15.4
 2 -5 5 212.08 15.5
 -2 -5 -5 223.78 15.5
 2 -5 5 220.78 16.2
 -2 5 5 218.98 17.4
 -2 -5 -5 218.48 14.8
 2 -5 5 181.18 14.9
 -2 5 5 210.78 8.5
 -2 5 5 211.28 14.3
 -2 5 5 216.88 16
 2 -5 5 216.58 11.9
 -2 -5 -5 209.18 8.1
 2 5 -5 204.58 11.6
 2 5 -5 213.78 9.1
 -2 -5 5 212.08 12
 -2 5 -5 218.98 16.5
 2 5 5 211.18 14.4
 -2 -5 5 225.38 16.5
 2 5 5 195.68 16.8
 -2 -5 5 209.38 15.6
 2 -5 -5 203.78 15.2
 2 -5 -5 211.68 12.8
 -2 5 -5 200.18 10
 -2 -5 5 221.58 15.3
 -2 5 -5 193.78 9.5
 2 5 5 230.58 14.4
 -2 5 -5 223.78 12.8
 2 -5 -5 202.98 16.8
 3 5 -5 1062.89 32
 -3 -5 -5 1037.5 35.8
 -3 -5 -5 1012 29.1
 3 5 -5 1052.79 38.5
 3 5 -5 993.9 36.1
 3 -5 5 1052.89 39.7
 -3 -5 -5 1021.4 38.3
 3 -5 5 1076.09 31
 -3 5 5 1065.59 30.5
 -3 5 5 1035.1 39.2
 3 -5 5 1060.09 36
 -3 -5 -5 1041.9 36.5
 -3 5 5 1071.69 39.2
 3 -5 5 1070.99 38.7
 -3 5 -5 1077.19 39.7
 3 -5 -5 1060.59 31.4
 3 -5 -5 1057.49 35.2
 3 5 5 1053.79 38.6
 -3 -5 5 1057.59 38.7
 -3 -5 5 1033.7 33.6
 3 5 5 1006.8 32.5
 3 -5 -5 1025.4 37.4
 3 5 5 1039.7 36.4
 -3 -5 5 1010.5 38.4
 3 -5 -5 1018 37
 -3 5 -5 1063.89 35.5
 4 5 -5 -3.6 11.1
 -4 -5 -5 1.7 13.8
 4 5 -5 21.1 10.1
 4 5 -5 7.5 11.2
 -4 5 5 -8.6 13.9
 -4 -5 -5 -15.8 9.3
 -4 5 5 6.7 10.9
 4 -5 5 6.6 9.1
 4 -5 5 17.1 13.5
 -4 -5 -5 12.7 10.9
 -4 5 5 2.9 9.8
 -4 -5 -5 6.4 9
 4 -5 5 -16.6 11.6
 -4 -5 5 13.2 10.7
 -4 5 -5 -3.7 15
 4 -5 -5 17.1 8.9
 4 -5 -5 9.3 10.8
 4 5 5 25.1 13.1
 -4 -5 5 9.3 14
 -4 -5 5 8.2 14.2
 4 5 5 4.8 12.2
 -4 5 -5 26.2 13.8
 4 -5 -5 -6.3 12.5
 -4 5 -5 6.3 14.3
 4 5 5 18.2 8.9
 -5 5 5 7.9 19.5
 5 -5 5 42.6 13.4
 5 5 -5 23 20.1
 -5 -5 -5 51.19 18
 -5 -5 -5 33.7 23.1
 -5 5 5 5.7 14.1
 -5 5 -5 30.8 21.2
 5 -5 -5 34.4 15.1
 -5 5 -5 17.5 15.8
 5 5 5 39.8 16.8
 -5 5 -5 11.7 16.3
 -5 -5 5 21.5 22
 5 5 5 34.4 18.3
 -5 -5 5 45.4 15
 5 5 5 11.6 17.9
 -5 -5 5 14.4 14.4
 5 -5 -5 -2.2 18.3
 -6 5 5 44.6 26
 -6 -5 -5 24.6 21.7
 6 5 -5 39.5 24
 6 -5 5 -41.3 21.8
 6 5 -5 44.5 27.4
 -6 5 5 22 26.6
 -6 -5 -5 10.9 19.7
 -6 5 -5 -14.9 22.4
 6 -5 -5 -14.1 15.6
 -6 -5 5 14.6 27.4
 -6 5 -5 27.6 25
 6 -5 -5 33.9 25.4
 -6 5 -5 -20.6 26.3
 0 -6 -5 19.6 7.2
 0 -6 5 22.4 6.3
 0 6 -5 17.2 8.1
 0 -6 -5 33.5 8
 0 -6 -5 34.5 12.1
 0 -6 5 26.6 8.5
 0 -6 5 18 6.3
 0 -6 5 37 11
 0 6 5 22.2 5.3
 0 -6 5 22.4 6.6
 0 -6 5 19.4 8.3
 0 -6 -5 26.5 4.3
 0 6 5 31.3 8.6
 0 6 5 34.2 9.8
 1 -6 5 51.59 7.9
 -1 -6 -5 55.19 7.2
 1 -6 5 50.89 7.8
 1 -6 5 35.4 9.3
 1 6 -5 54.09 8.7
 1 6 -5 54.89 8.3
 -1 6 5 65.29 11.1
 -1 6 5 49.99 10.4
 -1 6 5 56.09 8.7
 -1 -6 -5 39.2 11.4
 -1 -6 -5 52.79 11
 1 6 -5 67.99 9.7
 1 -6 5 65.19 11.5
 1 -6 5 57.89 10.5
 -1 -6 -5 52.49 9.7
 1 6 5 60.39 11.5
 1 6 5 50.09 10
 -1 -6 5 46.1 9.6
 -1 -6 5 47.9 9.1
 -1 -6 5 62.49 10.3
 -1 -6 5 53.69 7.3
 -1 6 -5 30.2 7.6
 -1 6 -5 64.29 10.1
 1 -6 -5 49.5 9.7
 1 -6 -5 40.4 8.9
 1 -6 -5 55.59 10.4
 2 6 -5 453.85 19
 2 -6 5 398.76 24.1
 2 6 -5 427.96 15
 -2 -6 -5 391.06 22.1
 2 -6 5 423.46 21
 -2 6 5 400.56 19.8
 2 6 -5 421.56 21.7
 -2 6 5 434.46 21.6
 2 -6 5 427.06 18.4
 -2 -6 -5 415.56 24.2
 -2 6 5 400.86 23.9
 2 -6 5 419.56 21.6
 2 6 5 425.86 19.7
 -2 6 -5 437.46 24.4
 -2 6 -5 424.56 18.1
 -2 -6 5 421.36 17.8
 -2 -6 5 415.06 22.2
 2 6 5 427.66 23
 2 -6 -5 416.46 17.7
 -2 -6 5 425.36 24.7
 -2 6 -5 419.86 21
 -2 6 -5 387.16 16.9
 2 -6 -5 420.66 20.2
 2 -6 -5 417.76 21.9
 -2 6 -5 416.26 15.3
 -2 -6 5 432.76 22.3
 2 6 5 407.36 21.5
 3 6 -5 39.3 9.7
 -3 -6 -5 39.3 12.3
 -3 -6 -5 27.6 12.6
 3 -6 5 18.6 9.7
 -3 6 5 33.2 15.2
 3 -6 5 33.9 11.7
 -3 6 5 35.4 13.3
 3 6 -5 36.1 11.9
 -3 6 5 47.2 13
 -3 6 5 30 5.9
 -3 -6 -5 18 10
 3 -6 5 40.9 9.2
 3 6 5 32.5 10.1
 -3 6 -5 43.8 12.4
 -3 6 -5 32.7 12.7
 3 6 5 34.4 12
 -3 -6 5 31.8 9.1
 3 -6 -5 49.6 14.7
 -3 -6 5 31.5 13.6
 3 -6 -5 43.6 12.1
 -3 6 -5 27.6 10.1
 3 -6 -5 40.5 10.4
 -3 -6 5 47.3 15.1
 3 6 5 27 9.7
 4 -6 5 169.88 22.6
 -4 6 5 147.49 20.8
 -4 -6 -5 96.29 17.4
 4 6 -5 149.39 20.8
 4 6 -5 139.09 19.3
 4 -6 5 169.08 21.3
 4 6 -5 89.29 14.5
 -4 -6 -5 101.79 20
 -4 6 5 136.19 19.5
 -4 -6 -5 126.79 19.3
 -4 6 -5 148.99 23.3
 -4 -6 5 128.49 18.1
 4 6 5 105.59 18.2
 -4 6 -5 140.49 19.1
 4 -6 -5 137.49 17.2
 4 6 5 97.79 16.2
 4 -6 -5 106.79 18.9
 -4 -6 5 115.69 15.9
 -4 -6 5 144.49 21.7
 -4 6 -5 102.29 15.4
 4 -6 -5 113.09 17.8
 5 6 -5 9.8 14
 -5 -6 -5 9.9 23
 -5 6 5 1.5 23.1
 5 6 -5 -1.8 15.2
 -5 -6 -5 1.9 19.7
 5 -6 5 7.2 17.2
 5 -6 5 19.3 18.8
 -5 6 5 -18.8 19.9
 -5 6 -5 -11.9 15.1
 5 6 5 21.1 20.6
 5 -6 -5 -3.1 12.1
 -5 -6 5 -9 19.8
 -5 -6 5 -26.4 19.8
 -5 6 -5 25.5 22.3
 5 6 5 -40.3 21
 5 -6 -5 20.4 19.5
 5 -6 -5 -17.8 13.8
 -5 6 -5 51.29 24.1
 0 -7 -5 60.49 11.2
 0 -7 -5 60.39 8.6
 0 7 -5 58.19 11.8
 0 7 -5 54.59 11.9
 0 7 5 60.29 7
 0 -7 -5 49.5 5
 0 7 5 65.09 13.2
 0 -7 5 62.99 9.7
 0 -7 -5 62.39 12.6
 0 -7 5 67.29 11.5
 0 -7 5 48.4 11.4
 0 -7 5 52.89 10.2
 0 7 5 48.7 9.6
 0 7 -5 66.19 9.7
 0 -7 -5 49.4 12.1
 0 -7 5 36.6 11.5
 1 7 -5 174.28 13.6
 -1 -7 -5 159.98 11.1
 1 7 -5 154.18 15.7
 -1 -7 -5 157.88 14.6
 -1 -7 -5 150.38 12.7
 1 -7 5 165.68 15.8
 1 -7 5 133.29 12.8
 -1 7 5 177.48 15.9
 1 -7 5 129.79 13.2
 1 -7 5 141.29 13.4
 1 7 -5 143.19 14.4
 -1 7 5 165.58 13.7
 -1 7 5 144.79 11.8
 -1 -7 -5 162.78 18.3
 -1 -7 5 149.79 11.3
 -1 -7 5 161.38 15.4
 -1 -7 5 178.48 18.3
 1 -7 -5 145.59 15.2
 -1 7 -5 161.18 11.2
 1 -7 -5 155.88 18.1
 1 7 5 185.08 16.9
 1 7 5 175.38 16
 -1 7 -5 153.48 14.9
 1 -7 -5 143.39 17.5
 1 7 5 146.29 15
 -1 7 -5 148.79 14.6
 -1 -7 5 163.38 14.9
 2 -7 5 141.39 17.1
 2 -7 5 152.08 16.3
 -2 7 5 116.19 16.1
 2 7 -5 116.99 10.3
 -2 -7 -5 133.89 14.7
 -2 -7 -5 127.29 16.1
 2 7 -5 134.29 16.7
 -2 -7 -5 184.48 20.2
 -2 7 5 144.59 17.5
 -2 7 5 132.39 19.7
 2 7 -5 162.58 16.7
 2 -7 5 153.18 18.1
 -2 -7 5 161.48 16.6
 2 7 5 147.59 17.1
 -2 -7 5 141.99 16.6
 2 -7 -5 143.69 14.4
 -2 -7 5 130.09 16.2
 2 7 5 133.49 16.6
 2 7 5 120.09 14.6
 -2 -7 5 151.68 11.7
 2 -7 -5 137.59 12.6
 -2 7 -5 130.89 10.1
 2 -7 -5 145.59 16.5
 -2 7 -5 141.99 13.2
 -2 7 -5 118.09 17.1
 -2 7 -5 139.49 16.5
 3 -7 5 57.89 13.2
 3 -7 5 77.59 14
 -3 7 5 46.7 15.3
 -3 -7 -5 25.4 13.8
 3 7 -5 81.59 15.5
 3 7 -5 56.09 13.6
 -3 -7 -5 67.89 16.9
 3 7 -5 31.8 12.8
 3 -7 5 43.6 11.3
 -3 7 5 72.39 15.6
 -3 -7 -5 39.8 14.4
 -3 7 5 64.69 18.3
 -3 -7 5 69.99 16.9
 -3 7 -5 52.69 12.8
 3 7 5 49.6 16.3
 3 -7 -5 60.59 12.1
 3 -7 -5 66.29 16.3
 3 -7 -5 39 9.5
 -3 7 -5 63.49 15.5
 -3 -7 5 40.5 10.2
 -3 -7 5 58.99 14.3
 3 7 5 48.8 14.2
 -3 -7 5 79.59 15.8
 -3 7 -5 73.39 15.3
 -4 7 5 52.69 17.6
 -4 -7 -5 82.59 21.3
 4 -7 5 71.29 14.4
 4 7 -5 53.59 14.6
 4 -7 5 99.49 19.8
 -4 7 5 44.3 19.2
 -4 -7 -5 71.39 18.3
 4 7 -5 61.19 22.8
 -4 7 5 83.79 22.4
 -4 -7 -5 67.89 18.5
 4 7 -5 66.99 13
 4 7 5 59.29 13.7
 -4 7 -5 38 14.7
 -4 7 -5 100.49 18
 4 -7 -5 36.8 16.5
 4 -7 -5 70.59 19.9
 -4 -7 5 58.69 18.7
 -4 -7 5 55.59 19.9
 4 -7 -5 64.19 16.2
 -4 7 -5 49.7 22.4
 4 7 5 68.79 19.2
 5 -7 5 22.2 21.3
 5 -7 5 77.39 21
 -5 7 5 19.1 18.2
 -5 -7 -5 95.59 22.8
 5 7 -5 69.29 22.7
 -5 -7 -5 42.2 17
 -5 7 5 56.69 25.4
 5 7 -5 77.29 28.3
 5 -7 -5 89.89 21.4
 5 -7 -5 57.59 18.7
 5 -7 -5 107.29 22.4
 -5 -7 5 25.4 23.8
 -5 7 -5 84.39 25.1
 -5 -7 5 29.3 22.1
 5 7 5 66.49 23.4
 5 7 5 53.99 23
 5 7 5 44.8 19.7
 -5 7 -5 80.89 26.7
 0 -8 -5 28.4 10.3
 0 8 5 33.5 8.2
 0 8 -5 21.9 11.9
 0 -8 5 39.5 13
 0 -8 5 30.6 8.8
 0 8 -5 34.4 10
 0 -8 5 34.5 13.2
 0 8 5 26.1 12.1
 0 8 5 36.9 13.8
 0 8 -5 42.3 12.7
 0 -8 -5 20.8 10.4
 0 -8 -5 26.3 12.5
 0 -8 5 38.1 9.9
 -1 -8 -5 94.49 14.4
 1 8 -5 89.99 14.6
 1 -8 5 97.59 15.7
 -1 -8 -5 88.39 13.8
 -1 8 5 89.29 15.7
 -1 8 5 106.69 17.7
 1 8 -5 104.19 15.4
 -1 8 5 101.29 11.9
 1 -8 5 105.19 14.3
 -1 -8 -5 93.99 10.7
 1 -8 5 83.19 12.7
 -1 -8 -5 107.19 15.1
 1 -8 5 76.89 14.4
 1 8 5 115.39 15.2
 -1 -8 5 92.19 16.6
 1 -8 -5 79.89 14.4
 1 -8 -5 97.99 14.5
 1 -8 -5 81.89 14.9
 -1 8 -5 85.69 13.3
 1 8 5 123.09 17.4
 1 8 5 108.69 16.2
 -1 -8 5 104.89 14.2
 -1 -8 5 91.89 10.9
 -1 8 -5 82.29 11.9
 -1 -8 5 112.29 17.1
 -1 8 -5 94.69 17.4
 2 8 -5 18.3 8.1
 2 -8 5 6.8 12.9
 2 8 -5 18.2 9.8
 -2 8 5 3.7 12.6
 -2 -8 -5 11.3 11.4
 2 -8 5 16.2 10.6
 -2 8 5 14.6 12.7
 -2 -8 -5 14.3 12.4
 2 -8 5 15.3 11.7
 2 8 -5 17.6 11.7
 -2 -8 -5 13.3 13
 -2 8 5 6.6 11.9
 -2 -8 5 5 11
 -2 -8 5 26.8 11.7
 2 8 5 -3.2 12.2
 2 -8 -5 22 11.3
 2 8 5 -19.7 12.4
 2 8 5 9.5 9.2
 -2 -8 5 9.8 12.8
 2 -8 -5 15.3 12.1
 -2 8 -5 4.3 12.4
 -2 -8 5 -1.9 8.1
 -2 8 -5 18.3 15.9
 3 -8 5 66.09 15.2
 -3 8 5 44 16.8
 -3 -8 -5 43.1 18.2
 -3 -8 -5 12.7 15.4
 -3 8 5 36 15.3
 3 -8 5 37.5 15
 3 8 -5 51.89 15.7
 -3 -8 -5 46.7 15.1
 3 8 -5 41.4 15.4
 3 8 -5 38.8 16.1
 3 -8 5 53.69 17.3
 -3 8 5 32 15.9
 3 -8 -5 30.4 19
 -3 -8 5 68.09 19.7
 -3 8 -5 41.6 15.1
 3 8 5 38.9 13
 -3 -8 5 17.7 15.4
 3 8 5 50.39 15.1
 -3 -8 5 48.6 16.8
 -3 8 -5 40.1 16.5
 3 8 5 53.99 16.9
 -3 8 -5 28.3 16.3
 3 -8 -5 23 14.6
 4 8 -5 -4.8 23.6
 -4 8 5 -14.3 17.3
 -4 8 5 3.9 19.8
 -4 -8 -5 31.9 19.2
 4 -8 5 -8.9 18
 -4 8 5 27.3 20.4
 -4 -8 -5 36.3 17.8
 4 8 -5 3.3 17
 -4 -8 -5 7.3 20.6
 4 8 -5 8.2 12.9
 4 8 5 -11.8 19
 -4 -8 5 14.1 16.1
 4 -8 -5 8.3 12.4
 -4 8 -5 -4 22
 -4 -8 5 -2.8 20.4
 -4 8 -5 13.9 18.2
 4 -8 -5 -17.2 20.2
 5 -8 5 27.3 24.7
 -5 8 5 37.1 25.7
 -5 -8 -5 81.19 26.8
 -5 -8 -5 35.6 26.3
 -5 -8 -5 67.69 23.1
 5 8 -5 -17.6 24.1
 -5 8 -5 42.6 20.9
 5 -8 -5 -3.7 22
 5 8 5 -24.7 25.7
 5 -8 -5 32.3 22.2
 5 -8 -5 7.9 24.6
 -5 -8 5 42.5 27.8
 0 9 -5 -2.8 13.7
 0 -9 5 0.8 13.5
 0 -9 -5 -1.2 11
 0 9 5 -15.3 13.3
 0 -9 -5 4.3 14.2
 0 9 -5 -2.9 10.9
 0 -9 5 3.2 8.9
 0 -9 -5 26.9 12.4
 0 -9 5 12.8 10.8
 0 9 -5 -0.7 12.5
 -1 9 5 30.4 16.8
 1 9 -5 45.9 11.4
 1 -9 5 27.7 12.1
 -1 -9 -5 32.6 12.8
 1 9 -5 6.9 13.5
 1 -9 5 7.2 13.1
 1 9 -5 40.3 13.4
 1 -9 5 34.4 14.6
 -1 -9 -5 45.6 13.5
 1 -9 5 -3.1 12.9
 -1 -9 -5 42.1 16.6
 -1 9 5 66.29 16.7
 -1 9 -5 28 11.3
 -1 -9 5 50.69 16.3
 1 9 5 39.5 13.3
 -1 -9 5 64.79 17.9
 1 -9 -5 5.6 14.6
 -1 9 -5 41 17
 1 -9 -5 34.2 13.4
 -1 9 -5 22.7 13.4
 -1 -9 5 24 11.5
 1 9 5 54.19 14.9
 1 -9 -5 50.59 16.8
 1 9 5 27.6 11.1
 2 -9 5 73.09 17.5
 -2 -9 -5 64.59 15.8
 -2 -9 -5 51.69 14.7
 2 9 -5 85.19 17.5
 2 -9 5 75.39 16.4
 2 9 -5 75.09 15.9
 -2 -9 -5 102.19 20.1
 -2 9 5 79.69 15.6
 -2 9 5 82.29 21.3
 -2 9 5 93.59 16.7
 2 -9 5 97.39 17.9
 -2 9 -5 76.69 17.1
 -2 -9 5 76.49 17.1
 -2 -9 5 71.19 15.7
 2 -9 -5 92.09 20.3
 2 9 5 85.69 15.5
 2 9 5 62.89 15.2
 2 -9 -5 81.59 17
 2 9 5 50.69 16
 -2 -9 5 79.99 16.9
 -2 9 -5 98.89 23.2
 2 -9 -5 50.99 13.6
 3 -9 5 35.2 15
 -3 9 5 20.8 19.8
 -3 9 5 42.1 28.2
 -3 -9 -5 49.9 16.1
 -3 9 5 15.4 18.1
 3 -9 5 46 14.3
 -3 -9 -5 41.8 19.8
 3 -9 5 41.6 16.1
 -3 -9 -5 74.99 19.3
 3 9 -5 25.8 15.9
 -3 9 -5 30.9 22.4
 -3 -9 5 35.5 25.3
 -3 9 -5 13.3 18.3
 -3 -9 5 59.79 19.2
 3 9 5 31 17.4
 3 -9 -5 29.8 20.1
 3 -9 -5 46.2 13.8
 -4 -9 -5 23.1 24.6
 -4 9 5 24.8 23.6
 4 9 -5 29 16
 -4 -9 -5 45.6 22.7
 -4 9 5 22.9 26.8
 4 9 -5 27.2 23.7
 -4 -9 -5 7.9 20.3
 4 9 -5 33.7 21.5
 -4 9 5 8.6 18
 4 -9 5 10.8 21.9
 4 -9 5 6.5 18.9
 -4 9 -5 16.9 22.8
 4 -9 -5 7.1 19.5
 4 9 5 -0.1 13.1
 4 9 5 38.2 23
 -4 -9 5 34.2 21.6
 -4 -9 5 55.29 24.6
 4 -9 -5 21.4 17.6
 -4 9 -5 50.99 21
 0 -10 5 3.3 17
 0 10 -5 -9.7 15.5
 0 -10 -5 -13.9 15.3
 0 10 -5 7.5 17
 0 -10 -5 -8.9 13.8
 0 10 5 -6.9 16.8
 0 -10 5 8.4 15.8
 0 -10 -5 -6.1 18.9
 0 -10 5 5 10.8
 0 10 -5 -9.4 12.1
 0 10 5 -6.4 12
 1 10 -5 17.6 16.4
 1 -10 5 7.7 11.1
 -1 -10 -5 11.7 10.7
 -1 10 5 0.8 17.4
 1 10 -5 21.8 16.4
 1 10 -5 11.8 13.4
 1 -10 5 6.9 15.5
 1 -10 5 12.8 17.6
 -1 -10 -5 11.7 19
 -1 -10 -5 9 13.7
 -1 10 5 57.49 20.9
 -1 -10 5 25.4 19.8
 1 10 5 38.6 12
 1 10 5 16.2 17.1
 -1 10 -5 38.1 21.4
 -1 10 -5 3.1 12.9
 1 -10 -5 21.6 15.7
 -1 -10 5 30.1 18.7
 -1 -10 5 35.8 12.4
 1 -10 -5 45.3 18.1
 1 -10 -5 56.99 21.5
 1 10 5 53.89 17.8
 -1 10 -5 22.6 14
 -2 10 5 38 21.2
 2 -10 5 38.7 24
 -2 10 5 7.1 29.2
 2 -10 5 36.4 20.4
 2 10 -5 32.1 17.4
 2 -10 5 35 18.1
 -2 10 -5 0.2 16.2
 -2 -10 5 35.5 21.8
 2 10 5 55.49 20.2
 -2 -10 5 27.7 24
 2 -10 -5 16.4 14.3
 -2 10 -5 38.1 21.4
 2 10 5 28.1 17.1
 -2 -10 5 22.7 15.6
 2 10 5 18.8 18.1
 3 -10 5 40.9 14.8
 -3 10 5 65.79 27.2
 3 10 -5 16.9 19.1
 -3 10 5 22.6 22.1
 3 10 -5 32.2 19.6
 3 -10 5 29.9 19.2
 3 -10 5 38.2 21.7
 -3 -10 -5 25.3 24.2
 3 10 5 34.3 22.2
 3 -10 -5 6.1 22
 -3 -10 5 34.1 24.7
 3 10 5 15.9 17.7
 3 -10 -5 36.9 19.6
 -3 10 -5 65.69 21.7
 -3 10 -5 34.1 22.9
 -3 -10 5 7.7 19.7
 -3 -10 5 -5.6 20
 0 -11 -5 45.1 20.6
 0 11 -5 -8.1 28.1
 0 11 5 0.5 19.1
 0 -11 -5 -12.4 19.8
 0 11 -5 28.7 24.3
 0 -11 5 19.2 19.1
 0 -11 5 -24.2 12.1
 0 11 5 -0.2 15.4
 0 -11 -5 -18.7 23.2
 1 11 -5 38.2 25.3
 -1 -11 -5 42.5 18.9
 1 11 -5 94.09 26.2
 -1 11 5 22.2 21.6
 1 11 -5 50.39 20.6
 1 -11 5 7.9 20.7
 -1 11 5 53.99 23.4
 1 -11 5 58.89 18.5
 1 -11 -5 46.5 25.1
 1 -11 -5 14.2 18.1
 1 11 5 24 20
 1 11 5 19.2 20.9
 -1 -11 5 32.4 23.6
 1 -11 -5 4.3 13
 1 11 5 43.6 18.4
 -1 11 -5 28.4 16.2
 -1 -11 5 26.5 22.7
 -1 11 -5 14.9 25.7
 -2 11 5 8.6 21.9
 -2 11 5 32.3 26.7
 -2 -11 -5 27.8 23.4
 2 -11 5 38.4 22.6
 2 11 -5 -10.6 20.6
 -2 -11 -5 48 19
 2 -11 5 16.4 19.9
 -2 11 -5 11.9 19.7
 2 11 5 1.6 13.8
 2 11 5 52.39 23.3
 -2 -11 5 35.2 26.7
 2 11 5 -45.8 22.8
 -2 11 -5 25.5 17.1
 -2 -11 5 -2.9 23
 2 -11 -5 41.5 20.8
 2 -11 -5 -4.2 13.1
 3 -11 5 -3.4 24
 3 -11 5 15.2 24
 -3 11 5 -15.8 30.5
 -3 -11 -5 -33.7 20.2
 3 11 -5 20 24.9
 -3 11 5 49.5 25.9
 -3 11 -5 45.6 24.7
 3 -11 -5 -4.3 20.4
 3 -11 -5 -4.5 21.4
 3 11 5 -17.4 19.3
 -3 11 -5 22.3 25
 -3 -11 5 49.6 25.1
 0 -12 5 -41.4 24.2
 0 12 -5 42.5 25.9
 0 12 5 -21.8 25.3
 0 12 5 -11.1 23.1
 0 -12 5 1.1 15.2
 0 -12 5 -2 22.7
 0 -12 -5 -8.4 20.8
 0 12 -5 4.7 24.7
 -1 -12 -5 29 30.9
 -1 12 5 36.7 38.8
 1 12 -5 -11.1 23.5
 1 -12 5 4.2 16
 -1 12 5 15 21.9
 -1 -12 -5 43.3 19.2
 1 -12 5 8.4 24.2
 -1 12 -5 56.79 30
 1 -12 -5 35.5 22.7
 -1 12 -5 59.19 26.5
 1 12 5 16.9 18.2
 -1 -12 5 46.8 26.1
 -1 -12 5 33.3 25.1
 0 0 6 1572.34 41.8
 0 0 -6 1561.94 39.1
 0 0 6 1541.05 41.6
 0 0 6 1598.64 41.5
 0 0 -6 1527.05 39.8
 0 0 -6 1567.04 41.9
 0 0 6 1537.65 38.9
 0 0 6 1503.05 39.6
 -1 0 -6 2602.84 65.49
 1 0 6 2614.84 65.49
 -1 0 -6 2647.73 65.29
 -1 0 -6 2456.25 60.39
 1 0 6 2553.44 65.79
 -1 0 6 2642.34 66.09
 -1 0 6 2609.94 64.59
 1 0 6 2582.14 60.59
 -1 0 -6 2599.14 60.79
 1 0 6 2613.54 64.79
 1 0 -6 2591.14 65.59
 1 0 -6 2632.54 65.89
 -1 0 6 2610.04 64.99
 -1 0 6 2476.05 62.29
 1 0 -6 2529.85 63.39
 1 0 -6 2409.86 59.29
 2 0 -6 2122.79 54.29
 -2 0 -6 2082.09 56.79
 -2 0 6 2084.79 55.89
 -2 0 6 2060.09 53.59
 2 0 -6 2027 56.49
 2 0 6 2086.09 56.49
 2 0 -6 2119.49 56.19
 -2 0 -6 2114.49 54.89
 2 0 6 2069.59 56.29
 2 0 6 2075.89 52.79
 -2 0 6 2128.29 57.19
 -2 0 -6 2054.39 55.89
 -3 0 -6 14.4 5.9
 3 0 -6 11.3 9.6
 3 0 6 6.4 6.3
 3 0 -6 15.1 7.5
 -3 0 -6 15.4 9.3
 -3 0 -6 4.7 8.5
 -3 0 6 17.1 7.8
 -3 0 6 3.5 6.5
 -3 0 6 13.5 5.3
 3 0 6 18.3 10.1
 3 0 6 6.6 6.8
 -3 0 6 5.5 6.5
 3 0 -6 22 9.6
 4 0 6 291.57 10.8
 -4 0 6 303.67 18.4
 -4 0 -6 310.57 17.9
 4 0 6 286.87 21.6
 4 0 -6 302.37 20.8
 4 0 6 328.77 20
 -4 0 -6 305.77 22
 -4 0 6 309.67 19.4
 -4 0 6 308.27 22.3
 4 0 -6 320.07 21.4
 4 0 -6 280.17 13.7
 -4 0 -6 300.27 21.4
 -4 0 6 314.67 16.1
 4 0 6 323.87 21
 -5 0 6 68.19 17.4
 -5 0 -6 61.29 16.5
 -5 0 -6 36.9 13
 -5 0 -6 55.59 12.1
 5 0 -6 48.4 15.7
 5 0 -6 72.49 15.2
 -5 0 6 72.49 16.2
 5 0 6 53.99 13.7
 5 0 -6 59.39 15.4
 -5 0 6 49 14.6
 5 0 6 64.09 15.2
 5 0 6 58.89 15.2
 -6 0 6 33.7 14.9
 -6 0 -6 -6.7 21
 6 0 6 15.4 19.5
 -6 0 6 0.8 19.5
 6 0 6 10.5 14
 6 0 -6 9.9 19.9
 6 0 6 -0.4 19.9
 0 1 6 3914.41 92.99
 0 -1 6 3982.7 95.19
 0 -1 6 4050.59 95.89
 0 1 -6 3950.4 90.29
 0 -1 6 3872.01 92.99
 0 -1 6 3910.11 92.39
 0 1 -6 3766.12 90.19
 0 -1 -6 3882.61 93.79
 0 1 6 3964.2 94.99
 0 1 6 3751.32 89.69
 0 -1 6 4042.7 95.59
 0 -1 -6 4004.8 94.39
 0 -1 -6 3936.71 95.69
 0 -1 -6 3686.33 89.79
 0 -1 -6 3886.01 92.79
 0 1 -6 4001.2 95.49
 0 1 6 3884.11 93.79
 0 1 -6 3850.01 93.19
 0 1 6 3970.9 95.69
 -1 -1 -6 425.76 12.8
 -1 -1 -6 450.55 15
 1 -1 6 470.65 16.3
 1 1 -6 445.66 17.4
 1 1 -6 452.65 16.9
 -1 1 6 451.05 15.9
 -1 1 6 446.26 12.9
 -1 1 6 452.45 16.8
 1 -1 6 433.16 13.1
 1 1 -6 427.46 11
 1 1 -6 449.86 14.1
 -1 -1 -6 428.06 16.8
 -1 1 6 425.76 14.9
 1 -1 6 434.36 16.7
 -1 -1 -6 433.76 16
 -1 1 6 445.66 16.7
 1 -1 6 446.66 17
 1 -1 -6 442.26 17
 1 -1 -6 428.56 15.2
 1 -1 -6 449.66 16.3
 -1 1 -6 468.95 17.1
 -1 -1 6 439.16 16.6
 -1 -1 6 437.46 15.2
 -1 1 -6 423.46 13
 -1 -1 6 448.56 17.1
 -1 1 -6 443.56 15.7
 -1 1 -6 438.56 12.3
 -1 1 -6 448.66 12.3
 1 1 6 426.76 15.9
 1 1 6 455.25 16.5
 -1 -1 6 451.55 13.9
 1 1 6 456.55 17.3
 1 1 6 445.36 12.8
 2 1 -6 711.33 25.1
 -2 -1 -6 714.43 24.5
 2 -1 6 703.73 21.8
 -2 1 6 738.83 23.8
 -2 -1 -6 708.63 23.6
 -2 -1 -6 717.13 19.4
 2 -1 6 709.63 24.5
 2 -1 6 731.03 25.7
 2 1 -6 715.23 23.2
 2 1 -6 677.73 21.7
 -2 -1 -6 712.83 24.8
 -2 1 6 712.73 23.7
 -2 1 6 696.73 18.8
 -2 1 6 701.03 25.6
 -2 -1 6 707.33 21.5
 2 1 6 737.03 25.4
 2 1 6 713.83 21.9
 -2 -1 6 687.93 25.2
 2 -1 -6 710.33 24
 2 -1 -6 761.02 26.1
 -2 1 -6 746.23 25.6
 2 1 6 729.73 24.7
 -2 -1 6 717.83 25.2
 -2 1 -6 695.53 22.4
 -2 -1 6 705.83 24.5
 -2 1 -6 692.23 24.6
 2 -1 -6 718.83 23
 3 1 -6 77.19 9.6
 -3 -1 -6 91.29 10.7
 -3 1 6 98.09 13.7
 -3 1 6 88.99 10
 3 -1 6 80.99 10.5
 3 1 -6 80.79 5.7
 3 -1 6 82.09 10.9
 3 1 -6 100.79 14.3
 -3 -1 -6 112.99 12.1
 3 -1 6 102.09 10.6
 3 1 -6 89.29 10.4
 -3 -1 -6 97.29 11.2
 3 1 6 88.29 6.5
 3 -1 -6 80.19 6.9
 -3 -1 6 86.09 14.2
 -3 -1 6 89.49 8
 -3 1 -6 82.39 9.1
 -3 1 -6 83.79 10.7
 3 -1 -6 72.09 10.1
 3 1 6 93.89 11.7
 3 1 6 75.19 10.5
 -3 -1 6 87.59 12.7
 3 -1 -6 93.09 11.5
 -3 -1 6 74.59 10.1
 3 1 6 103.59 10.2
 3 -1 -6 92.49 12.2
 -3 1 -6 95.79 13.6
 -4 -1 -6 374.16 21.8
 4 1 -6 370.96 15
 4 1 -6 406.06 25.9
 -4 1 6 410.86 22.5
 4 1 -6 389.86 21.2
 4 -1 6 363.46 21.5
 -4 1 6 408.76 19.6
 -4 -1 -6 411.96 23.3
 4 -1 6 370.86 21.1
 4 -1 6 379.16 22.8
 -4 1 6 390.06 24.1
 -4 -1 -6 363.66 20.7
 -4 -1 6 377.66 22.8
 -4 1 -6 400.86 24
 4 -1 -6 387.16 22.8
 4 -1 -6 357.16 22.5
 4 -1 -6 374.26 22.2
 -4 -1 6 390.76 15.6
 4 1 6 385.96 21.7
 4 -1 -6 395.86 16.2
 -4 1 -6 392.96 18.4
 4 1 6 366.56 22.4
 -4 -1 6 368.66 20.9
 4 1 6 375.96 21.3
 -4 1 -6 370.46 21.6
 -4 -1 6 378.76 24
 4 1 6 384.96 14.6
 5 -1 6 26.8 14
 5 -1 6 36 16.1
 -5 -1 -6 0.1 11
 5 1 -6 13.2 14.6
 -5 1 6 25.6 14.5
 5 1 -6 34 13.7
 5 -1 6 19.5 14.9
 -5 -1 -6 18.4 14.4
 -5 1 6 16.7 13.4
 -5 1 6 10.9 14.8
 -5 -1 -6 16.2 12
 -5 -1 6 9.3 14.7
 5 -1 -6 -18 15.5
 5 -1 -6 28.5 12.6
 -5 -1 6 16.8 15.2
 5 1 6 -4.9 10.7
 -5 1 -6 3.5 14.8
 5 1 6 15.3 12.1
 5 1 6 23.2 10.6
 -5 1 -6 19.4 14.9
 -5 -1 6 3.7 14.5
 5 -1 -6 26.9 15
 6 1 -6 -7.3 14.1
 6 -1 6 11.6 18.7
 -6 1 6 19.2 22
 6 -1 6 -8 14.3
 -6 -1 -6 6.6 23.6
 -6 1 6 4.1 15.1
 -6 -1 -6 4.2 19.3
 6 1 -6 12.1 23.2
 -6 1 -6 6.1 14.5
 -6 1 -6 1.2 19.8
 -6 -1 6 27.5 16.1
 -6 -1 6 5.4 20
 6 -1 -6 23.7 15.3
 -6 1 -6 -14 21.3
 6 1 6 37.1 19.5
 -6 -1 6 4.7 17.2
 6 1 6 11.1 19.1
 0 -2 -6 11.6 2.7
 0 2 6 -1.4 4.7
 0 2 -6 6.8 4.5
 0 -2 6 1.9 2.6
 0 -2 6 5.2 4.4
 0 -2 6 -2 4
 0 2 -6 -1.6 3.6
 0 -2 6 -5.7 3
 0 -2 -6 4.5 3.3
 0 2 -6 -4.7 3
 0 -2 -6 4 3.3
 0 -2 -6 2 5
 0 -2 -6 2.7 3.5
 0 2 6 7 4
 0 -2 6 -0.5 3.5
 0 2 -6 4.1 2.7
 0 2 6 4.8 3.7
 1 2 -6 1247.68 30.7
 -1 2 6 1271.37 36
 1 2 -6 1260.27 33.1
 1 -2 6 1254.77 36.4
 -1 2 6 1216.58 32.8
 -1 2 6 1220.48 33.5
 -1 -2 -6 1224.78 36.3
 1 -2 6 1195.98 36.3
 -1 -2 -6 1260.07 35.1
 -1 2 6 1225.58 32.3
 -1 -2 -6 1249.18 33.8
 1 -2 6 1215.28 32.2
 1 2 -6 1241.78 33.4
 1 2 -6 1278.17 36
 1 2 -6 1192.58 33.3
 1 -2 6 1248.48 35
 -1 2 6 1252.67 36.3
 -1 -2 6 1263.87 36
 1 2 6 1294.37 35.7
 1 -2 -6 1221.38 34.7
 -1 2 -6 1287.27 35.8
 1 2 6 1214.78 33.3
 1 2 6 1261.07 34.1
 1 2 6 1196.48 35.8
 -1 -2 6 1240.98 36.5
 1 2 6 1239.58 32
 1 -2 -6 1257.37 35.6
 -1 -2 6 1224.18 33.6
 -1 2 -6 1141.89 31
 1 -2 -6 1331.27 36.2
 1 -2 -6 1182.18 35.5
 -1 2 -6 1249.28 31.2
 -1 -2 6 1286.57 36
 -1 2 -6 1262.97 34.2
 -1 2 -6 1236.28 32.5
 -2 2 6 727.53 20.8
 -2 -2 -6 723.23 25.3
 -2 2 6 742.23 26.4
 -2 2 6 717.73 23.2
 2 2 -6 708.43 23.8
 2 -2 6 709.83 25.7
 2 -2 6 721.73 26
 2 2 -6 692.83 18
 -2 -2 -6 711.53 25.7
 -2 -2 -6 700.23 21.4
 2 -2 6 736.63 22.8
 -2 2 6 713.23 24.6
 2 -2 6 689.53 22.1
 2 2 -6 720.43 25.7
 -2 -2 -6 740.63 23.4
 2 2 6 672.43 21.7
 -2 -2 6 736.73 26.8
 2 -2 -6 745.03 23.7
 2 -2 -6 695.73 23.6
 -2 -2 6 727.23 25.5
 -2 2 -6 686.43 21.7
 -2 2 -6 716.33 25.7
 2 2 6 746.43 26.2
 2 -2 -6 705.83 26.2
 -2 2 -6 738.63 25
 -2 -2 6 724.93 20.7
 2 2 6 700.33 24.5
 2 2 6 734.93 22.6
 -2 -2 6 745.93 25.4
 3 -2 6 591.34 25.7
 -3 2 6 590.84 25
 3 -2 6 550.04 24.4
 -3 -2 -6 640.34 23
 -3 2 6 639.14 23.3
 3 2 -6 619.14 17.2
 3 -2 6 642.54 24
 -3 -2 -6 567.14 24
 3 2 -6 524.65 19
 3 2 -6 626.94 26.8
 -3 -2 -6 593.04 19.5
 -3 -2 -6 582.94 24.7
 -3 2 6 627.54 24.4
 3 2 -6 555.34 24.1
 3 2 6 627.14 23.4
 -3 -2 6 547.05 23.7
 3 -2 -6 572.64 24.1
 -3 2 -6 583.44 24.2
 -3 -2 6 610.04 26.2
 -3 2 -6 578.44 26
 3 -2 -6 620.24 26.4
 -3 -2 6 577.54 24.3
 3 2 6 629.74 23.3
 -3 -2 6 580.54 17.5
 3 2 6 593.24 24.6
 3 -2 -6 606.54 22
 3 -2 -6 587.74 19.6
 -3 2 -6 612.64 19.6
 4 -2 6 51.99 12.1
 4 2 -6 14.5 6.5
 -4 2 6 19.5 9.9
 -4 2 6 40.3 10.9
 -4 2 6 14.8 12.5
 -4 -2 -6 63.49 14.1
 4 -2 6 43.8 10.8
 4 2 -6 12.9 11.4
 4 -2 6 33.9 12.7
 -4 -2 -6 20.3 11.1
 4 2 -6 24.7 13.7
 -4 -2 -6 40.8 13
 -4 2 -6 16.4 7
 -4 -2 6 28.7 6
 4 2 6 21.6 10.4
 -4 2 -6 26 9.5
 4 -2 -6 29.4 7.9
 4 2 6 26.7 7.6
 -4 -2 6 18.4 11.8
 -4 -2 6 25.4 12.4
 4 2 6 21.1 9.6
 4 -2 -6 25.8 13.5
 4 -2 -6 27.2 9.2
 -4 -2 6 21.5 12.5
 4 2 6 37.5 10.9
 -4 2 -6 26.9 10
 4 -2 -6 33 10.4
 -5 -2 -6 250.47 21.5
 -5 2 6 233.78 21.3
 5 -2 6 201.78 23.7
 -5 2 6 188.08 23.8
 5 -2 6 181.98 22.7
 5 -2 6 187.08 22.9
 5 2 -6 215.38 28.7
 -5 -2 -6 222.18 26.2
 5 2 -6 244.38 24.9
 -5 -2 -6 165.88 23.5
 -5 2 6 208.28 21.8
 5 2 6 201.28 18.6
 5 -2 -6 255.07 27.3
 5 -2 -6 225.08 23.5
 -5 -2 6 215.98 19.2
 -5 2 -6 237.38 24.7
 5 -2 -6 153.98 20
 -5 -2 6 234.78 20.7
 -5 2 -6 181.08 24.7
 5 2 6 224.48 25
 5 2 6 216.18 19.4
 -5 -2 6 184.88 23.6
 5 -2 -6 147.59 20.1
 6 2 -6 74.19 22.7
 -6 2 6 30.1 20.9
 6 -2 6 18.6 21.1
 -6 2 6 26.7 20.6
 6 -2 6 50.29 20.1
 -6 -2 -6 37.2 17.9
 -6 -2 -6 23.4 20.4
 -6 -2 -6 35.2 25.2
 6 2 -6 78.29 25
 -6 2 -6 37 16.3
 -6 -2 6 16.1 22.2
 -6 2 -6 34.6 20.9
 6 2 6 62.39 15.5
 6 2 6 48.4 20.8
 -6 -2 6 29.8 22.4
 6 -2 -6 30.6 19.7
 6 -2 -6 -0.7 26
 -6 2 -6 25.3 23
 -6 -2 6 12.7 22.2
 0 -3 -6 1747.33 47.9
 0 -3 6 1732.93 47.1
 0 3 6 1741.83 48.1
 0 -3 -6 1717.23 44.2
 0 3 6 1765.72 46.1
 0 -3 -6 1682.03 44.2
 0 -3 -6 1738.53 46.9
 0 -3 6 1735.53 45.8
 0 3 6 1751.32 45.2
 0 -3 6 1724.53 46.6
 0 -3 6 1686.13 46.8
 0 -3 6 1735.93 47
 0 -3 6 1727.83 44.8
 0 -3 -6 1699.43 44.2
 0 3 -6 1719.63 45.6
 0 3 -6 1766.32 46.5
 0 -3 6 1749.53 44.5
 0 3 6 1684.93 43.8
 -1 3 6 564.04 17.8
 -1 -3 -6 593.44 19.8
 -1 3 6 572.04 21.3
 1 3 -6 579.54 17.4
 1 3 -6 529.15 18.3
 -1 -3 -6 567.04 22.3
 1 3 -6 567.44 17
 1 -3 6 575.74 20.4
 1 -3 6 555.54 17.4
 1 3 -6 562.94 20.6
 -1 3 6 551.64 18.5
 1 3 -6 574.04 19
 -1 3 6 590.14 20.7
 -1 -3 -6 592.24 19.7
 1 -3 6 584.24 22.1
 1 -3 6 583.44 18.5
 -1 -3 -6 532.85 18.1
 1 -3 6 564.14 21
 1 3 6 587.64 21.1
 1 -3 -6 567.74 20.7
 1 -3 -6 563.24 20.5
 1 -3 -6 557.44 21
 -1 -3 6 569.14 20.7
 -1 -3 6 581.64 20.5
 -1 3 -6 566.94 17.6
 1 3 6 573.54 21.2
 -1 -3 6 572.64 18.7
 -1 3 -6 555.94 20.3
 1 -3 -6 577.54 18
 -1 3 -6 579.84 19.6
 -1 -3 6 547.05 21.2
 1 3 6 584.44 18.4
 1 3 6 572.84 18.2
 -2 -3 -6 370.76 17.9
 2 3 -6 353.36 20.5
 2 3 -6 395.76 16.6
 -2 -3 -6 366.16 14.9
 2 -3 6 358.16 11.5
 -2 3 6 372.76 14
 -2 3 6 355.16 14.6
 -2 3 6 377.46 17.5
 -2 3 6 400.66 19.3
 2 3 -6 386.96 12.4
 -2 -3 -6 363.26 14.4
 2 -3 6 362.16 15.4
 2 -3 6 333.07 22
 -2 -3 6 362.46 21.8
 -2 3 -6 378.26 14.8
 -2 3 -6 349.67 18
 -2 -3 6 349.67 22.7
 -2 -3 6 376.46 12.5
 2 3 6 368.16 15.1
 -2 3 -6 375.36 13.7
 2 -3 -6 373.26 15.7
 2 3 6 377.06 19.1
 2 -3 -6 364.76 21.7
 -2 -3 6 389.76 17.1
 2 -3 -6 357.46 16.1
 -2 3 -6 360.26 16.2
 -3 -3 -6 174.58 16.7
 -3 3 6 158.78 14.1
 3 -3 6 173.68 6.9
 -3 -3 -6 181.68 16.8
 3 3 -6 193.48 13.9
 3 -3 6 194.48 15.6
 -3 -3 -6 189.08 12.1
 3 3 -6 194.58 17.7
 3 -3 6 196.48 14.9
 3 3 -6 174.38 9.6
 -3 3 6 184.38 14.2
 -3 -3 -6 198.38 12.2
 3 -3 6 188.28 16.7
 -3 3 6 213.28 13.6
 3 -3 -6 212.78 17.3
 -3 -3 6 172.08 14.6
 -3 3 -6 190.48 16.2
 -3 3 -6 199.48 11.5
 -3 3 -6 182.98 9.6
 -3 -3 6 188.08 16.7
 3 -3 -6 202.08 13.1
 3 3 6 211.68 15
 3 -3 -6 192.48 13.4
 3 3 6 213.98 16.7
 3 3 6 199.08 13.6
 3 -3 -6 180.98 11.8
 -3 -3 6 184.18 15.8
 -3 3 -6 180.18 14.7
 -4 -3 -6 9 9.9
 -4 3 6 -4 11.8
 4 -3 6 10.5 10.8
 4 -3 6 18.7 13
 -4 3 6 4 9.9
 -4 -3 -6 5.8 11.6
 4 -3 6 14.7 13.2
 -4 -3 -6 17.5 12.4
 4 3 -6 20.1 12.3
 4 3 -6 4.8 14.4
 4 3 -6 12.1 6.7
 -4 3 6 5.4 12.4
 -4 3 -6 5.6 12.4
 4 -3 -6 16.9 13
 -4 3 -6 -1.4 9
 4 3 6 35.1 13
 4 3 6 -4.2 10.7
 4 3 6 10.3 9.1
 4 3 6 12.4 8.3
 -4 -3 6 24 9.8
 -4 3 -6 3.9 8.6
 4 -3 -6 5.7 11.2
 4 -3 -6 6.2 8.7
 -4 -3 6 23.9 11.6
 4 -3 -6 17.4 9.3
 -4 -3 6 41.9 13.5
 -5 3 6 -9 15.4
 5 -3 6 -11.8 16.4
 -5 -3 -6 14.8 17.9
 5 3 -6 6.2 17.6
 -5 -3 -6 -5.5 15.6
 5 -3 6 -6.5 14.7
 -5 3 6 39.3 14
 -5 3 6 36.8 18.1
 5 3 -6 -0.5 14.8
 5 -3 6 -3.1 16.1
 -5 -3 -6 21.7 14.2
 -5 3 -6 34.1 17.9
 5 -3 -6 18.2 13
 5 3 6 12.2 12.5
 5 3 6 15.7 13.6
 -5 -3 6 25.1 17.3
 -5 -3 6 11.9 15.3
 5 3 6 -29 13.1
 -5 3 -6 10.1 15.9
 5 -3 -6 -8.3 14.3
 5 -3 -6 4.8 12.5
 -5 -3 6 -0.3 14.4
 6 -3 6 10 20.4
 -6 3 6 10.7 19.5
 6 3 -6 12.3 17.9
 -6 -3 -6 72.69 25.5
 6 3 -6 23.7 20.7
 -6 3 6 -7.5 21.8
 -6 -3 -6 27.7 22
 6 -3 6 24.2 14.8
 -6 -3 -6 -25.8 21.3
 6 3 6 -3.2 19.3
 6 -3 -6 6.8 23
 6 -3 -6 -1.2 14.6
 6 3 6 1.4 21.5
 -6 3 -6 31.3 22.5
 -6 -3 6 -6.6 22.7
 -6 3 -6 -26.4 20.7
 0 -4 6 10.2 6.2
 0 4 6 26.8 6.3
 0 -4 6 16.7 5.2
 0 -4 -6 17.7 5.5
 0 -4 6 18.3 5
 0 -4 -6 29.6 6.4
 0 -4 -6 29.1 5.8
 0 -4 6 23.7 6.1
 0 -4 6 24.7 6.7
 0 -4 6 24.2 5.4
 0 -4 -6 22.5 4.7
 0 4 6 14.2 5.7
 0 -4 6 12.4 5.6
 0 4 6 20.9 4.9
 0 -4 -6 29.4 5.4
 -1 -4 -6 96.59 8.4
 1 4 -6 98.09 7.2
 -1 -4 -6 87.89 9.3
 -1 -4 -6 101.19 10.2
 1 -4 6 112.29 8.8
 1 -4 6 93.19 10
 -1 4 6 88.79 8.4
 -1 4 6 103.09 10.2
 1 -4 6 86.99 9.5
 1 -4 6 92.89 8.8
 1 -4 6 112.89 8.5
 -1 4 6 100.39 9.5
 1 4 -6 108.49 11.5
 1 4 -6 93.79 7.7
 -1 4 -6 92.39 9
 1 4 6 95.99 7.1
 -1 -4 6 84.19 10.7
 1 -4 -6 87.99 9.5
 -1 -4 6 98.19 9
 -1 -4 6 97.59 12.1
 1 4 6 95.99 8
 -1 4 -6 82.39 7.5
 1 4 6 106.89 10.4
 -1 -4 6 85.19 10.2
 1 4 6 90.19 11
 -1 -4 6 101.99 8.6
 1 -4 -6 107.09 6.4
 1 -4 -6 95.79 10
 1 -4 -6 107.89 8.5
 -2 -4 -6 157.98 9.1
 2 -4 6 157.08 8.9
 2 -4 6 138.29 12
 2 -4 6 142.99 12.9
 2 4 -6 154.68 9.2
 -2 -4 -6 146.59 9.8
 -2 4 6 145.99 9.1
 -2 4 6 156.18 11.4
 -2 4 6 178.58 15.8
 2 4 -6 152.18 13
 -2 4 6 151.68 16.3
 -2 -4 -6 163.58 13.2
 2 -4 6 160.18 11.7
 -2 -4 -6 146.59 11.2
 -2 -4 -6 172.08 13.4
 -2 -4 6 162.68 8.2
 2 -4 -6 151.28 9.9
 2 4 6 163.78 11.2
 -2 4 -6 128.89 9.6
 2 -4 -6 144.99 12.5
 -2 -4 6 134.59 13
 -2 4 -6 156.68 12.3
 2 -4 -6 166.78 11.1
 -2 4 -6 149.59 10.3
 -2 -4 6 148.79 12.4
 -2 4 -6 145.69 9
 -2 4 -6 149.99 12.5
 2 -4 -6 175.28 12.9
 2 4 6 143.39 14.3
 -2 -4 6 140.69 11.3
 2 4 6 160.88 11.9
 -3 4 6 80.49 12.2
 3 -4 6 74.39 13.1
 -3 4 6 76.09 9.8
 3 -4 6 70.29 7.1
 -3 -4 -6 88.39 14.2
 3 4 -6 91.79 8.8
 3 4 -6 84.49 14.6
 -3 4 6 92.69 14.2
 -3 -4 -6 81.09 13.8
 -3 -4 -6 71.49 9.9
 3 4 -6 76.09 10.6
 3 -4 6 70.79 14.8
 3 -4 6 68.69 11.8
 -3 -4 -6 72.19 10.3
 -3 4 -6 77.69 13.3
 3 -4 -6 82.29 10.3
 -3 -4 6 85.09 14.8
 -3 -4 6 88.59 14
 -3 -4 6 83.49 12.3
 3 4 6 78.39 12
 3 4 6 75.59 11.3
 -3 4 -6 95.29 12.8
 3 4 6 95.19 11.3
 3 -4 -6 84.69 14.1
 -3 4 -6 72.19 6.1
 3 -4 -6 72.99 10.5
 3 -4 -6 70.99 10.3
 -4 -4 -6 399.96 26.2
 -4 4 6 464.45 27.5
 4 -4 6 381.56 22.9
 4 4 -6 372.56 22
 4 -4 6 389.56 24.1
 4 4 -6 434.66 25.2
 -4 4 6 366.66 21.5
 -4 4 6 440.26 27.4
 -4 -4 -6 417.76 21.6
 4 -4 6 423.36 26.9
 -4 -4 -6 351.96 22.4
 -4 -4 -6 392.96 20.8
 4 -4 -6 350.26 18.7
 4 -4 -6 373.66 20.2
 -4 -4 6 396.16 23.8
 4 4 6 400.06 25.6
 -4 4 -6 404.86 27
 4 -4 -6 396.96 24.5
 -4 -4 6 391.86 26.6
 4 4 6 393.36 23.9
 4 -4 -6 377.66 23.7
 -4 -4 6 401.06 26.4
 -4 4 -6 398.36 25.2
 5 4 -6 84.19 15.8
 -5 -4 -6 80.69 15
 -5 4 6 81.79 20.5
 -5 -4 -6 78.99 16.5
 -5 4 6 71.39 20.7
 -5 4 6 66.99 15
 -5 -4 -6 86.69 18.2
 5 4 -6 85.69 22.7
 5 -4 6 61.69 19.3
 5 -4 6 96.39 18.5
 5 -4 -6 106.39 21.9
 -5 -4 6 98.69 20.6
 -5 4 -6 78.79 23.6
 5 -4 -6 99.09 18
 -5 -4 6 96.99 20.6
 -5 -4 6 107.89 21.6
 -5 4 -6 97.99 19.5
 5 -4 -6 94.59 16.7
 5 4 6 92.39 18.4
 -5 4 -6 103.09 22.5
 5 4 6 116.59 21.2
 -6 -4 -6 14.1 25.1
 6 -4 6 -27.1 22.5
 -6 4 6 -5.5 17
 -6 -4 -6 30.4 26.4
 6 4 -6 -24.2 24.8
 -6 4 6 84.19 25.2
 -6 4 6 -16.3 18.3
 6 -4 6 -2.3 20.7
 6 4 -6 -17.9 22.6
 -6 -4 6 -36 24.6
 -6 4 -6 7.1 22.1
 6 -4 -6 31.3 20.4
 -6 -4 6 5.8 23.5
 -6 4 -6 91.29 27.9
 -6 4 -6 -38.8 21.5
 6 -4 -6 -17.2 23.6
 6 4 6 -27.7 21.7
 6 4 6 18 20
 -6 -4 6 -10.9 23.8
 0 5 6 149.19 12.4
 0 -5 -6 149.39 8.3
 0 -5 6 148.79 10.9
 0 -5 6 158.58 11.9
 0 -5 6 142.79 12.2
 0 -5 6 135.39 11.8
 0 -5 -6 116.99 15.2
 0 -5 6 141.49 11.2
 0 -5 6 148.99 11
 0 -5 -6 159.38 13.7
 0 -5 6 131.59 10.9
 0 5 6 149.69 9.1
 0 -5 -6 144.59 10.5
 -1 5 6 38.1 8.7
 -1 5 6 35.9 7
 -1 -5 -6 28.6 8.3
 1 -5 6 33.3 10.7
 1 5 -6 29.7 6.6
 1 5 -6 44 7.3
 1 -5 6 32.3 7.7
 -1 -5 -6 40.3 6.8
 1 -5 6 44 6.9
 -1 5 6 33.9 8.6
 1 -5 6 41 7.5
 1 -5 6 37.8 8.2
 -1 -5 6 32.7 6.7
 -1 -5 6 24.8 6.6
 1 5 6 27.6 9.5
 1 5 6 30.7 7.1
 -1 -5 6 36.8 8.9
 -1 -5 6 21.7 7.9
 -1 5 -6 31.8 6.9
 1 5 6 37.5 7.5
 1 -5 -6 46.4 10.6
 1 -5 -6 44.4 7.2
 1 5 6 34 4.7
 1 -5 -6 36.7 4.5
 -1 -5 6 26 7.8
 -2 -5 -6 176.88 16.3
 -2 -5 -6 180.78 8.4
 -2 5 6 158.18 15.2
 -2 -5 -6 190.88 14.8
 2 -5 6 178.18 13.7
 2 -5 6 177.38 14.6
 2 5 -6 169.38 11.3
 -2 5 6 180.28 14.6
 2 5 -6 175.38 12.9
 2 5 -6 173.98 16.9
 2 5 -6 160.98 9
 -2 5 6 174.98 13.4
 2 -5 6 160.48 10.7
 2 -5 6 171.58 12.7
 -2 5 6 168.48 8.7
 -2 5 -6 199.38 13.7
 -2 5 -6 182.78 11.5
 -2 5 -6 162.08 9.6
 2 5 6 167.98 13.8
 -2 -5 6 181.08 13.9
 -2 5 -6 162.48 16.1
 2 -5 -6 165.78 13.2
 -2 -5 6 178.98 13.3
 -2 -5 6 193.68 17.6
 2 -5 -6 181.98 14.8
 2 5 6 167.38 15.7
 2 -5 -6 189.28 16.5
 2 5 6 164.98 15.6
 3 -5 6 123.99 12.8
 3 -5 6 143.49 15.5
 -3 5 6 116.09 15
 -3 5 6 106.49 14.6
 -3 5 6 141.59 10.9
 3 5 -6 132.69 16.5
 -3 -5 -6 102.49 9.9
 -3 -5 -6 135.99 15.6
 3 -5 6 120.59 10.3
 3 -5 6 137.49 14.3
 -3 5 6 136.99 19.4
 3 5 -6 112.89 17.1
 -3 -5 -6 126.19 14.9
 -3 -5 -6 142.39 16.9
 3 -5 -6 147.79 16.1
 -3 -5 6 110.69 17.1
 -3 5 -6 157.78 18.3
 -3 -5 6 125.69 16.6
 3 -5 -6 151.78 19.9
 -3 -5 6 123.49 17.1
 3 5 6 112.29 14.8
 3 5 6 126.89 12.9
 3 5 6 140.79 17.2
 -3 5 -6 138.99 15.5
 3 -5 -6 118.29 12.1
 -4 -5 -6 53.49 14.4
 -4 5 6 101.29 18.9
 -4 -5 -6 66.49 16.8
 -4 -5 -6 83.19 17.1
 -4 -5 -6 66.79 12.9
 4 -5 6 70.09 17.6
 4 5 -6 85.79 16.2
 4 5 -6 62.49 15.6
 -4 5 6 73.09 17.7
 4 -5 6 78.79 16.9
 4 -5 6 64.69 12.4
 -4 5 -6 75.59 19.5
 -4 5 -6 85.09 15.6
 4 -5 -6 46.5 14.1
 -4 5 -6 67.89 15.4
 4 5 6 91.69 17.7
 -4 -5 6 74.49 15.6
 -4 -5 6 76.39 14.6
 4 -5 -6 104.59 14.1
 4 -5 -6 62.49 16.9
 -4 -5 6 67.29 17.4
 4 5 6 79.09 15
 -5 5 6 26.1 20.9
 -5 -5 -6 5.5 18.5
 -5 5 6 17.9 15.1
 -5 -5 -6 31.5 23.6
 5 -5 6 20.2 18.5
 5 5 -6 -6.3 14.9
 5 -5 6 53.69 17.2
 -5 -5 6 9.9 14.6
 5 5 6 11.9 17
 -5 5 -6 33.8 18.1
 -5 -5 6 30.9 15.4
 5 5 6 54.09 27.6
 -5 5 -6 22.7 15
 5 -5 -6 12.3 20
 -5 -5 6 15.8 19.7
 -5 5 -6 17.5 16.9
 5 -5 -6 18.2 16.7
 -6 -5 -6 52.59 21
 6 -5 6 46 26.8
 -6 5 6 32.9 20.9
 6 5 -6 31.8 24.7
 6 -5 -6 9.8 22.6
 6 5 6 -14.2 21.1
 -6 5 -6 16.2 24.8
 -6 5 -6 -4.7 22.1
 -6 -5 6 7.2 20.3
 0 -6 6 60.39 11.1
 0 -6 6 57.79 11.3
 0 -6 6 38.8 9.6
 0 -6 -6 57.09 6.5
 0 -6 6 70.69 13.3
 0 -6 -6 59.09 11.8
 0 6 6 57.59 9.3
 0 -6 6 40.3 9
 0 -6 -6 62.59 9.9
 0 -6 6 66.59 9.7
 0 -6 6 48.6 10.7
 0 6 6 52.59 7.3
 0 6 6 63.59 12.3
 -1 -6 -6 28.3 9.7
 1 -6 6 23.2 10.1
 -1 -6 -6 17.9 6.7
 1 -6 6 14 8.6
 -1 6 6 28.4 9.8
 -1 -6 -6 24.2 10.7
 1 -6 6 14.8 6.5
 1 6 -6 10.1 7.2
 -1 6 6 20.7 6.8
 1 6 -6 16.4 7.1
 -1 6 6 19.3 10.3
 1 -6 6 -2.7 10.2
 1 -6 6 21.1 7.8
 -1 -6 -6 24.1 6.9
 1 6 -6 9.9 6.6
 -1 -6 6 20.9 6.8
 1 -6 -6 9.8 10
 1 -6 -6 10.8 6.4
 1 6 6 13.9 3.7
 -1 -6 6 26.8 8.7
 -1 -6 6 21.5 9.6
 1 6 6 26.5 7.4
 -1 -6 6 20 11.2
 1 6 6 28.4 10.4
 -1 6 -6 24.1 7.4
 1 -6 -6 15.6 8.2
 -1 6 -6 21.8 9.8
 1 6 6 17.5 7.5
 2 6 -6 128.09 12.5
 -2 -6 -6 110.99 13.7
 -2 6 6 94.39 13.4
 2 -6 6 95.99 10.4
 2 6 -6 121.69 14.8
 -2 6 6 115.69 14.3
 -2 6 6 105.49 14.8
 -2 -6 -6 100.29 13.6
 -2 -6 -6 81.59 12.8
 2 -6 6 76.89 14
 2 6 -6 112.99 9.3
 2 6 -6 82.99 11.1
 2 6 -6 88.49 13.2
 2 -6 6 101.29 13.4
 2 -6 6 89.39 13.7
 -2 6 -6 113.39 12.9
 -2 -6 6 86.39 11
 2 6 6 109.49 14.9
 2 6 6 97.49 13.4
 -2 6 -6 87.59 9.1
 2 -6 -6 92.59 13.3
 2 -6 -6 105.69 14.1
 -2 -6 6 95.19 15.9
 -2 -6 6 94.99 13.7
 2 -6 -6 102.69 11.7
 -2 -6 6 113.99 14.8
 -2 6 -6 113.49 13.6
 2 6 6 105.49 14.2
 -3 6 6 277.87 19.7
 3 -6 6 262.17 16.1
 -3 6 6 318.77 25.6
 -3 6 6 270.87 20.2
 -3 -6 -6 328.57 24.1
 3 6 -6 313.17 26.3
 3 -6 6 278.87 18.3
 -3 -6 -6 272.87 18.4
 3 -6 6 287.47 24.2
 3 6 -6 293.57 21.3
 3 -6 6 308.77 19.9
 -3 -6 -6 262.07 21.6
 3 6 -6 304.67 17.6
 3 -6 -6 267.77 16.4
 -3 -6 6 275.47 22.8
 -3 6 -6 261.27 24.4
 3 -6 -6 299.37 18.8
 -3 -6 6 302.27 24.7
 -3 -6 6 219.48 20.1
 3 6 6 299.47 22.6
 3 6 6 260.07 21.7
 -3 6 -6 266.37 22.7
 -3 6 -6 306.77 19.3
 3 -6 -6 317.47 21.7
 3 6 6 300.17 20.6
 -4 -6 -6 23.3 12
 -4 6 6 5.3 16.7
 4 -6 6 31.3 11.3
 -4 6 6 48.1 19.6
 4 6 -6 35.2 12
 4 6 -6 33.3 12.2
 -4 -6 -6 49.1 15.1
 -4 -6 -6 61.09 17.1
 4 6 -6 20 18.5
 4 -6 6 55.69 14
 -4 6 6 29 14.7
 4 -6 -6 38.1 14.5
 -4 -6 6 57.99 18.4
 -4 6 -6 43.9 14.2
 4 -6 -6 45 17.7
 -4 6 -6 23.8 17.1
 4 6 6 28.5 13.9
 4 6 6 16.1 16.3
 4 -6 -6 37 14.8
 -4 6 -6 38.3 19.4
 -4 -6 6 39.4 13.6
 4 6 6 29 14.4
 -4 -6 6 25.3 17.7
 5 -6 6 43.2 15.4
 5 6 -6 -18.7 17.2
 5 -6 6 12.9 18.4
 -5 -6 -6 43.1 16
 -5 6 6 -1.3 16.3
 -5 -6 -6 -31.9 18
 5 6 -6 48.4 20.3
 5 6 6 -1.2 15.3
 -5 -6 6 0.8 16
 5 6 6 36.5 18.6
 5 -6 -6 40.2 20.2
 -5 6 -6 37.9 24.5
 5 -6 -6 81.29 20.1
 -5 6 -6 14 22.3
 -5 6 -6 19.8 20
 -5 -6 6 38.6 16.2
 0 7 6 2.2 10.5
 0 -7 -6 8.6 9.2
 0 -7 6 26.8 8.4
 0 7 -6 14.8 9.6
 0 -7 6 19.1 10.9
 0 7 6 22.4 6.1
 0 -7 -6 10.3 10.9
 0 -7 6 29.1 11
 0 -7 6 30.4 9.9
 0 7 6 19.2 9.1
 0 -7 -6 18.4 4.5
 0 -7 -6 15.4 8.3
 -1 7 6 9.7 7.9
 -1 -7 -6 -4.3 7.2
 1 -7 6 2 9.8
 -1 7 6 6.3 8.2
 -1 7 6 -3.7 8.7
 1 7 -6 9.4 8.4
 -1 -7 -6 -4.7 8.6
 -1 -7 -6 0.8 10.6
 1 7 -6 -0.2 8.7
 1 7 -6 -11.4 9.9
 -1 -7 -6 -7.5 8.7
 1 -7 6 8.2 10.9
 1 -7 6 23.5 9.8
 1 -7 6 1.3 8.9
 -1 7 -6 6.6 8.8
 -1 -7 6 11.8 9.8
 1 7 6 8.4 7.6
 -1 7 -6 -6.6 11.4
 -1 -7 6 3.2 8.2
 1 7 6 -10.8 9.6
 -1 -7 6 -10.7 7.6
 -1 -7 6 -7.2 7.9
 1 -7 -6 -3.2 9.2
 1 7 6 8 9.2
 1 -7 -6 -2.3 11.1
 1 -7 -6 1.4 10.5
 -1 7 -6 -9.5 6.2
 2 -7 6 110.89 15.6
 2 7 -6 128.79 14.3
 -2 -7 -6 103.09 14.1
 2 7 -6 95.99 10.4
 2 -7 6 114.39 16.8
 2 7 -6 105.99 15.8
 -2 7 6 116.59 15.3
 -2 7 6 123.99 16.5
 -2 -7 -6 106.49 14.2
 -2 7 6 90.39 14.8
 2 -7 6 111.39 14.8
 -2 -7 -6 81.79 14.1
 -2 -7 6 119.89 17.9
 -2 -7 6 85.59 12.7
 2 -7 -6 108.39 15.4
 -2 7 -6 112.19 15.9
 -2 -7 6 122.39 17.2
 2 7 6 120.29 16.6
 2 7 6 121.89 16.3
 -2 -7 6 109.29 15.7
 2 -7 -6 105.79 14.8
 2 7 6 103.99 14.4
 -2 7 -6 148.19 19.6
 -2 7 -6 116.49 10.3
 3 7 -6 61.29 15.3
 -3 7 6 55.69 16
 -3 -7 -6 81.79 16.3
 -3 7 6 54.89 19.1
 3 -7 6 78.09 14.5
 3 -7 6 80.49 15.7
 -3 -7 -6 97.19 16.1
 3 7 -6 119.59 20.5
 -3 -7 -6 110.09 17.1
 3 7 -6 82.19 14.1
 -3 7 6 92.59 16.9
 3 7 6 82.69 15.1
 3 7 6 113.69 18.6
 3 -7 -6 91.69 13.7
 3 7 6 112.59 14.8
 -3 7 -6 80.99 14.1
 -3 -7 6 77.49 15.8
 -3 7 -6 94.59 20.3
 -3 -7 6 92.29 14.8
 3 -7 -6 77.79 12
 -3 7 -6 94.29 15
 3 -7 -6 101.89 16.4
 4 7 -6 77.49 18.7
 -4 -7 -6 58.29 19.5
 4 7 -6 81.89 22.2
 -4 7 6 75.09 22.7
 4 -7 6 117.29 31.2
 -4 7 6 73.79 20.7
 -4 -7 -6 94.99 19.9
 -4 7 6 88.09 21
 4 7 -6 61.89 16.2
 4 -7 6 85.49 18.6
 4 7 6 68.69 16.4
 4 -7 -6 75.29 21.9
 4 -7 -6 81.99 18.5
 -4 7 -6 89.09 33.7
 -4 -7 6 55.09 15
 4 7 6 89.49 18.2
 -4 7 -6 72.29 16.9
 -4 7 -6 93.89 22.1
 -4 -7 6 92.89 32.2
 -5 7 6 6.6 19
 5 7 -6 -7.9 15.3
 -5 7 6 92.19 26.9
 5 -7 6 -7.9 18
 -5 -7 -6 40 25.6
 -5 7 6 65.59 26
 -5 -7 -6 26.1 16.1
 5 -7 6 5.2 22.9
 -5 -7 6 52.79 25.8
 5 -7 -6 -6.8 18.6
 5 7 6 -11.3 24.7
 5 -7 -6 46.2 15.4
 5 7 6 25.8 22.4
 -5 7 -6 27.9 20.7
 -5 -7 6 26.1 17.5
 -5 7 -6 28.7 19.7
 5 7 6 27.9 20.1
 5 -7 -6 74.79 25
 0 -8 6 11.6 12
 0 -8 -6 8.1 9.1
 0 -8 6 20.7 9.9
 0 -8 -6 -5.6 11.8
 0 8 6 7.4 13.3
 0 8 -6 13.3 12.1
 0 -8 -6 8.4 10.6
 0 8 -6 9.3 9.3
 0 8 -6 -10.1 8
 0 -8 6 7.7 11.1
 0 -8 6 23.5 8.9
 0 8 6 13.6 12.1
 1 8 -6 47.6 13
 1 -8 6 45.2 12.6
 -1 -8 -6 19.8 10.6
 -1 8 6 55.39 10.9
 1 -8 6 51.49 16
 -1 -8 -6 51.99 8.9
 -1 8 6 55.89 14.7
 1 8 -6 34.8 13.5
 -1 8 6 58.39 13.2
 -1 -8 -6 67.59 16.1
 -1 -8 -6 39.5 12.1
 1 -8 6 78.39 12.8
 1 -8 6 41.8 13.1
 1 8 -6 47.7 12
 1 8 6 48.7 13.3
 1 8 6 47.6 13.3
 -1 8 -6 57.19 13
 -1 8 -6 67.29 12.9
 1 -8 -6 49.4 11.7
 -1 -8 6 60.69 11.3
 -1 -8 6 59.89 12.8
 1 8 6 59.89 14.4
 1 -8 -6 46.8 13.2
 -1 -8 6 56.69 14.8
 -1 -8 6 63.19 13.4
 1 -8 -6 50.79 12.6
 -2 8 6 39.1 13.7
 2 -8 6 32.8 13.5
 2 -8 6 64.59 15.6
 2 8 -6 41.9 9.5
 2 8 -6 36.7 14.2
 -2 8 6 41.3 12.3
 2 8 -6 57.39 12.5
 -2 -8 -6 67.69 17.3
 -2 -8 -6 56.19 12.1
 2 -8 6 37.3 14.3
 -2 8 6 75.59 15.7
 -2 -8 -6 40.2 15.2
 -2 8 -6 48.6 14.3
 -2 8 -6 66.39 15.6
 2 8 6 50.59 13.8
 -2 -8 6 50.89 14.8
 -2 -8 6 57.99 14.3
 2 8 6 62.89 13.3
 2 -8 -6 46.2 13.9
 -2 8 -6 38 9.8
 -2 -8 6 60.19 18
 -2 8 -6 58.19 14.1
 2 8 6 30.7 15.6
 2 -8 -6 42.1 13.2
 2 -8 -6 63.09 14
 -2 -8 6 44.7 10.6
 3 -8 6 7.3 12.3
 -3 8 6 19.5 15.2
 -3 8 6 24.5 17.2
 3 -8 6 14.9 15.1
 3 8 -6 43.9 21.9
 -3 8 6 -4.9 15.6
 -3 -8 -6 18.2 14.9
 -3 -8 -6 9.1 14.8
 3 8 -6 7.5 14.2
 3 -8 6 4.6 13.4
 3 8 -6 21.2 14.6
 -3 -8 -6 -23 17.2
 -3 -8 6 3.7 15.2
 -3 8 -6 7.3 12.8
 3 8 6 11.2 11.3
 3 -8 -6 10 10.8
 -3 8 -6 26.9 17.2
 -3 8 -6 33.2 20
 3 -8 -6 -4.8 13.8
 3 8 6 28.6 16.1
 -3 -8 6 32.8 14.4
 3 8 6 -0.1 14
 -4 -8 -6 37.8 19.6
 -4 -8 -6 20.6 18.6
 -4 8 6 19.6 24.3
 4 8 -6 10.4 19.1
 -4 8 6 27.6 24.2
 -4 8 6 33.7 20.7
 4 -8 6 10.2 20
 4 8 -6 22.9 17.8
 -4 -8 -6 16.4 21.1
 4 -8 6 13.9 19.8
 -4 8 -6 21.6 22.3
 4 -8 -6 -12.3 21.7
 4 8 6 7.2 15.2
 -4 8 -6 16.7 18.2
 4 -8 -6 11.4 17.1
 -4 -8 6 -6.5 16.3
 -4 -8 6 18.7 19.5
 0 -9 6 11.3 12.7
 0 9 -6 33.2 12.1
 0 -9 -6 -3.7 11.1
 0 -9 6 9.4 14.1
 0 9 -6 5.8 12.8
 0 9 6 18.6 11.4
 0 -9 -6 3 10.6
 0 -9 6 2.2 11.2
 0 9 -6 29.3 15.2
 0 9 6 13.4 15.1
 0 -9 6 17 11.2
 0 -9 -6 22.1 12.3
 1 9 -6 -7.5 13.6
 1 9 -6 2.2 13.5
 -1 -9 -6 -9.9 8.4
 -1 -9 -6 15.3 16.8
 -1 -9 -6 -13.5 14.7
 1 -9 6 1.8 11.5
 1 9 -6 -12.2 12.7
 -1 9 6 -0.7 11.2
 -1 9 6 -7.9 17
 1 -9 6 18.5 14.8
 -1 9 6 22 12.9
 -1 -9 6 -5.4 11
 1 9 6 18.7 16.1
 1 9 6 -10.4 9
 1 -9 -6 28.7 17
 -1 9 -6 -8.3 10.2
 -1 -9 6 6.5 11.7
 -1 9 -6 25.6 14.3
 1 -9 -6 0.3 8.8
 -1 -9 6 6.3 11.5
 1 9 6 11.8 14.5
 -1 9 -6 17.8 17.7
 1 -9 -6 -3.8 15.6
 2 -9 6 94.99 19.8
 2 9 -6 83.39 18
 -2 -9 -6 127.59 22.1
 -2 9 6 92.29 20.4
 -2 9 6 112.89 16.4
 2 -9 6 111.79 18
 -2 -9 -6 137.39 19.3
 -2 9 6 106.39 23.2
 -2 -9 -6 120.19 20.3
 2 9 -6 132.69 18.1
 2 -9 6 82.79 17.6
 -2 -9 6 139.99 19.9
 -2 -9 6 62.99 21.1
 2 -9 -6 94.79 17
 2 9 6 161.18 21.4
 2 9 6 144.49 20.4
 2 -9 -6 124.99 23
 -2 9 -6 132.49 23.9
 -2 9 -6 84.19 15.6
 -2 9 -6 114.69 19.6
 2 -9 -6 125.99 16.4
 -2 -9 6 80.49 17.5
 2 9 6 85.69 17.1
 3 -9 6 12.3 18.3
 -3 -9 -6 34.4 17.7
 -3 9 6 -3.9 14.5
 -3 9 6 5.1 17.9
 -3 -9 -6 -3.6 13.7
 -3 9 6 2.5 23
 3 -9 6 23.7 17.7
 3 9 -6 -5.5 23.4
 3 -9 6 6.6 18
 -3 -9 -6 0.1 14
 3 9 -6 -13.4 14
 3 9 6 5.9 12
 -3 -9 6 30.9 22.7
 -3 -9 6 18.8 17
 -3 9 -6 -12 23.8
 3 9 6 38.7 19.7
 -3 9 -6 15.5 19.9
 -3 -9 6 34.9 16.3
 -4 -9 -6 140.49 27
 4 9 -6 160.28 33.2
 -4 -9 -6 140.79 30.2
 -4 -9 -6 136.59 24.9
 -4 9 6 87.89 27.3
 4 -9 6 127.39 21.8
 4 9 -6 156.88 26.2
 -4 9 6 155.78 26.6
 4 -9 6 185.18 38.5
 -4 9 6 102.59 25.9
 -4 9 -6 160.88 32
 4 9 6 163.88 24
 -4 -9 6 134.19 24.2
 4 9 6 109.39 22
 4 -9 -6 133.09 28.2
 -4 9 -6 185.38 29
 -4 -9 6 88.29 23.9
 0 10 -6 -14.9 12.1
 0 10 -6 23.1 17.1
 0 -10 -6 -9 9.9
 0 10 6 25 14
 0 10 6 -17.3 16.4
 0 -10 -6 15.2 17.9
 0 -10 6 11.3 16.5
 0 10 -6 3.5 19.5
 0 -10 -6 12.3 14.7
 0 -10 6 10.5 13
 0 -10 6 14 15.5
 0 -10 6 -9 14.1
 -1 10 6 -16.2 16.9
 -1 10 6 49.99 16.4
 1 10 -6 -15.1 16.7
 1 -10 6 32.2 14.1
 1 -10 6 -6.7 15.9
 1 10 -6 5.9 12.2
 1 -10 6 28.1 17.9
 -1 -10 -6 43.7 21.4
 1 10 -6 7.9 14
 -1 -10 -6 14.7 14.3
 1 -10 -6 16.1 18.9
 -1 -10 6 -3.2 13.8
 1 10 6 21.7 17.5
 -1 -10 6 17.2 19.4
 -1 10 -6 25.3 19
 1 10 6 -13.2 15
 1 -10 -6 13.7 23.9
 -1 10 -6 42.1 21.6
 1 -10 -6 -5.1 14.4
 -1 10 -6 -7.4 13.6
 -1 -10 6 12.6 12.8
 2 10 -6 31.3 17
 -2 10 6 11.5 16.9
 -2 10 6 29.5 17
 2 10 -6 28.5 18.1
 2 -10 6 46.2 18.8
 2 -10 6 41.8 15.4
 -2 -10 -6 37.6 21.8
 -2 -10 6 4.2 15.8
 2 10 6 49.9 20.9
 2 10 6 26.9 16.2
 2 -10 -6 65.69 18
 2 10 6 63.59 18.4
 -2 10 -6 20.3 53.39
 -2 10 -6 32.4 18.5
 -2 -10 6 53.89 17.7
 -3 10 6 16.5 20
 3 10 -6 28.2 29
 -3 -10 -6 -39.4 23.3
 -3 -10 -6 -21.7 24.2
 3 -10 6 4.2 16
 3 10 -6 -29.6 19.8
 -3 10 6 29.4 22.7
 3 -10 6 -20.7 18.6
 3 10 -6 1.3 14.3
 3 10 6 20.2 16.9
 -3 10 -6 80.29 27.9
 -3 -10 6 -27.6 23.3
 -3 -10 6 13 27.2
 3 -10 -6 2.1 17.6
 -3 -10 6 31.7 20
 3 10 6 -5.2 18.1
 0 11 -6 -36.2 22.1
 0 -11 -6 31 21.6
 0 -11 -6 -4.8 25.4
 0 -11 6 -20.2 16.7
 0 11 6 -0.3 15
 0 -11 6 4.8 20.2
 0 11 -6 -5.5 22.2
 0 -11 -6 27.1 12.9
 0 11 6 -4.3 24.9
 -1 -11 -6 40.4 27.2
 1 -11 6 77.69 22.7
 1 -11 6 46.8 14.8
 -1 11 6 46.5 23.3
 -1 -11 -6 72.19 24.2
 1 11 -6 32 20.1
 1 11 -6 32.5 25.9
 -1 11 6 106.49 26.3
 1 11 6 34.5 18.2
 1 11 6 79.59 23.4
 1 -11 -6 42 18.6
 1 -11 -6 2.9 25.6
 -1 -11 6 31.2 23.7
 -1 11 -6 30.4 23
 -1 11 -6 34.4 54.59
 1 11 6 29.5 22.1
 -1 11 -6 35.9 17.8
 1 -11 -6 56.19 20.5
 -1 -11 6 58.19 17.9
 -2 -11 -6 42.4 28.8
 2 11 -6 51.29 26
 -2 -11 -6 15.1 18.7
 -2 11 6 64.99 36.7
 -2 11 6 38.8 27.3
 2 11 -6 -12.1 20.5
 2 -11 6 46.2 19.1
 2 -11 6 -17.8 21.2
 2 -11 6 20.9 21.5
 2 11 6 28.3 19.6
 2 -11 -6 35.4 21
 -2 11 -6 -1.6 23.3
 2 -11 -6 21.9 19.2
 2 11 6 36.5 20
 2 11 6 -11.1 23.1
 -2 -11 6 73.79 22
 -2 -11 6 11.1 19.3
 -2 11 -6 71.89 25.3
 0 12 -6 31.5 35.1
 0 -12 6 39.9 19
 0 -12 -6 -13.2 31.1
 0 -12 6 -23.3 23.4
 0 -12 -6 19.9 24.9
 0 12 6 55.09 27.7
 0 12 -6 -14.4 18.4
 0 12 6 30.2 25.4
 0 -12 6 0.2 20.9
 -1 12 6 -20.7 28.4
 -1 -12 -6 -37.8 30.7
 -1 12 6 -1.7 43.4
 1 -12 6 37.5 22.4
 -1 -12 -6 -8.5 26
 1 -12 6 8.2 19
 1 12 -6 -15.9 17.6
 -1 -12 6 26.5 28.7
 1 12 6 15.3 19.1
 1 12 6 29.7 24.8
 -1 -12 6 -38 25.3
 -1 12 -6 -7.9 25.4
 -1 12 -6 -7.3 31.6
 0 0 -7 5.4 3.7
 0 0 7 4.7 4.3
 0 0 7 -0.4 3.1
 0 0 7 -1.2 3.2
 0 0 7 -0.1 4.5
 0 0 7 -5.6 3.4
 0 0 -7 -1 3.3
 0 0 -7 4.5 3.7
 -1 0 -7 147.19 5.6
 1 0 -7 153.18 5.3
 -1 0 7 150.18 5.5
 1 0 7 146.49 5.6
 1 0 -7 156.38 10.7
 -1 0 7 159.38 9.8
 -1 0 7 159.78 10.2
 -1 0 7 146.39 9.6
 1 0 7 142.19 9.6
 1 0 7 148.89 9.3
 -1 0 -7 155.98 10.2
 1 0 -7 145.69 7
 1 0 -7 145.39 10.4
 -1 0 -7 145.29 6.8
 -1 0 -7 145.39 9.3
 1 0 7 155.38 8.8
 -2 0 -7 170.98 11.4
 2 0 7 169.18 11.5
 -2 0 -7 165.88 12.3
 2 0 -7 174.18 12.4
 -2 0 7 175.68 12.2
 -2 0 7 163.78 11.8
 -2 0 7 188.48 10.5
 2 0 -7 182.38 12.7
 2 0 -7 163.68 10.1
 2 0 7 196.88 13.2
 2 0 7 176.98 8.8
 -2 0 -7 153.48 11.3
 2 0 7 170.88 12
 3 0 -7 230.28 15.6
 -3 0 7 217.98 17.1
 3 0 -7 201.08 16.6
 3 0 7 221.58 13.2
 3 0 7 201.58 14.5
 -3 0 7 225.88 16.2
 -3 0 -7 207.58 16.3
 -3 0 -7 211.68 14.9
 3 0 7 220.18 16.5
 3 0 -7 210.78 18.1
 -3 0 7 209.58 12.8
 -3 0 -7 206.08 13.3
 -4 0 7 10 11.1
 -4 0 7 17.4 8.6
 -4 0 -7 14.6 12.8
 4 0 7 6.5 11.1
 4 0 7 -4.6 12
 4 0 7 15.7 10.2
 -4 0 7 21 11.8
 -4 0 -7 21.4 9.6
 4 0 -7 3.1 11.3
 4 0 -7 -9.9 9.7
 4 0 -7 8.6 8.3
 4 0 -7 -7.3 12.2
 -5 0 -7 2.8 12
 -5 0 7 22.8 14.7
 5 0 -7 -1.7 13.9
 -5 0 -7 -10.3 15.4
 5 0 -7 7.9 18.4
 -5 0 -7 6.6 11.4
 -5 0 7 39.6 17.1
 5 0 7 14.8 11
 5 0 7 11.6 15.3
 5 0 7 5.9 14
 5 0 -7 -1.9 13.9
 6 0 7 0.8 20.2
 6 0 7 63.99 19.9
 -6 0 7 -12.8 19.9
 6 0 7 -23.4 18
 6 0 -7 20.4 23.7
 -6 0 7 7 19.7
 -6 0 -7 -16.6 20.4
 -6 0 -7 -8.4 22.3
 6 0 -7 12.4 22.1
 0 1 7 62.79 2.6
 0 1 -7 51.19 6.3
 0 -1 7 65.49 7.6
 0 -1 7 44.3 6.4
 0 -1 -7 56.09 6.7
 0 -1 -7 52.29 7.6
 0 -1 7 55.39 7.7
 0 -1 7 54.49 5.6
 0 1 -7 53.69 5.9
 0 1 -7 57.59 3.4
 0 1 7 69.89 7.3
 0 -1 -7 68.79 6.5
 0 -1 7 61.69 7.8
 0 1 -7 55.69 3.4
 0 1 7 63.59 6.3
 0 1 7 55.09 6.5
 0 1 -7 60.99 6.4
 0 -1 -7 48.9 6.1
 -1 -1 -7 751.02 25.1
 -1 -1 -7 733.23 21.1
 -1 -1 -7 733.83 23.9
 1 1 -7 736.93 18.1
 1 1 -7 764.72 21
 1 1 -7 736.53 24.8
 -1 1 7 732.73 19.8
 1 -1 7 719.03 24.7
 -1 1 7 735.43 24.3
 -1 1 7 756.92 23.6
 1 -1 7 726.53 23.4
 1 -1 7 735.23 25.1
 1 -1 7 745.33 19.5
 1 1 -7 747.03 24.5
 -1 1 7 697.73 24.6
 1 -1 -7 733.23 20.5
 1 -1 -7 716.83 24.1
 -1 -1 7 726.93 24.2
 1 -1 -7 733.33 24.6
 -1 -1 7 762.72 25.2
 1 -1 -7 661.53 19.4
 -1 1 -7 694.53 20.2
 -1 1 -7 735.23 23.5
 -1 1 -7 769.82 24.6
 1 1 7 751.32 23.9
 -1 1 -7 723.33 19.6
 -1 -1 7 739.73 18.1
 1 1 7 729.53 19.1
 -1 -1 7 735.13 23.1
 -1 1 -7 694.23 19.4
 1 1 7 738.53 24.7
 1 1 7 742.23 23.9
 -2 1 7 1132.99 34.3
 2 -1 7 1155.38 31.6
 2 -1 7 1144.89 35.3
 -2 1 7 1145.09 34.5
 -2 -1 -7 1155.38 34.7
 2 1 -7 1150.98 34.6
 2 1 -7 1170.58 36.7
 -2 -1 -7 1130.59 29.2
 2 -1 7 1124.19 36.6
 -2 1 7 1127.69 39.6
 2 1 -7 1161.68 36
 -2 -1 -7 1155.68 35.5
 -2 -1 -7 1163.58 36.9
 2 -1 7 1150.18 35.9
 -2 1 7 1098.69 28.2
 2 -1 -7 1105.39 34.5
 -2 1 -7 1180.98 37
 -2 -1 7 1211.18 36.5
 2 -1 -7 1117.39 36.9
 2 1 7 1157.28 35.6
 -2 -1 7 1145.79 35.9
 -2 -1 7 1157.28 36.4
 -2 1 -7 1159.58 36.5
 2 -1 -7 1079.19 39
 -2 1 -7 1134.29 33.6
 2 1 7 1117.79 34.5
 2 1 7 1137.89 31.5
 -2 -1 7 1143.19 32.3
 2 1 7 1166.18 35.9
 -3 1 7 5.3 9.1
 -3 1 7 15.6 7.4
 3 -1 7 -2.6 6.6
 -3 -1 -7 -0.7 7.9
 3 1 -7 12.4 9.7
 -3 -1 -7 12.2 10.1
 -3 1 7 17.3 8.7
 3 -1 7 13.1 10.2
 3 -1 7 10.8 6.6
 -3 -1 -7 -2.7 9.1
 3 1 -7 8 6.3
 -3 -1 7 3 5.5
 3 1 7 1.8 6.6
 3 1 7 12.5 6.4
 -3 -1 7 22.5 10
 3 -1 -7 -0.1 8.5
 3 -1 -7 22.9 9.2
 -3 1 -7 10.1 6.5
 -3 1 -7 8.9 9.5
 -3 1 -7 17.6 9.7
 3 -1 -7 22.7 10.6
 3 1 7 6 8.5
 -3 -1 7 20.3 9.7
 -3 -1 7 12.4 9.6
 3 1 7 9.3 3.7
 4 1 -7 120.09 8.6
 4 1 -7 139.39 17.8
 4 -1 7 154.18 18.1
 4 -1 7 131.79 17.5
 -4 1 7 161.48 19.6
 -4 1 7 166.58 17.1
 -4 -1 -7 139.79 18.7
 -4 -1 -7 137.69 15.9
 -4 -1 -7 201.68 18.6
 4 1 -7 165.08 21.9
 4 -1 7 176.68 17.2
 4 -1 -7 154.98 17.1
 -4 1 -7 161.08 13.4
 -4 1 -7 204.28 19.8
 4 -1 -7 162.38 18
 4 1 7 128.19 15.2
 4 -1 -7 146.19 17.1
 4 1 7 133.29 17.1
 4 1 7 170.18 11.9
 -4 -1 7 132.29 17.9
 4 1 7 135.89 16.2
 -4 -1 7 161.88 18.2
 -4 -1 7 163.58 19.7
 4 -1 -7 112.39 10.3
 -4 -1 7 149.79 11.6
 -4 1 -7 178.18 20
 -5 -1 -7 1.3 10.8
 5 -1 7 14.2 14.7
 -5 1 7 9.2 11.5
 5 -1 7 -1.4 14
 5 -1 7 35.5 16
 5 1 -7 16.3 11.2
 -5 -1 -7 6.8 15.9
 -5 1 7 -2.4 11.6
 5 1 -7 2.4 18.5
 -5 1 7 0.7 13.9
 -5 -1 -7 14 11.9
 -5 -1 7 14.3 15.4
 5 1 7 21.6 11.6
 5 -1 -7 -9.4 14.3
 5 1 7 22.8 13.9
 -5 1 -7 -12.8 11.2
 -5 1 -7 -17.8 15.2
 5 -1 -7 20.3 15.3
 5 1 7 28.1 14.7
 -5 -1 7 30.9 12.8
 -5 -1 7 -14.2 13.4
 5 -1 -7 -15 17.1
 6 1 -7 16.6 22.5
 -6 -1 -7 5.1 23.7
 6 -1 7 24.8 20.1
 6 -1 7 34.9 19.4
 6 1 -7 15.2 24.5
 6 -1 7 6.5 19.8
 -6 1 7 18.8 19.9
 -6 1 7 5.5 21.2
 -6 -1 -7 -7.1 23.1
 6 1 -7 12 18
 6 -1 -7 31.7 23.3
 6 1 7 -26.9 17.6
 -6 -1 7 -35.2 19
 6 1 7 18.4 14.8
 -6 -1 7 -15.8 25.3
 -6 1 -7 -13.9 15.1
 -6 1 -7 6 20.3
 0 -2 7 7.8 3.7
 0 -2 7 5.6 5.3
 0 2 -7 18.5 4.7
 0 -2 7 16.6 5.9
 0 2 -7 8.7 4
 0 -2 7 13.3 4.4
 0 -2 -7 6.9 5.8
 0 -2 -7 12.3 4.3
 0 2 7 10.7 4.7
 0 -2 -7 11.7 2.9
 0 2 -7 11.3 5.7
 0 -2 -7 9.9 4
 0 2 -7 10.3 3
 0 2 7 4.3 5.8
 0 2 7 14.1 4.6
 0 2 -7 4.7 3.2
 -1 2 7 455.25 18.2
 1 2 -7 448.26 17.4
 1 2 -7 466.95 18.4
 -1 -2 -7 445.76 18.9
 -1 -2 -7 436.56 17.2
 1 -2 7 454.95 17.2
 1 -2 7 445.86 14.1
 -1 2 7 435.66 14.5
 -1 -2 -7 445.56 15.6
 -1 2 7 445.06 16
 -1 2 7 420.46 14.9
 1 -2 7 424.06 18.3
 1 2 -7 450.85 12.8
 1 -2 7 440.66 18.1
 1 2 -7 437.46 15.3
 1 2 -7 419.96 14.6
 -1 2 7 427.16 18.3
 1 2 7 446.96 16.4
 1 -2 -7 427.96 14.4
 1 -2 -7 418.56 17.9
 1 -2 -7 426.66 17.9
 -1 -2 7 432.96 16
 1 -2 -7 424.66 14.8
 -1 2 -7 436.46 14.3
 1 2 7 442.86 13.6
 -1 2 -7 431.46 17.2
 -1 2 -7 408.66 13.6
 -1 -2 7 440.36 17.5
 -1 -2 7 438.36 12.7
 -1 -2 7 435.46 18.2
 -1 2 -7 443.36 16.6
 1 2 7 434.96 17.4
 -1 -2 7 425.36 17.9
 1 2 7 427.56 18.3
 -1 2 -7 438.36 13.4
 -2 2 7 520.85 16.3
 2 -2 7 554.04 18.6
 2 2 -7 473.15 23.6
 -2 -2 -7 538.75 19.6
 -2 -2 -7 549.15 17.4
 2 -2 7 488.65 25.7
 -2 -2 -7 506.55 23.8
 -2 2 7 538.05 19.5
 2 2 -7 553.24 19.3
 -2 2 7 504.85 20.4
 2 2 -7 452.45 25.3
 -2 -2 -7 573.64 23
 -2 2 -7 506.55 23.6
 -2 -2 7 531.65 17.5
 -2 -2 7 551.44 22.2
 2 2 7 566.34 18.2
 -2 2 -7 565.64 19.2
 2 2 7 552.24 21.6
 -2 -2 7 513.85 23.1
 2 2 7 468.25 24.7
 2 -2 -7 550.94 19.3
 -2 2 -7 494.65 24.4
 2 2 7 508.95 19.4
 2 -2 -7 538.55 20.6
 2 -2 -7 513.05 23.1
 -3 -2 -7 44.2 11.6
 -3 -2 -7 35.2 8.7
 -3 2 7 55.59 11.8
 3 -2 7 45.9 11.9
 -3 2 7 28.8 10.6
 -3 2 7 45 6.2
 3 -2 7 30.8 8.8
 -3 -2 -7 28.4 8.7
 3 2 -7 45.7 9.8
 3 -2 7 56.09 9.3
 3 2 -7 40.1 10.1
 -3 -2 -7 31.9 6
 -3 2 -7 58.59 11.5
 -3 -2 7 36.7 11.5
 3 2 7 64.89 9.3
 3 2 7 54.79 11.5
 3 2 7 33.3 8
 3 -2 -7 39.4 9.1
 3 -2 -7 40.9 9.7
 -3 -2 7 43.5 9.2
 -3 -2 7 46.3 11.1
 -3 -2 7 52.19 6.5
 3 -2 -7 48.9 11.5
 -3 2 -7 40.6 7
 -3 2 -7 45.4 9.7
 4 -2 7 226.68 18.7
 4 2 -7 194.38 10.4
 -4 -2 -7 261.87 22.4
 -4 2 7 243.68 18.7
 4 -2 7 255.57 21.9
 -4 -2 -7 233.08 18.4
 -4 2 7 216.78 18.4
 4 -2 7 236.08 18.2
 4 2 -7 185.88 23.4
 4 2 -7 196.48 16.5
 -4 2 7 213.68 19.5
 -4 -2 -7 236.78 20.2
 4 2 7 239.08 18.6
 4 -2 -7 236.08 13.5
 -4 -2 7 245.48 21.4
 -4 2 -7 229.18 21.5
 4 -2 -7 219.48 17.8
 4 -2 -7 242.78 19.9
 -4 -2 7 265.57 21.8
 -4 2 -7 219.08 13.8
 4 2 7 238.18 20.2
 -4 2 -7 253.97 22.2
 -4 -2 7 259.77 21.7
 4 2 7 204.08 12.6
 4 2 7 213.68 17.6
 4 -2 -7 268.57 23.8
 5 -2 7 61.49 18.4
 -5 2 7 83.79 16.1
 -5 -2 -7 65.59 15.6
 -5 -2 -7 50.49 15.4
 5 2 -7 85.89 17
 -5 2 7 97.49 17.6
 -5 -2 -7 66.19 16.7
 -5 2 7 72.49 16.5
 5 -2 7 62.59 16.6
 5 2 -7 66.09 17.8
 5 -2 7 67.49 18.3
 -5 2 -7 109.69 19.8
 5 -2 -7 100.19 19.7
 5 2 7 58.79 16.9
 -5 -2 7 90.89 18.4
 -5 -2 7 69.39 15.9
 -5 -2 7 69.99 18.5
 5 -2 -7 69.29 14
 5 2 7 98.29 20
 5 -2 -7 59.89 13.7
 -5 2 -7 89.29 19.6
 5 2 7 76.39 17.2
 -6 2 7 -37.2 20.2
 6 -2 7 22.3 21.6
 -6 -2 -7 -21.2 24.6
 -6 -2 -7 6.6 33.5
 6 -2 7 -29.1 19.9
 6 2 -7 -6.9 16.3
 6 -2 7 -9.1 18.1
 -6 -2 -7 -35.5 19.5
 6 2 -7 -29 25.1
 -6 -2 7 5.5 20.5
 6 2 7 45.1 21.3
 -6 -2 7 -28.3 15.7
 -6 2 -7 16.7 21.6
 -6 -2 7 -24.5 20.2
 6 2 7 35.6 20.4
 6 -2 -7 -21.9 22.5
 -6 2 -7 25.4 23.6
 0 -3 7 170.88 9.3
 0 -3 -7 183.48 10.6
 0 -3 7 166.88 11.3
 0 3 -7 183.68 11.9
 0 3 -7 186.58 10.4
 0 3 7 168.28 10.2
 0 3 7 185.98 9.8
 0 -3 -7 180.68 8.5
 0 -3 -7 183.98 11.4
 0 -3 7 178.88 11.8
 0 3 -7 186.68 10.6
 0 -3 7 170.68 8.7
 0 3 7 174.28 9
 0 -3 -7 173.18 9.9
 0 -3 7 193.18 11.7
 0 3 7 177.18 11.5
 -1 3 7 208.18 10
 1 3 -7 168.88 9.7
 1 3 -7 173.58 12.6
 -1 3 7 182.78 11.9
 1 -3 7 193.28 11.8
 -1 -3 -7 182.28 12.3
 1 -3 7 184.28 9.4
 1 -3 7 168.68 13.1
 1 -3 7 188.18 13.6
 -1 3 7 190.38 10.1
 -1 -3 -7 185.18 10.4
 -1 3 7 209.28 14.1
 1 3 7 181.18 11.5
 1 -3 -7 198.98 9.8
 -1 -3 7 177.98 8.3
 1 -3 -7 202.28 13.4
 -1 -3 7 196.18 11.9
 1 3 7 189.98 10.4
 1 3 7 197.58 9
 1 3 7 204.48 11.8
 -1 3 -7 164.58 9.3
 1 -3 -7 183.38 12.3
 1 3 7 190.78 12.4
 -1 3 -7 206.18 11.4
 -1 3 -7 188.18 9.3
 -1 -3 7 179.78 10.1
 -1 -3 7 210.98 12.4
 -1 -3 7 179.18 13.7
 -1 3 -7 184.98 10.6
 2 3 -7 382.16 11.6
 -2 -3 -7 386.46 15.1
 -2 3 7 360.16 18
 -2 -3 -7 384.46 15
 -2 3 7 347.07 20.2
 2 3 -7 390.06 17
 2 -3 7 341.67 18.4
 -2 3 7 367.16 14.1
 2 -3 7 352.96 17.6
 2 3 -7 340.37 18
 2 3 -7 355.26 13.8
 -2 3 7 362.66 15.3
 -2 -3 -7 349.87 18.3
 2 -3 7 373.86 16
 -2 3 -7 363.46 14.6
 -2 3 -7 351.86 11
 -2 -3 7 334.37 18.4
 -2 3 -7 355.56 18.2
 2 -3 -7 370.36 16.7
 2 3 7 352.96 17.8
 2 3 7 344.47 14.7
 2 3 7 412.96 18.5
 2 -3 -7 328.67 17.7
 -2 -3 7 368.86 13.6
 -2 -3 7 346.37 17.9
 -2 -3 7 372.86 17.2
 2 -3 -7 343.27 15.9
 -3 3 7 684.03 29.5
 3 3 -7 636.84 26.9
 -3 -3 -7 670.43 28.7
 -3 -3 -7 684.43 24.7
 3 3 -7 699.73 30.2
 3 -3 7 673.03 29.7
 3 -3 7 632.24 26.9
 3 -3 7 662.93 26
 -3 3 7 703.03 24.6
 -3 -3 -7 665.93 28.7
 3 3 -7 629.74 18.5
 -3 3 7 659.43 28.3
 -3 3 7 631.24 22.1
 -3 -3 -7 675.43 22.8
 3 -3 -7 677.63 29.4
 3 3 7 608.64 27.9
 -3 3 -7 661.83 29.5
 3 -3 -7 661.13 26.4
 -3 -3 7 644.44 18.4
 -3 3 -7 687.83 28.4
 -3 -3 7 657.93 27.5
 -3 -3 7 663.33 29.7
 -3 -3 7 643.44 26.1
 3 -3 -7 664.63 24.8
 3 3 7 676.83 28.9
 -4 3 7 434.76 27.4
 4 3 -7 499.35 29.9
 4 -3 7 455.85 24.8
 -4 -3 -7 425.36 26.9
 -4 -3 -7 488.25 25
 4 -3 7 458.15 27.7
 -4 -3 -7 410.56 23.5
 -4 3 7 460.85 26.1
 -4 3 7 445.56 24.3
 4 -3 7 425.06 26.4
 4 3 -7 429.66 23
 4 -3 -7 457.95 23.1
 -4 -3 7 452.75 24.6
 4 3 7 419.16 19.4
 -4 -3 7 464.55 26.1
 4 3 7 448.86 24
 4 3 7 458.65 26.7
 -4 -3 7 478.05 27.9
 4 3 7 413.06 22.3
 4 -3 -7 454.75 28.5
 4 -3 -7 448.26 19.6
 -4 3 -7 481.95 24.5
 -4 3 -7 467.55 27.6
 -5 -3 -7 20.5 13.1
 5 3 -7 11.7 19.6
 -5 3 7 22.4 17.9
 5 -3 7 34 16.5
 -5 3 7 33 17
 5 -3 7 36.9 17.8
 5 -3 7 44.1 18.6
 -5 -3 -7 21.1 15.3
 5 3 -7 4.1 16.5
 -5 -3 -7 34.6 15.2
 -5 3 7 30.4 14.3
 -5 -3 7 31.8 13.4
 5 3 7 -8.2 14.5
 5 3 7 38.3 16.3
 5 -3 -7 37 12.9
 5 3 7 37.6 15.3
 -5 -3 7 39.8 18.7
 -5 3 -7 15.5 12.9
 -5 -3 7 36.5 17.4
 -5 3 -7 24.7 13.3
 5 -3 -7 31.9 18.5
 -6 3 7 -4.3 16.8
 -6 -3 -7 -18.3 24.7
 -6 -3 -7 -18.7 19.3
 6 3 -7 -7.5 25.7
 6 3 -7 6.2 26.1
 6 -3 7 4.2 19.3
 -6 3 7 5.4 19.6
 6 -3 7 9.1 22.7
 -6 3 -7 -16.9 24.5
 -6 3 -7 3.8 24.6
 -6 -3 7 42.7 25.3
 6 3 7 3.4 20
 -6 -3 7 36.6 21.9
 6 -3 -7 -10.2 16.5
 -6 -3 7 19.3 23
 -6 3 -7 -13.8 21
 6 3 7 -12.4 21.6
 0 -4 7 283.77 14.1
 0 4 7 280.37 12.8
 0 -4 7 303.97 14.5
 0 -4 -7 293.47 12.4
 0 4 7 265.77 19
 0 -4 7 307.17 13.2
 0 -4 7 295.17 15.4
 0 -4 -7 299.37 13.1
 0 4 7 286.37 13.7
 0 -4 7 301.47 15.3
 0 -4 7 274.87 13.1
 0 -4 -7 286.17 14.8
 0 -4 7 295.97 15.4
 0 -4 -7 297.67 17
 -1 -4 -7 115.89 11.7
 1 -4 7 101.79 7.9
 1 4 -7 113.99 8.5
 1 -4 7 111.49 11.2
 -1 4 7 127.59 14.2
 1 4 -7 117.99 12.5
 -1 4 7 109.29 9.5
 1 4 -7 106.49 9.4
 -1 -4 -7 114.59 10.4
 1 -4 7 115.49 9.7
 -1 -4 -7 103.69 9.5
 1 4 7 115.09 10.4
 -1 4 -7 116.29 9.3
 1 4 7 119.89 8.4
 1 -4 -7 127.89 9.3
 -1 4 -7 101.19 10.6
 -1 -4 7 111.29 9.3
 1 -4 -7 113.59 11.3
 1 -4 -7 118.29 11.2
 1 -4 -7 124.79 7.6
 -1 -4 7 114.39 8.9
 -1 -4 7 101.79 15.4
 1 4 7 105.69 8
 1 -4 -7 94.79 8.4
 -2 4 7 100.89 13.9
 2 -4 7 99.29 14.8
 2 4 -7 92.49 11.7
 -2 -4 -7 106.39 12.2
 -2 -4 -7 109.89 15.1
 2 -4 7 91.49 10.1
 2 -4 7 93.89 13.1
 2 4 -7 89.89 8.7
 -2 4 7 98.69 11
 2 4 -7 89.49 7.7
 -2 -4 -7 91.49 8.3
 -2 4 7 95.69 9.1
 -2 4 7 114.09 8.6
 2 4 -7 97.69 9.1
 2 -4 7 110.69 7.7
 -2 -4 -7 99.49 10.2
 -2 4 -7 97.09 14.1
 -2 4 -7 81.39 8.5
 -2 -4 7 147.49 15.8
 -2 -4 7 92.59 13.5
 -2 4 -7 104.89 14
 2 4 7 90.89 10.8
 2 -4 -7 90.79 13.2
 2 4 7 102.39 9.6
 -2 -4 7 92.29 8
 2 -4 -7 112.99 12.5
 2 4 7 108.19 13.9
 -2 -4 7 86.79 11.8
 2 -4 -7 107.29 9.8
 3 4 -7 117.19 14.8
 3 -4 7 124.39 6.9
 -3 4 7 128.69 12.1
 -3 4 7 130.49 17.5
 -3 4 7 133.69 17.7
 -3 4 7 118.69 12.7
 -3 -4 -7 135.09 11.7
 3 -4 7 141.79 15.2
 -3 -4 -7 148.09 15
 -3 -4 -7 125.69 13.4
 3 -4 7 110.19 14.5
 3 4 -7 150.68 15.3
 3 4 -7 131.09 9.4
 -3 -4 -7 126.59 14.1
 3 -4 7 113.69 13.7
 3 4 7 145.99 16.9
 -3 4 -7 136.69 17.2
 3 4 7 146.99 16.1
 3 -4 -7 151.98 15
 -3 4 -7 125.99 9.2
 -3 -4 7 149.59 15.7
 3 -4 -7 142.39 18.9
 -3 4 -7 127.99 16
 3 4 7 140.69 14.2
 3 -4 -7 144.79 12.6
 -3 -4 7 137.89 18.9
 -3 -4 7 157.78 17.7
 4 4 -7 124.09 17.5
 -4 4 7 100.39 14.5
 -4 -4 -7 134.09 18.9
 -4 4 7 109.49 16.2
 4 -4 7 107.89 15.8
 -4 -4 -7 102.59 17.7
 4 -4 7 111.39 16.3
 -4 4 7 137.19 17.3
 4 -4 7 134.29 19.1
 4 4 -7 97.69 16.7
 4 -4 -7 130.69 14.6
 4 -4 -7 89.59 15.6
 4 4 7 116.19 15.9
 -4 4 -7 98.09 15.4
 -4 -4 7 124.29 19
 4 4 7 104.19 14
 4 -4 -7 169.48 23.9
 -4 -4 7 116.99 16.8
 4 4 7 108.59 15.8
 -4 -4 7 125.39 18.4
 4 -4 -7 107.99 15.8
 -5 -4 -7 15.6 19
 -5 4 7 53.19 18.6
 -5 4 7 33.6 16.8
 5 4 -7 96.49 20
 -5 4 7 45.6 20
 5 -4 7 34.2 18
 5 4 -7 60.69 25.9
 -5 -4 -7 16 17.3
 5 -4 7 52.69 15.6
 -5 -4 7 48 17.5
 -5 -4 7 25.5 14.9
 -5 -4 7 42.2 19
 5 -4 -7 38.8 13.3
 5 4 7 71.19 18.8
 5 4 7 31.4 16.7
 5 -4 -7 48.1 16.4
 -5 4 -7 46.9 22.4
 -5 4 -7 40.2 14.3
 -5 4 -7 42.5 16.5
 6 -4 7 40.3 25.4
 -6 4 7 39.2 26.3
 6 -4 7 40.7 21.7
 6 4 -7 83.29 29.1
 -6 -4 -7 73.39 28.4
 6 4 -7 21.3 20.4
 -6 4 7 70.09 47.6
 -6 -4 -7 48.4 23.1
 -6 4 -7 51.99 24.9
 6 4 7 46.2 24.4
 6 4 7 46.3 22
 -6 -4 7 79.99 23.3
 -6 -4 7 55.79 29.2
 -6 -4 7 91.79 22.5
 -6 4 -7 57.89 27.6
 6 -4 -7 17.2 24.8
 0 -5 7 203.08 13.2
 0 -5 -7 183.68 14.1
 0 -5 -7 207.78 10.3
 0 5 7 199.98 16.2
 0 -5 7 203.78 12.6
 0 -5 -7 208.98 12.1
 0 -5 7 227.78 14.6
 0 -5 -7 191.98 13.9
 0 -5 7 232.18 14.4
 0 -5 7 223.88 14.1
 0 -5 7 230.48 14.8
 0 5 7 210.08 11.5
 0 5 7 208.48 15.1
 0 -5 7 200.88 12.7
 1 -5 7 83.39 10.3
 1 -5 7 98.39 9.6
 -1 5 7 103.39 13.6
 1 -5 7 115.09 12.2
 -1 -5 -7 100.09 10.6
 -1 -5 -7 116.79 12.3
 1 -5 7 102.19 13.4
 -1 5 7 115.19 11
 1 5 -7 114.49 9.1
 -1 -5 -7 110.49 12.6
 1 5 -7 105.09 11.1
 1 -5 7 97.19 10.4
 -1 5 7 99.49 14.2
 1 5 -7 108.09 11.8
 -1 -5 7 99.59 11.5
 -1 -5 7 116.19 11.4
 1 -5 -7 116.89 10.8
 -1 5 -7 98.19 11.4
 1 5 7 89.79 10.8
 1 5 7 91.19 9.9
 1 -5 -7 98.99 11.2
 1 5 7 106.29 13.5
 1 5 7 102.29 8.1
 -1 -5 7 100.19 10.9
 -1 -5 7 118.89 15.1
 1 -5 -7 99.59 12.7
 -1 -5 7 95.79 10.4
 1 -5 -7 101.19 7.2
 -1 5 -7 93.09 9.6
 2 -5 7 68.39 12.5
 2 5 -7 76.69 13.5
 -2 -5 -7 74.39 11.6
 2 -5 7 68.89 8.7
 -2 -5 -7 69.09 7.5
 2 -5 7 69.49 13.9
 -2 -5 -7 77.89 13.8
 -2 -5 -7 69.49 11.9
 -2 5 7 69.69 11.7
 2 -5 7 61.49 10.9
 -2 5 7 91.89 15.3
 2 5 -7 87.59 9.3
 -2 -5 -7 66.49 8.8
 -2 5 7 74.49 8.2
 2 5 -7 73.79 8.7
 2 5 -7 77.49 10.3
 -2 -5 7 90.69 13.1
 -2 5 -7 86.49 11.9
 2 5 7 73.39 12
 2 5 7 59.09 12.6
 -2 5 -7 96.39 11.8
 -2 5 -7 64.89 8.4
 2 -5 -7 65.49 10.6
 2 5 7 74.39 12.4
 2 -5 -7 60.69 10.5
 -2 -5 7 75.69 11.3
 2 -5 -7 84.09 12.4
 2 -5 -7 47.3 8.7
 -2 -5 7 70.59 8.7
 -2 -5 7 75.39 12.2
 3 5 -7 177.98 12.3
 -3 -5 -7 195.58 21
 3 -5 7 176.48 14.4
 -3 5 7 240.48 21
 -3 -5 -7 184.78 19.1
 -3 5 7 184.68 17.7
 3 -5 7 188.98 21.4
 -3 -5 -7 186.58 12.2
 -3 5 7 172.58 12
 3 -5 7 184.48 19.4
 3 5 -7 203.78 18.2
 -3 5 7 186.88 16.1
 3 5 -7 178.98 17.9
 -3 -5 -7 169.58 16.3
 -3 5 -7 191.18 17.8
 -3 -5 7 232.78 20.7
 -3 -5 7 185.58 21.4
 3 5 7 188.48 17
 -3 -5 7 184.78 18.5
 3 5 7 201.58 16.2
 3 -5 -7 184.18 17.9
 3 -5 -7 193.78 15.7
 -3 5 -7 147.19 9.1
 3 5 7 182.38 19.3
 3 -5 -7 180.08 17.6
 -3 5 -7 196.48 17.1
 -4 -5 -7 24.4 15.8
 4 5 -7 16.1 12.9
 -4 5 7 35.2 12.2
 4 -5 7 6 14.9
 -4 -5 -7 -9.1 14.6
 4 -5 7 4.5 9.6
 4 -5 7 21.7 13.1
 -4 5 7 32 16.3
 -4 5 7 30.1 17
 4 5 -7 5.4 13.5
 4 5 7 3.1 11.9
 -4 -5 7 16 12.8
 -4 5 -7 10.8 15.6
 4 -5 -7 -0.1 8.8
 4 -5 -7 17.8 12.4
 4 -5 -7 24.7 19
 4 5 7 19.5 13
 4 5 7 43.8 12.6
 -4 -5 7 4.2 11.4
 -4 5 -7 -9 14
 -4 -5 7 15.5 15.3
 -5 5 7 26.7 22.6
 -5 -5 -7 41.8 19.1
 5 5 -7 34.4 19.6
 5 -5 7 42.3 15.7
 -5 -5 -7 36.1 20.3
 -5 5 7 37.6 20.7
 5 5 -7 46.3 23.3
 5 -5 7 45.5 18.5
 5 5 7 57.29 16.4
 -5 5 -7 48.4 28
 -5 -5 7 60.59 24.7
 -5 5 -7 29.9 18.5
 -5 5 -7 16.8 20.8
 -5 -5 7 25 17
 -5 -5 7 29.2 20.7
 5 5 7 22.6 18
 5 -5 -7 60.89 15.3
 0 -6 -7 53.29 11
 0 -6 7 48.9 11.8
 0 -6 7 58.09 11.9
 0 -6 -7 51.29 7.2
 0 -6 -7 47.6 12.2
 0 -6 7 44.4 10.1
 0 6 7 52.69 9.9
 0 -6 7 57.99 11.4
 0 -6 -7 52.99 10
 0 -6 -7 49.6 7.8
 0 -6 7 46.1 10.8
 0 6 7 56.19 7.9
 0 -6 7 65.59 10.7
 0 6 7 47.3 12.1
 0 -6 7 47.8 12.4
 1 6 -7 43.4 8.6
 1 -6 7 39.4 9
 1 -6 7 41.5 12.2
 -1 -6 -7 42.1 9
 1 -6 7 34.3 10.5
 1 -6 7 29.6 8.2
 -1 -6 -7 38.4 9.9
 -1 6 7 50.29 8.7
 1 6 -7 39.5 8.7
 1 -6 7 46.8 10.1
 -1 -6 -7 38.7 8.1
 -1 6 7 28 12.7
 -1 6 7 30.8 10.4
 -1 -6 7 37.3 9.2
 -1 6 -7 42.2 9
 1 6 7 37.2 11.2
 1 6 7 40.5 10
 1 -6 -7 43.9 5
 1 -6 -7 53.49 9.8
 1 -6 -7 40.7 9.8
 -1 -6 7 48.4 11.3
 -1 -6 7 13.9 10.9
 -1 -6 7 54.19 9.2
 1 -6 -7 28.8 11.5
 -1 -6 7 40.4 11.5
 1 6 7 42.9 5.7
 1 6 7 39.2 9.1
 2 6 -7 28.3 10.5
 2 6 -7 35.7 8.9
 2 6 -7 30.6 13.2
 -2 -6 -7 35.2 11.2
 2 -6 7 26.7 8.5
 -2 -6 -7 20.7 13.4
 2 -6 7 48.8 11.2
 -2 -6 -7 38.3 11.3
 -2 -6 -7 30.8 4.6
 -2 6 7 45.4 11.6
 2 -6 7 24.3 13.8
 -2 6 7 18.2 10.6
 2 6 -7 44.7 7.2
 2 -6 7 33.5 12.5
 -2 6 7 32.2 11
 2 6 7 27.2 10
 2 -6 -7 28.9 8.7
 2 6 7 55.99 13.5
 -2 6 -7 37.5 10
 2 -6 -7 42.9 13.7
 -2 -6 7 41.6 10.5
 -2 6 -7 40.7 12.5
 2 -6 -7 28.7 4.4
 -2 -6 7 21.4 9.9
 2 6 7 50.89 11.6
 -2 6 -7 24.3 6.9
 3 -6 7 32.1 12.4
 3 -6 7 30.8 13.7
 -3 6 7 27.7 12.9
 3 6 -7 24.3 11.8
 -3 -6 -7 15.3 11.4
 -3 6 7 32.7 16.2
 3 -6 7 27.5 8.6
 -3 -6 -7 53.89 14.1
 3 -6 7 20.2 9.6
 3 6 -7 13.5 11.8
 3 6 -7 27.3 9.2
 -3 6 7 17.4 13.1
 -3 6 7 26.4 9.4
 -3 -6 -7 18.7 10.7
 -3 -6 7 29.7 16.1
 -3 6 -7 42.9 14.1
 -3 -6 7 24.1 11.8
 3 6 7 18 10.8
 3 -6 -7 40 15.2
 3 6 7 17 13.8
 3 -6 -7 33.2 12.2
 3 -6 -7 16.2 11.4
 -3 6 -7 36.3 11.7
 3 6 7 44.5 12
 -3 -6 7 27.4 14.2
 4 -6 7 108.79 20.2
 -4 6 7 78.29 16.2
 -4 6 7 90.59 20.4
 -4 -6 -7 70.19 15.6
 4 6 -7 97.69 18.7
 4 -6 7 59.59 13.7
 4 -6 7 71.79 16.8
 4 6 -7 71.19 22.2
 -4 6 7 86.49 20.5
 -4 -6 -7 75.29 18.8
 -4 -6 7 96.79 21.6
 4 -6 -7 57.09 12.8
 4 -6 -7 74.09 16.3
 4 6 7 70.29 15.8
 -4 6 -7 34.4 17.2
 -4 6 -7 72.69 16.6
 4 6 7 46.5 15.9
 -4 -6 7 80.59 14.7
 -4 -6 7 89.79 20.1
 -4 6 -7 57.99 19.7
 4 6 7 76.19 14.9
 -5 -6 -7 12.5 20.3
 5 6 -7 34.8 25.5
 5 -6 7 34.6 21.7
 -5 6 7 -26.4 23
 -5 -6 -7 -10.3 14.8
 5 -6 7 16.5 18.7
 -5 6 7 -12 24.8
 5 6 -7 -18.3 19.5
 5 -6 -7 8.8 18.2
 5 -6 -7 3.2 15.5
 -5 -6 7 35.6 22.5
 -5 -6 7 -18.4 21.7
 -5 6 -7 -12.7 18.5
 5 6 7 -17.5 20.1
 -5 6 -7 53.99 22.9
 -5 6 -7 44.9 25.5
 5 6 7 0.7 21.9
 0 7 7 81.09 14.4
 0 -7 7 81.29 13.1
 0 -7 7 84.89 12.1
 0 -7 7 78.29 13.5
 0 7 -7 84.59 13.7
 0 -7 7 76.59 12.6
 0 -7 -7 75.99 14.2
 0 -7 -7 64.09 14.2
 0 -7 -7 77.69 8.1
 0 -7 -7 93.09 12.6
 0 -7 7 70.79 13.9
 0 7 7 82.89 9.4
 0 -7 7 65.99 13.2
 0 7 7 72.09 12.2
 0 -7 7 45.2 11.4
 1 7 -7 113.79 13.1
 -1 7 7 130.79 15.7
 1 -7 7 95.89 17
 -1 7 7 131.39 13
 -1 -7 -7 141.59 19.3
 1 -7 7 137.69 16.1
 1 7 -7 104.99 14
 1 -7 7 148.19 17.5
 -1 -7 -7 106.09 16.2
 1 -7 7 143.79 14.3
 -1 -7 -7 161.28 12.9
 1 -7 7 122.09 15.3
 1 7 -7 130.89 15.8
 -1 7 7 117.59 16.7
 -1 7 -7 128.19 14.4
 1 7 7 152.98 14.5
 -1 -7 7 149.29 16.3
 -1 -7 7 157.28 20.1
 1 7 7 109.89 6.8
 1 7 7 127.39 14.9
 1 7 7 156.08 17.6
 -1 -7 7 112.39 14.9
 1 -7 -7 149.79 15.5
 1 -7 -7 115.29 16.9
 -1 7 -7 126.09 16.1
 1 -7 -7 106.59 15.2
 -2 -7 -7 223.08 22.8
 2 -7 7 246.58 21.2
 2 7 -7 261.47 24.6
 2 7 -7 221.48 13.8
 -2 7 7 192.28 19
 -2 7 7 167.38 19
 2 7 -7 215.78 18.2
 -2 -7 -7 229.58 18
 2 -7 7 197.78 19
 2 -7 7 242.78 20.1
 -2 -7 -7 239.28 18
 -2 7 7 218.88 19.1
 2 7 -7 218.48 16.8
 -2 -7 7 248.48 23.7
 -2 -7 7 212.38 20.8
 -2 -7 7 219.38 24.1
 -2 7 -7 273.07 21.6
 2 7 7 199.38 18.8
 2 7 7 208.28 20.7
 -2 7 -7 257.27 17.1
 2 -7 -7 213.88 23.7
 2 -7 -7 249.38 20.4
 -2 -7 7 196.28 20.8
 -2 7 -7 210.78 14.1
 2 7 7 202.28 15.7
 -2 7 -7 238.68 19.5
 2 -7 -7 185.68 18.5
 3 7 -7 21.5 11.9
 -3 -7 -7 20.9 13.5
 3 -7 7 17.3 15.3
 -3 7 7 41.5 18.9
 3 7 -7 26.6 10.3
 3 -7 7 10.7 13.2
 -3 7 7 20.1 15
 3 -7 7 21.6 11.2
 -3 7 7 32.8 14.5
 -3 -7 -7 18.3 16
 -3 -7 -7 0 13.6
 3 7 -7 -9 17.2
 3 7 7 4.2 12.5
 -3 -7 7 25.9 15.3
 -3 7 -7 42.2 11.8
 -3 7 -7 19.3 18.1
 3 7 7 3.4 11.1
 3 -7 -7 15.2 13.2
 3 -7 -7 4.3 16.4
 3 7 7 22 11.8
 -3 -7 7 33.4 14.2
 -3 7 -7 6.2 15.1
 -3 -7 7 28.8 12.1
 -4 -7 -7 40.8 15.6
 4 7 -7 6.6 16.5
 -4 7 7 49.2 21.1
 4 -7 7 4.1 18
 -4 -7 -7 13.9 17.1
 4 7 -7 14 13.4
 4 -7 7 -12.4 15.9
 -4 7 7 6.2 22.9
 -4 7 7 1.1 16.3
 -4 -7 7 10.4 21.5
 -4 7 -7 13.1 17
 -4 -7 7 -0.7 20.8
 4 -7 -7 -0.8 11.4
 4 -7 -7 8.3 14.8
 4 7 7 10.7 15.5
 -4 7 -7 -1.9 14.8
 -5 7 7 28.9 27.1
 5 -7 7 9.6 19.2
 -5 7 7 -41.6 26.7
 5 7 -7 58.49 31.6
 -5 -7 -7 -22.2 21.2
 5 -7 7 -53.59 21.2
 5 -7 -7 -8.8 23
 5 7 7 -2.8 17.8
 5 -7 -7 37.9 24.1
 -5 7 -7 47.3 21.1
 -5 7 -7 -34.5 20.1
 -5 -7 7 -3 18.3
 -5 -7 7 -24 23
 5 7 7 10.4 14.9
 -5 7 -7 -5.5 19.6
 0 -8 7 32.9 10.9
 0 -8 -7 28 14.6
 0 -8 -7 -2.6 13.3
 0 -8 7 18.7 11
 0 -8 7 40.7 12.9
 0 8 -7 15 13.8
 0 -8 -7 29 11.5
 0 -8 7 16.7 13.2
 0 8 -7 26 12.8
 0 8 -7 49.2 12.8
 0 8 7 53.39 15.6
 0 8 7 21.8 13.6
 -1 8 7 5.3 12.7
 -1 8 7 14.6 11.6
 -1 -8 -7 4.9 8.5
 1 -8 7 23.6 12.6
 1 8 -7 10.7 10.7
 1 8 -7 -0.2 9
 1 -8 7 25.8 13.4
 1 -8 7 15 11.2
 -1 -8 -7 4.5 10.6
 1 -8 7 4.9 12
 1 8 -7 -15.7 10.2
 -1 -8 -7 15.7 13.4
 -1 -8 7 -16 10.8
 1 8 7 48.2 14.3
 1 8 7 0.4 10.9
 1 8 7 21.1 10.2
 -1 -8 7 21.4 10.8
 -1 8 -7 35.3 15.1
 1 -8 -7 -22 13.9
 -1 8 -7 6.5 11.7
 1 -8 -7 3.4 11.1
 -1 -8 7 -9.7 13.4
 -1 -8 7 5.4 10.4
 -1 8 -7 -7.3 9.1
 1 -8 -7 1.5 12
 2 8 -7 42.6 14.6
 -2 -8 -7 50.19 17.6
 2 8 -7 43.2 14.9
 -2 8 7 69.49 14.5
 -2 -8 -7 51.99 12.2
 -2 8 7 55.79 15.1
 -2 8 7 66.59 16.1
 -2 -8 -7 65.49 12.7
 2 -8 7 36.8 14.7
 2 -8 7 35.5 14
 2 -8 7 32.9 15.8
 2 8 7 34.1 16
 -2 -8 7 69.29 15.3
 2 -8 -7 47.9 14.3
 2 -8 -7 34.2 14.9
 2 8 7 77.29 15.5
 -2 8 -7 43.9 12.9
 -2 8 -7 42.4 15
 2 -8 -7 60.19 18.4
 -2 -8 7 67.09 15.7
 -2 -8 7 74.59 19.9
 -2 -8 7 45.5 13.4
 2 8 7 69.09 14.4
 -2 8 -7 87.79 20.2
 -3 8 7 135.09 20.6
 -3 -8 -7 111.49 17.9
 -3 8 7 130.69 24.4
 3 8 -7 59.59 18.2
 3 -8 7 72.59 14.9
 -3 8 7 100.39 19.6
 3 -8 7 110.39 20.3
 -3 -8 -7 124.69 19.5
 -3 -8 -7 124.99 19.8
 3 8 -7 103.79 24.7
 3 8 -7 80.29 15.5
 -3 8 -7 96.99 17.4
 3 8 7 85.89 17.3
 -3 -8 7 106.89 17.4
 -3 8 -7 153.48 25.8
 3 8 7 113.99 18.4
 3 8 7 107.79 18.8
 3 -8 -7 98.99 18
 -3 8 -7 136.69 18.1
 3 -8 -7 100.99 19.3
 -3 -8 7 112.09 19.6
 -4 8 7 219.18 34.8
 -4 8 7 222.78 29.2
 4 8 -7 284.27 29.3
 -4 -8 -7 219.68 29.3
 -4 -8 -7 250.07 26.5
 4 -8 7 248.08 28
 -4 -8 -7 296.07 30.1
 -4 8 7 243.28 36
 4 -8 7 208.68 25
 4 8 -7 327.67 31.4
 4 -8 -7 189.38 24.4
 -4 -8 7 323.97 36.1
 4 -8 -7 205.48 28.1
 -4 -8 7 215.28 29.9
 -4 8 -7 275.47 29.2
 -4 8 -7 241.98 30.5
 4 8 7 261.27 33.5
 0 -9 -7 3.8 15.7
 0 9 -7 17.2 14
 0 -9 7 8.4 12.9
 0 -9 7 -3.6 15.3
 0 -9 -7 8.2 16.3
 0 9 7 -0.8 15.1
 0 9 -7 24.2 13
 0 9 -7 12 15.5
 0 -9 7 3.7 12.5
 0 -9 7 21.7 15.3
 0 -9 -7 28.8 13.1
 0 9 7 -9.6 16
 1 9 -7 -3.5 13.5
 1 9 -7 10.5 14.1
 -1 9 7 5.9 17.7
 -1 -9 -7 1.7 16.4
 1 9 -7 2.6 11.7
 -1 9 7 5 16.5
 1 -9 7 43.5 15.2
 1 9 -7 -26.8 13.3
 1 -9 7 4 10.1
 1 -9 7 15.1 15.8
 1 -9 7 15.1 15.8
 -1 -9 -7 26.5 13.7
 1 -9 -7 -8.8 16.6
 -1 9 -7 16.2 12.3
 -1 9 -7 22.8 13.2
 -1 -9 7 7.5 13
 1 9 7 4.8 13.1
 1 -9 -7 22 13.4
 1 -9 -7 24.2 15.4
 -1 9 -7 6.7 18
 -1 -9 7 13.1 16.9
 1 9 7 7.5 15.2
 -1 -9 7 -1.2 12.1
 1 9 7 14.3 16.3
 -2 9 7 92.59 22.5
 2 -9 7 123.49 19
 2 -9 7 58.09 16.2
 2 9 -7 77.29 18.3
 2 9 -7 94.79 16.8
 -2 9 7 82.59 17.8
 2 -9 7 103.09 20.6
 -2 -9 -7 110.99 20
 -2 -9 -7 98.09 20.9
 -2 9 7 78.79 20
 -2 -9 -7 128.99 26.9
 -2 9 -7 101.19 19.7
 2 9 7 95.69 17.3
 -2 -9 7 94.19 23.7
 -2 -9 7 90.19 18.7
 -2 9 -7 78.29 15
 2 -9 -7 86.69 17.6
 2 9 7 91.19 17.7
 -2 -9 7 84.49 18
 2 -9 -7 91.49 18.7
 2 9 7 73.09 16.5
 2 -9 -7 71.39 17.6
 -2 9 -7 60.69 17.5
 -3 -9 -7 52.99 20.2
 -3 -9 -7 39.9 22.3
 3 -9 7 44.4 16.2
 -3 -9 -7 64.89 16.8
 -3 9 7 57.99 20.5
 3 -9 7 54.29 23.4
 -3 9 7 77.59 22.2
 3 9 -7 39.5 17
 -3 9 7 84.29 20.2
 3 9 -7 23.1 15.1
 3 9 -7 51.99 20.6
 3 9 7 7.4 17.1
 3 -9 -7 71.19 19.2
 3 9 7 52.79 17.7
 -3 9 -7 54.29 26.1
 -3 -9 7 92.19 22.1
 -3 9 -7 58.69 23.1
 3 9 7 58.69 20.8
 -3 -9 7 59.09 18.8
 4 -9 7 -10.6 22.8
 4 -9 7 -6.7 20.7
 -4 9 7 1.7 24.1
 -4 9 7 63.99 25.5
 -4 -9 -7 6.9 20.5
 -4 9 7 40.7 30
 -4 -9 -7 -9.5 25.8
 4 9 7 -12.9 14.7
 -4 -9 7 -5.4 21.3
 -4 9 -7 69.59 26.6
 -4 9 -7 6.1 30
 -4 -9 7 44.9 27.2
 4 9 7 3.6 25.5
 4 -9 -7 8.1 26.2
 0 -10 7 -6.3 15.7
 0 10 7 -29.6 17.7
 0 10 7 0.2 19.5
 0 10 -7 -3 16.7
 0 -10 7 -28.4 17.3
 0 -10 -7 3.9 27.6
 0 -10 7 -25.6 12.2
 0 -10 7 3.8 14.2
 0 -10 -7 31.4 14.8
 0 -10 -7 -11.3 13.3
 0 10 -7 16.6 12.9
 0 10 -7 -1.1 18.7
 -1 -10 -7 58.49 30.5
 1 -10 7 60.79 18.1
 1 10 -7 26.5 18.1
 -1 10 7 39.2 20.8
 -1 -10 -7 47 20.8
 1 -10 7 33.1 17.3
 1 -10 7 50.39 19.7
 1 -10 7 53.59 19
 1 10 -7 23.4 17.3
 1 10 -7 26.9 17.1
 -1 10 7 30.4 23.5
 -1 -10 7 37.3 21.5
 1 10 7 27.9 12.3
 1 10 7 28.8 19.3
 1 10 7 -10.6 21.3
 1 -10 -7 29.9 18
 -1 10 -7 31.6 17.2
 1 -10 -7 21.9 18.2
 -1 10 -7 45.8 23.2
 -1 -10 7 42 20.9
 -1 10 -7 44.5 19.3
 1 -10 -7 9.2 11.9
 -1 -10 7 27.4 14.6
 2 10 -7 90.19 20.7
 -2 -10 -7 65.49 18.9
 2 -10 7 104.99 22.9
 2 10 -7 42.7 21.9
 2 -10 7 55.19 19.4
 -2 10 7 24.8 22.1
 -2 10 7 125.19 26.7
 -2 -10 7 107.29 22.7
 2 10 7 88.99 20
 -2 -10 7 64.29 25.6
 -2 10 -7 121.59 28.5
 -2 -10 7 78.09 24.1
 -2 10 -7 63.49 20.1
 2 10 7 103.29 21.8
 2 10 7 84.89 24.3
 2 -10 -7 71.09 20.8
 -3 10 7 10.4 23.5
 -3 10 7 7.8 28.2
 3 10 -7 -5.6 23.9
 3 10 -7 81.39 32.7
 -3 -10 -7 80.19 25.5
 -3 10 7 -0.4 21.1
 3 -10 7 55.89 20.7
 3 -10 7 86.39 24.5
 3 10 7 58.59 20.2
 -3 10 -7 66.89 30.4
 -3 10 -7 -39.4 22.3
 -3 -10 7 18.4 24
 -3 -10 7 60.59 20.2
 3 10 7 4.8 18.9
 0 -11 7 17.6 22.1
 0 -11 -7 -24.8 22
 0 11 7 -4.4 22.4
 0 -11 -7 61.79 20.2
 0 11 -7 6.2 22.4
 0 -11 7 -0.7 17.4
 0 -11 -7 9.8 18.4
 0 11 7 -3.2 20.3
 0 11 -7 -17 20.6
 0 -11 7 -45.3 19.6
 -1 11 7 4.4 16.9
 1 11 -7 19.1 15.3
 1 -11 7 29 20.9
 1 -11 7 26.4 19.1
 -1 -11 -7 9.2 39.6
 -1 -11 -7 20.9 23.4
 1 -11 -7 32.3 21
 1 11 7 13.4 22.4
 1 -11 -7 -43.1 17.2
 1 -11 -7 8.6 19.1
 -1 11 -7 50.79 34.5
 1 11 7 -41.4 17.7
 1 11 7 -15.5 21
 -1 -11 7 -1.6 23.8
 -1 11 -7 8.6 22.4
 2 -11 7 32.7 20.6
 2 -11 7 -38.8 21.2
 -2 -11 -7 19.6 19.1
 2 -11 7 -44.2 21
 2 11 -7 -8.4 25.9
 -2 11 7 28.1 29.7
 2 11 7 10.1 19.8
 2 11 7 -26 23.7
 2 -11 -7 -9.1 28.3
 2 11 7 20.2 21.2
 -2 11 -7 -27.6 21.1
 -2 -11 7 -22.4 34.2
 -2 -11 7 5.6 22.6
 -2 -11 7 30.5 25.5
 0 12 7 10.5 28.5
 0 12 -7 80.19 59.09
 0 -12 7 -12.6 28.2
 0 -12 7 9.7 26.2
 0 -12 -7 26.4 26.7
 0 -12 -7 -51.59 31.5
 0 0 8 2994 76.79
 0 0 8 3006.8 73.19
 0 0 8 3028.2 77.29
 0 0 -8 2868.61 72.89
 0 0 -8 3051.69 74.59
 0 0 8 3058.69 76.99
 0 0 -8 3011 77.29
 1 0 -8 1235.28 36.3
 -1 0 -8 1222.18 36.8
 1 0 -8 1242.48 31.5
 -1 0 8 1235.48 36.1
 1 0 8 1206.18 37
 -1 0 8 1196.98 29.9
 -1 0 -8 1214.98 36.6
 1 0 8 1178.08 29.2
 -1 0 8 1219.28 36.2
 -1 0 -8 1214.08 29.3
 -1 0 -8 1244.28 31.8
 1 0 -8 1241.38 37
 1 0 8 1206.68 35.3
 -1 0 8 1236.68 37.4
 1 0 8 1209.88 36.7
 2 0 -8 104.99 12
 2 0 8 139.69 10.7
 -2 0 8 107.29 9.7
 2 0 8 107.99 7.7
 -2 0 -8 108.89 11
 2 0 -8 122.69 9.7
 -2 0 -8 117.79 9.6
 2 0 -8 113.39 11.3
 -2 0 8 93.69 13
 -2 0 8 99.49 9.9
 2 0 8 103.69 14.5
 -3 0 8 41 11.2
 3 0 -8 33.4 9
 3 0 8 34.3 10.8
 -3 0 8 32.8 11.2
 3 0 -8 48.1 10.5
 3 0 -8 35.2 9.6
 -3 0 -8 38.6 9.2
 3 0 8 24.5 7.3
 3 0 8 27.1 11
 -3 0 -8 46.3 9.4
 -3 0 -8 48.2 11.7
 -3 0 8 41.6 7.8
 -4 0 -8 35 11.7
 -4 0 8 34.1 10
 4 0 -8 31.6 11.7
 -4 0 8 23.3 13
 4 0 8 41.2 13.6
 -4 0 -8 19.8 12.5
 -4 0 -8 10.3 9.4
 -4 0 8 10.8 12.5
 4 0 -8 24.1 12.4
 4 0 8 38 11.5
 4 0 -8 37.9 12
 4 0 8 20.9 13.3
 5 0 -8 71.99 17.6
 5 0 8 70.79 17.7
 -5 0 -8 73.59 19.4
 5 0 8 93.69 19.7
 -5 0 8 119.29 20.1
 5 0 -8 101.39 19
 -5 0 8 92.69 16.7
 -5 0 -8 43.4 14.9
 5 0 8 101.89 17.7
 5 0 -8 82.99 17.8
 -5 0 -8 71.39 18.2
 6 0 8 58.39 21.6
 6 0 -8 5.7 18
 -6 0 8 25.9 21.9
 -6 0 -8 3.4 21
 -6 0 -8 18.9 22.9
 -6 0 8 26.5 22
 6 0 8 18.8 22.9
 6 0 8 5.4 21.3
 0 -1 8 226.38 12.3
 0 1 8 239.78 12.8
 0 -1 8 225.58 12.9
 0 -1 8 225.78 10.1
 0 1 8 197.38 11.8
 0 -1 8 221.28 11.9
 0 1 8 213.38 10.1
 0 -1 -8 235.38 11.3
 0 1 -8 225.58 6.8
 0 1 -8 207.98 10
 0 1 -8 232.28 13.1
 0 1 -8 223.28 6.7
 0 -1 -8 239.88 13.5
 0 -1 -8 245.98 11.6
 1 1 -8 586.64 22.2
 1 -1 8 520.55 19.4
 1 -1 8 552.44 21
 1 1 -8 554.04 16.6
 1 -1 8 538.85 15
 -1 1 8 542.25 21.4
 -1 1 8 549.45 16
 -1 -1 -8 545.05 17.2
 1 1 -8 551.84 14.6
 1 -1 8 558.04 22.1
 -1 -1 -8 549.45 20.3
 -1 1 8 539.75 19.9
 -1 -1 -8 560.34 21.8
 -1 1 8 545.65 20.9
 1 1 -8 534.35 20.1
 1 -1 -8 554.14 21.4
 1 1 8 557.84 20.1
 -1 1 -8 544.65 20.5
 1 1 8 541.35 14.6
 -1 -1 8 557.64 21.1
 -1 -1 8 534.85 14.4
 -1 -1 8 534.85 20.4
 1 1 8 539.55 20
 1 -1 -8 478.05 15.5
 -1 1 -8 490.65 15.9
 -1 -1 8 561.24 19.9
 1 -1 -8 548.25 16.3
 1 1 8 562.94 22.1
 -1 1 -8 539.45 16.1
 -1 1 -8 562.74 21.4
 1 -1 -8 536.95 21
 -2 -1 -8 331.27 17.5
 -2 1 8 360.96 19.6
 2 1 -8 369.96 14.9
 2 -1 8 347.57 13.5
 2 -1 8 347.27 19.6
 -2 1 8 333.27 10.2
 2 1 -8 368.26 19.8
 -2 1 8 368.36 16.9
 -2 -1 -8 363.06 17.1
 2 -1 8 333.97 17.6
 -2 -1 -8 344.17 11.6
 2 -1 8 322.37 19
 2 1 -8 363.66 19.7
 -2 1 8 364.66 16.9
 2 1 8 356.56 16.9
 2 -1 -8 372.26 18.3
 -2 1 -8 363.46 18.9
 2 -1 -8 352.56 15.2
 2 1 8 357.86 13.4
 2 -1 -8 349.57 19.4
 -2 -1 8 326.97 17
 2 1 8 376.36 18.9
 -2 1 -8 319.77 17.6
 -2 1 -8 351.96 16
 -2 -1 8 342.97 19.1
 -2 -1 8 360.56 14.8
 -3 -1 -8 126.99 14.6
 3 -1 8 162.38 11.9
 3 1 -8 158.98 17.6
 3 1 -8 158.38 14.1
 -3 1 8 145.99 6.5
 3 -1 8 160.28 16.3
 -3 1 8 144.09 13.7
 3 1 -8 149.39 16.8
 -3 1 8 148.39 13.5
 -3 -1 -8 129.49 15
 -3 -1 -8 164.28 16.8
 3 -1 8 154.48 13.5
 -3 1 8 148.69 12.3
 -3 -1 8 144.49 16.1
 -3 1 -8 133.09 16
 -3 -1 8 142.09 16.1
 3 1 8 151.98 16.4
 -3 -1 8 141.29 13.2
 3 1 8 139.79 6
 -3 1 -8 156.58 12.7
 3 -1 -8 123.59 13.9
 -3 -1 8 138.59 10.7
 -3 1 -8 159.38 13.7
 3 1 8 155.48 15.5
 3 -1 -8 137.69 13
 3 -1 -8 131.99 13.8
 3 1 8 133.19 11.3
 4 1 -8 179.68 20.7
 -4 -1 -8 185.98 19.7
 -4 1 8 173.28 19.2
 4 1 -8 153.38 17.8
 -4 -1 -8 173.48 17.7
 -4 1 8 137.09 17.9
 -4 1 8 185.08 20.3
 4 -1 8 140.99 19.2
 4 -1 8 158.68 16.3
 4 1 -8 136.59 17.9
 4 -1 8 191.78 17.8
 -4 -1 -8 138.39 18.2
 4 -1 -8 168.68 20.2
 4 1 8 184.18 19.1
 4 -1 -8 173.38 18.5
 -4 1 -8 163.98 19.6
 4 1 8 195.98 17.6
 4 -1 -8 138.99 18.1
 -4 -1 8 136.09 12.8
 -4 1 -8 156.58 16.4
 -4 -1 8 150.58 20.5
 4 1 8 169.38 20.1
 -4 -1 8 180.08 19.4
 -4 1 -8 167.48 15.4
 -4 -1 8 159.48 19.3
 -5 -1 -8 148.09 20.7
 5 1 -8 188.58 26
 5 -1 8 149.59 21.5
 5 -1 8 207.78 23.6
 -5 1 8 170.88 19.9
 -5 -1 -8 186.48 22.3
 -5 -1 -8 198.38 26.4
 5 -1 8 203.98 25.6
 -5 1 8 181.98 21.3
 -5 1 8 177.58 23.3
 5 1 -8 189.68 25
 5 1 -8 197.38 24.3
 5 -1 -8 215.58 26.2
 5 1 8 182.78 20.8
 -5 1 -8 191.28 21.5
 -5 -1 8 223.68 26.3
 -5 1 -8 206.68 25.6
 5 -1 -8 149.19 22.1
 5 1 8 190.58 22.8
 5 1 8 187.98 23.5
 -5 -1 8 190.38 25.9
 -5 -1 8 226.98 23.9
 5 -1 -8 189.38 24.5
 -6 1 8 31.8 15.9
 6 1 -8 35.2 26
 6 -1 8 15.2 21.5
 -6 -1 -8 -5.3 22.6
 -6 -1 -8 -39 23
 -6 1 8 21.2 22.6
 6 -1 8 23.9 20.6
 6 -1 8 11.8 22.4
 6 1 -8 12.1 26.1
 6 1 -8 21.8 22.3
 6 1 8 -20.5 18.9
 -6 1 -8 26.2 20.8
 -6 1 -8 9.6 16.9
 -6 -1 8 -7.3 21.7
 6 -1 -8 -4.5 24.6
 6 1 8 3.4 16.3
 0 -2 8 -3.7 5.8
 0 2 8 -5.7 4.4
 0 2 8 6.9 5.1
 0 2 -8 0.3 4.3
 0 -2 8 -5.9 4.1
 0 -2 -8 0.4 4.5
 0 2 -8 1.7 3
 0 -2 -8 -3.1 4.9
 0 2 -8 -4.2 5.5
 0 2 -8 2.7 3.1
 0 2 8 -0.1 4.2
 0 -2 8 1.7 4.4
 0 -2 -8 -1.9 4.5
 0 -2 8 3.5 5.8
 0 -2 -8 1.2 2.6
 -1 2 8 167.78 12.2
 1 2 -8 172.78 10.9
 1 -2 8 161.18 10.8
 -1 -2 -8 161.08 10.2
 1 2 -8 162.98 8.8
 -1 2 8 193.18 16.7
 -1 2 8 174.98 8.7
 -1 -2 -8 157.18 9.3
 -1 2 8 167.38 8.9
 1 2 -8 159.78 11.8
 1 2 -8 167.18 11
 -1 2 8 151.48 12.5
 1 -2 8 174.58 13
 1 -2 8 162.98 7.8
 -1 -2 -8 175.78 12
 1 -2 8 171.28 11.8
 1 -2 -8 167.18 12.6
 -1 -2 8 162.68 12.7
 1 -2 -8 169.38 9.4
 -1 -2 8 156.98 6.8
 -1 2 -8 163.58 8.2
 -1 -2 8 155.98 11
 1 2 8 163.58 7.3
 1 2 8 168.18 13
 -1 2 -8 164.58 8.5
 -1 2 -8 166.38 8.1
 1 -2 -8 158.68 8.6
 1 2 8 161.68 9.7
 1 2 8 161.98 11.4
 -1 -2 8 168.18 10.4
 -1 2 -8 164.88 10.9
 1 -2 -8 174.48 12.4
 -1 2 -8 175.58 11.3
 -2 -2 -8 66.99 7.4
 2 2 -8 72.19 10.2
 2 -2 8 63.29 9.8
 2 -2 8 82.29 11.8
 -2 -2 -8 60.49 11.5
 -2 2 8 56.99 6.2
 -2 2 8 53.29 11.1
 -2 2 8 57.69 8.4
 2 -2 8 37.4 8.9
 -2 2 8 58.79 10.9
 2 2 -8 59.69 8.2
 2 -2 8 82.89 7.8
 -2 -2 -8 74.19 11.8
 2 2 8 51.99 7.1
 -2 -2 8 73.69 7.3
 -2 -2 8 64.69 9.7
 2 2 8 72.99 7.3
 -2 2 -8 67.09 8.4
 2 -2 -8 81.89 11.2
 -2 2 -8 57.79 9.7
 2 -2 -8 67.99 7.9
 -2 2 -8 55.79 9.3
 2 2 8 63.59 8.8
 2 2 8 68.79 11.7
 2 -2 -8 63.99 9.6
 -2 -2 8 64.39 10
 -2 -2 8 66.29 11.3
 -3 2 8 27.2 9.7
 3 -2 8 17.1 8.6
 -3 -2 -8 26.7 10.5
 3 -2 8 25 8.1
 -3 2 8 23 5.2
 3 -2 8 21.6 11.5
 -3 2 8 -0.3 10.3
 -3 -2 -8 29 11.1
 -3 2 8 19 11.1
 3 2 -8 28.9 9
 3 2 -8 22.2 9.3
 -3 -2 -8 18.2 5.5
 -3 -2 -8 34.2 9.3
 -3 -2 8 20.5 6.1
 3 2 8 16.3 7.2
 -3 2 -8 20.9 7.1
 -3 -2 8 27.5 8.5
 -3 2 -8 23.8 11
 3 -2 -8 31.6 10.4
 -3 2 -8 20.9 10.4
 3 2 8 28.2 9.9
 3 2 8 14.8 7.3
 3 -2 -8 25.3 7.2
 3 -2 -8 29.9 9.4
 -3 -2 8 1.2 10.7
 -3 -2 8 28 8.7
 3 2 8 17.1 8.1
 4 -2 8 241.88 23.2
 -4 -2 -8 318.37 22.4
 4 -2 8 316.77 20.9
 -4 2 8 303.87 21.1
 4 -2 8 292.77 20.6
 -4 2 8 293.37 21.7
 -4 -2 -8 278.67 23.4
 -4 -2 -8 297.57 21.7
 -4 2 8 315.27 21.4
 4 2 -8 318.57 21.8
 4 2 -8 266.47 22.2
 -4 2 8 290.77 13.8
 4 -2 -8 291.67 21
 4 -2 -8 345.37 21.1
 4 2 8 294.57 22.7
 4 2 8 262.17 23.1
 4 2 8 315.37 20.6
 -4 -2 8 295.37 23.4
 -4 2 -8 289.97 20.5
 -4 -2 8 333.47 23.7
 -4 2 -8 298.67 23.8
 -4 2 -8 279.27 15.8
 -4 -2 8 297.37 23.7
 4 -2 -8 296.37 21.9
 5 -2 8 63.89 18.6
 5 2 -8 43.6 17.3
 -5 2 8 35.6 17.5
 -5 -2 -8 31 14.4
 -5 -2 -8 22.5 15.3
 5 -2 8 3.6 15.2
 5 2 -8 27.7 21.4
 5 -2 8 -12.9 25.5
 -5 2 8 39.8 15.9
 -5 -2 -8 37.2 18.4
 -5 2 8 53.59 14.7
 5 2 8 16 15.6
 5 2 8 28.8 15.7
 -5 -2 8 30.6 17.4
 -5 2 -8 33.9 18.9
 5 2 8 48.4 18
 5 -2 -8 28.5 18.8
 -5 2 -8 25.9 13.9
 5 -2 -8 52.69 16.9
 -5 -2 8 34.6 17.5
 -5 -2 8 34.8 16.8
 -6 2 8 10.1 22.5
 -6 2 8 31.2 20.6
 6 -2 8 4.7 19.7
 -6 -2 -8 33.5 27
 6 -2 8 55.39 24.1
 -6 -2 -8 -3.7 21.3
 6 2 -8 20.2 26.4
 6 2 -8 12.5 25.4
 6 -2 8 30.8 17.4
 -6 -2 8 36.2 22.1
 6 2 8 35.9 21.8
 6 2 8 -12.1 20.2
 -6 2 -8 61.09 22.4
 -6 -2 8 0.4 23
 6 -2 -8 2.1 24.3
 0 -3 8 1452.15 42.1
 0 3 -8 1454.85 39.4
 0 3 8 1334.27 42.1
 0 3 -8 1412.36 41.1
 0 -3 8 1403.96 37.1
 0 3 -8 1453.15 41.9
 0 3 8 1338.87 41.2
 0 -3 -8 1391.86 38.8
 0 -3 -8 1366.26 40.7
 0 -3 8 1355.36 40.9
 0 -3 -8 1415.56 36.6
 0 3 8 1397.46 39.6
 0 -3 8 1430.26 41.9
 0 -3 -8 1418.26 42.3
 0 -3 8 1395.86 38.1
 -1 3 8 261.77 13.9
 -1 3 8 276.87 13.2
 1 3 -8 282.27 12.2
 -1 3 8 267.27 12.5
 1 -3 8 256.17 18.9
 1 3 -8 274.37 11.3
 -1 -3 -8 276.07 14.4
 1 3 -8 284.67 15.7
 -1 -3 -8 260.87 17.7
 1 -3 8 287.67 12
 1 -3 8 265.97 14.3
 -1 -3 -8 294.67 13.7
 -1 3 -8 281.17 12.3
 1 -3 -8 279.87 16
 -1 -3 8 237.98 16.9
 -1 -3 8 256.47 17.9
 -1 -3 8 263.77 14.5
 -1 -3 8 291.37 13.4
 -1 3 -8 277.57 11.5
 -1 -3 8 254.37 10.7
 1 3 8 299.97 17.8
 1 3 8 269.97 13.1
 1 3 8 283.17 12.1
 1 3 8 297.47 11.4
 1 3 8 262.27 14.1
 1 -3 -8 275.07 11.8
 -1 3 -8 264.57 13.8
 -1 3 -8 280.07 14.7
 2 -3 8 213.68 12.3
 2 3 -8 199.58 7.4
 2 -3 8 224.68 17.6
 -2 3 8 213.48 12.7
 -2 -3 -8 199.58 16.7
 -2 -3 -8 236.58 12.5
 -2 3 8 209.48 16.1
 2 3 -8 198.48 16.6
 -2 -3 -8 214.98 14.2
 2 3 -8 226.58 13.2
 -2 3 8 219.28 17
 2 -3 8 238.28 16.4
 -2 3 8 208.78 10.8
 -2 -3 8 199.58 14.3
 2 3 8 202.68 14.1
 2 -3 -8 210.18 14.7
 -2 3 -8 226.48 15.2
 2 -3 -8 247.38 15.4
 -2 -3 8 171.38 17.1
 -2 3 -8 214.68 13.9
 2 3 8 203.08 11.9
 -2 -3 8 220.78 11.3
 -2 3 -8 217.68 12.4
 2 3 8 195.28 11.5
 -2 3 -8 201.28 7.3
 -2 -3 8 201.08 15.8
 2 -3 -8 212.18 12.6
 2 3 8 210.88 15.6
 3 -3 8 84.59 12.8
 -3 -3 -8 72.99 9.8
 3 3 -8 67.09 12.2
 3 3 -8 81.49 12.3
 -3 3 8 79.99 13
 -3 -3 -8 95.29 12.9
 -3 -3 -8 86.69 14.4
 3 -3 8 82.59 12.3
 3 -3 8 84.39 13.5
 -3 3 8 78.19 14.6
 -3 -3 -8 83.29 11.7
 -3 3 8 70.89 8.6
 -3 3 8 78.19 14
 -3 -3 8 88.79 15.1
 -3 -3 8 80.19 12.5
 -3 3 -8 63.19 11.8
 3 -3 -8 82.19 14.6
 3 -3 -8 81.79 11.8
 -3 -3 8 67.59 12.5
 -3 3 -8 75.09 13.6
 3 3 8 67.89 11.5
 -3 -3 8 68.39 7.8
 3 -3 -8 64.29 13.9
 -3 3 -8 74.69 9.3
 3 3 8 73.09 12.3
 4 -3 8 75.09 13.3
 -4 3 8 78.39 13.8
 -4 3 8 71.09 10.7
 -4 -3 -8 81.09 15.1
 -4 3 8 83.29 17.1
 -4 -3 -8 75.19 17
 4 -3 8 114.79 18.1
 4 3 -8 83.29 18.5
 4 -3 8 56.69 14.1
 -4 -3 -8 75.59 15.3
 4 3 -8 66.19 14.3
 -4 3 8 84.99 17.1
 -4 3 -8 95.59 17.5
 4 3 8 66.69 13.4
 -4 -3 8 122.49 16.2
 -4 -3 8 79.89 16.2
 4 -3 -8 116.69 18.6
 4 -3 -8 77.59 14.5
 -4 3 -8 94.99 17.3
 -4 -3 8 81.79 16.8
 4 -3 -8 87.79 13.9
 4 3 8 66.69 10.2
 4 3 8 70.09 14
 4 3 8 93.19 14.1
 -5 -3 -8 22.1 16.6
 -5 3 8 41.2 17.2
 -5 -3 -8 16.3 15.6
 -5 3 8 11.9 16.3
 5 3 -8 55.59 17.9
 -5 3 8 22.1 20.5
 5 -3 8 18.1 17.8
 5 -3 8 46 17.3
 5 3 -8 20.6 18.4
 5 3 8 -0.9 14.8
 5 -3 -8 26.8 16.7
 -5 -3 8 16.7 19.2
 5 -3 -8 30.1 20.1
 5 3 8 -19.8 15.7
 -5 3 -8 10.7 13.4
 -5 -3 8 22.3 17.8
 -5 3 -8 -7 14.5
 6 -3 8 73.29 22.5
 6 3 -8 35.8 34.4
 6 3 -8 16.1 20.6
 6 -3 8 17.1 24.3
 -6 -3 -8 26.5 27
 -6 3 8 87.49 26.1
 -6 -3 -8 14.4 20.4
 6 -3 8 30.2 23.4
 -6 3 -8 64.49 26.9
 6 3 8 24.9 20.6
 -6 -3 8 57.89 21.1
 6 -3 -8 28.9 18.9
 6 3 8 0.6 22.4
 -6 -3 8 -20.8 22.1
 -6 -3 8 5.6 21.9
 0 4 -8 889.51 28.8
 0 4 8 914.31 29.6
 0 -4 8 911.51 27.3
 0 -4 8 886.61 30.3
 0 -4 8 900.21 30.7
 0 -4 -8 899.71 26.7
 0 4 -8 910.01 30.9
 0 4 8 834.32 31.7
 0 4 8 869.11 27.8
 0 -4 -8 853.01 26.5
 0 -4 -8 871.41 33
 0 -4 8 906.21 27.7
 0 -4 -8 859.01 31.1
 1 4 -8 164.68 10.6
 1 -4 8 142.59 14.3
 1 -4 8 130.39 14.3
 -1 -4 -8 131.19 12.7
 1 4 -8 162.48 12.6
 -1 -4 -8 147.49 11.2
 -1 -4 -8 139.49 11.6
 -1 4 8 126.89 12.4
 -1 4 8 140.99 10.6
 -1 4 8 146.49 10.7
 1 -4 8 139.19 15.6
 1 -4 8 141.89 10.6
 1 4 -8 133.29 9
 1 -4 -8 139.19 9.2
 1 4 8 144.99 9.7
 -1 4 -8 143.59 10.1
 -1 -4 8 141.09 15
 1 4 8 120.29 11.3
 -1 -4 8 137.49 10.5
 -1 -4 8 135.79 15.6
 1 4 8 143.19 10.2
 1 -4 -8 141.49 9.9
 1 -4 -8 152.18 14.4
 -1 4 -8 157.68 11.3
 -1 -4 8 149.09 12.5
 1 4 8 142.69 14.9
 -1 4 -8 145.79 15.3
 2 4 -8 9.2 10.2
 -2 -4 -8 5.9 6.3
 -2 4 8 26.6 11.2
 2 -4 8 9 7.3
 2 4 -8 13.5 4.7
 -2 -4 -8 23.3 9.6
 2 4 -8 7 8.3
 -2 4 8 13.8 9.9
 2 4 -8 23.8 10.7
 2 -4 8 15.9 8.6
 2 -4 8 6.6 6.6
 -2 -4 -8 3.9 10.2
 -2 4 8 14 6.9
 -2 4 8 22.3 6.3
 -2 -4 -8 20.5 6.1
 2 -4 -8 6.4 7.4
 -2 -4 8 -11.3 10.5
 -2 4 -8 5.8 5.6
 -2 4 -8 12.6 8.9
 -2 -4 8 3.4 8.9
 2 4 8 14.7 7.6
 -2 -4 8 12.3 5.7
 2 4 8 11.4 6.1
 2 -4 -8 23.8 9.6
 2 4 8 3.6 8.9
 -2 4 -8 21.9 7.8
 2 4 8 21.2 5.5
 -2 -4 8 26.8 10.3
 3 -4 8 697.73 28.6
 -3 4 8 722.13 26.4
 -3 -4 -8 763.32 32.3
 3 4 -8 749.92 34
 3 -4 8 787.02 34.2
 3 4 -8 692.93 21.2
 -3 4 8 759.02 31.2
 -3 -4 -8 767.02 26.5
 -3 -4 -8 750.22 27.3
 -3 4 8 712.33 30.8
 -3 4 8 751.22 25.6
 3 4 -8 784.52 30.6
 3 -4 8 730.43 31.9
 -3 -4 -8 744.53 33.2
 -3 -4 8 764.52 32.8
 3 4 8 740.83 29.7
 -3 4 -8 716.53 23.5
 -3 4 -8 783.82 30.4
 -3 -4 8 731.23 20.4
 3 -4 -8 776.32 32.2
 3 -4 -8 692.03 33.6
 -3 -4 8 721.83 30.4
 -3 -4 8 696.23 31.6
 3 -4 -8 779.82 29.8
 3 4 8 778.42 32.9
 3 4 8 734.03 28.4
 -3 4 -8 729.73 31.4
 4 -4 8 65.19 16.9
 4 4 -8 56.19 14.7
 -4 -4 -8 40.4 16
 4 -4 8 49.1 13.9
 -4 -4 -8 46.4 13.7
 -4 4 8 58.99 12.3
 4 -4 8 48 17.2
 -4 4 8 53.99 16.6
 -4 -4 -8 64.29 16.5
 4 4 -8 44.8 13.6
 -4 4 8 41.2 16.6
 -4 4 -8 95.29 17.4
 4 4 8 61.79 13.9
 -4 -4 8 84.79 16.4
 4 4 8 42.1 12.4
 4 -4 -8 22.5 13.4
 4 -4 -8 47.1 14.1
 -4 4 -8 74.29 14.7
 4 4 8 59.79 17.1
 4 -4 -8 63.19 18.4
 -4 -4 8 21.8 12.9
 -4 -4 8 82.49 17.3
 5 4 -8 13.9 16
 5 -4 8 2.7 15.7
 5 4 -8 -4 16.7
 -5 4 8 8.9 14.5
 -5 -4 -8 -5.2 17.6
 5 -4 8 -4.2 13.6
 5 -4 8 28.3 17.3
 -5 4 8 11.8 19
 -5 -4 -8 -4 19.3
 -5 4 8 25.2 19.6
 5 -4 -8 -0.3 16.3
 -5 -4 8 26.4 15.6
 -5 -4 8 13.6 19.9
 -5 4 -8 15.4 18.3
 5 4 8 12.6 17.8
 -5 4 -8 25.8 19.1
 5 4 8 13.9 16.4
 5 4 8 18 19.8
 0 5 8 19.6 10.4
 0 -5 8 9.9 7.2
 0 5 8 8.2 8.7
 0 -5 8 4.2 8.6
 0 -5 8 4.9 8.6
 0 -5 -8 5.5 7.5
 0 -5 -8 19.9 5.6
 0 -5 8 -6.1 7.6
 0 -5 -8 8.5 8.8
 0 5 8 7.7 6.2
 0 -5 8 9.3 6.2
 0 -5 -8 -2.1 5.5
 0 -5 8 10 9.6
 1 5 -8 61.09 11.4
 -1 -5 -8 54.79 10.5
 1 -5 8 54.99 10.9
 -1 -5 -8 43.6 8.3
 1 5 -8 46.8 11.5
 -1 5 8 53.89 10
 1 -5 8 60.69 12.8
 -1 -5 -8 45.8 10.6
 1 5 -8 58.69 8
 1 -5 8 48.8 11.1
 -1 5 8 48.2 12.5
 1 -5 8 67.59 9.1
 1 -5 8 63.39 9
 1 5 8 54.39 11.7
 1 5 8 50.79 12.1
 -1 -5 8 49.5 10.4
 -1 -5 8 61.89 11.8
 -1 5 -8 50.29 8.4
 1 -5 -8 46.7 9.8
 1 5 8 56.59 8.2
 -1 -5 8 58.29 8.6
 1 -5 -8 47.6 8.6
 1 -5 -8 60.19 12.1
 1 -5 -8 53.19 7.1
 1 5 8 47.1 8.5
 -1 5 -8 57.09 11
 1 -5 -8 72.79 9.6
 -1 -5 8 44.2 10.8
 2 -5 8 461.75 21.8
 2 -5 8 494.55 18.1
 2 -5 8 469.05 24.5
 -2 5 8 493.75 17.7
 -2 5 8 465.85 24.1
 2 5 -8 481.25 24
 -2 5 8 456.65 26.2
 2 5 -8 452.15 17.4
 -2 -5 -8 478.95 22.8
 2 5 -8 455.75 22.1
 -2 -5 -8 493.85 17.7
 -2 -5 -8 483.05 24.5
 2 -5 8 463.35 24
 -2 -5 -8 470.95 22.9
 2 5 8 464.25 21.9
 2 -5 -8 533.45 26.7
 2 -5 -8 503.75 23.5
 -2 -5 8 502.65 18.1
 -2 5 -8 458.95 21.4
 -2 5 -8 454.95 18.7
 -2 -5 8 483.45 23.4
 -2 -5 8 488.35 24.8
 2 -5 -8 487.65 22
 -2 -5 8 458.05 22.7
 2 5 8 490.55 25.2
 -2 5 -8 477.05 25.6
 3 -5 8 -2.6 9
 3 5 -8 18.1 8.5
 3 5 -8 11.6 10.4
 -3 5 8 12.5 11.3
 -3 5 8 37.7 14.1
 -3 -5 -8 10.2 9.2
 3 -5 8 5.9 10.4
 -3 -5 -8 -1.8 12.5
 -3 5 8 18.7 7.7
 -3 5 8 20.1 11.3
 3 -5 8 13.5 13.8
 -3 -5 -8 11.6 7.5
 -3 -5 -8 10 9.8
 -3 5 -8 23.4 10.2
 3 -5 -8 17.8 8.3
 -3 -5 8 20.8 13.3
 3 5 8 28.5 10.8
 3 5 8 19.9 11.4
 -3 5 -8 3.4 6.7
 -3 -5 8 36.8 14.3
 -3 -5 8 3.7 10.4
 3 5 8 -1.9 12.2
 -3 5 -8 17.5 12.2
 3 -5 -8 1.3 13.7
 3 -5 -8 3.9 11
 -4 -5 -8 106.49 15.6
 -4 5 8 161.88 22
 -4 5 8 130.19 18.6
 -4 -5 -8 107.79 19.5
 4 -5 8 155.88 22
 4 -5 8 122.19 15.7
 4 -5 8 152.38 19.8
 4 5 -8 124.89 16.6
 4 5 -8 131.39 20
 -4 -5 -8 155.58 21.4
 -4 5 8 133.99 17.2
 -4 5 8 154.98 22.8
 4 -5 -8 128.99 21.9
 4 5 8 95.99 15.5
 -4 -5 8 112.69 17.5
 4 5 8 132.79 20.8
 -4 5 -8 148.79 20.7
 4 5 8 120.49 17.7
 -4 -5 8 149.49 21.4
 -4 5 -8 143.09 21.1
 4 -5 -8 138.59 19.6
 4 -5 -8 128.39 18.1
 5 -5 8 55.19 22
 5 5 -8 -4.3 13.8
 5 5 -8 -4.7 24.1
 5 -5 8 11.5 21.6
 -5 5 8 37.9 23.2
 5 -5 8 -14.7 17.9
 -5 -5 -8 -7.1 15.3
 -5 5 8 8.5 22
 -5 -5 8 -2.4 17.9
 -5 5 -8 -33.4 20.3
 -5 5 -8 15.7 19.4
 5 5 8 33 21.5
 5 -5 -8 -12.2 20.8
 5 -5 -8 7.3 17.3
 -5 5 -8 -33.5 22.3
 5 5 8 -16.6 16.8
 -5 -5 8 3.4 21.1
 0 -6 8 78.89 11.8
 0 -6 -8 73.09 13.7
 0 -6 8 70.49 12.3
 0 6 8 104.29 15.3
 0 -6 -8 86.99 9
 0 -6 8 60.59 11.9
 0 6 8 67.09 8.8
 0 6 8 79.79 11.2
 0 -6 8 70.89 13
 0 -6 8 92.79 13.5
 0 -6 8 64.09 11.9
 0 -6 -8 72.89 11.7
 0 -6 -8 86.29 12.1
 0 -6 8 80.19 12.5
 1 -6 8 107.09 14.9
 -1 -6 -8 100.29 10.4
 -1 -6 -8 97.69 13.7
 -1 6 8 95.09 13.4
 1 6 -8 110.29 11.6
 1 -6 8 91.09 13.2
 1 6 -8 97.99 12.7
 -1 -6 -8 95.89 15.7
 1 -6 8 88.49 12.7
 1 6 -8 88.79 14.9
 -1 6 8 86.79 15.5
 -1 6 8 106.79 14
 1 -6 8 97.99 13.2
 1 -6 8 90.19 13.6
 1 -6 -8 68.29 13.8
 1 -6 -8 86.19 15.1
 -1 -6 8 94.39 12.1
 -1 -6 8 97.59 15.6
 -1 6 -8 85.49 12.1
 -1 -6 8 90.99 12.6
 1 6 8 104.69 13.7
 1 -6 -8 94.59 12.7
 -1 6 -8 102.39 13.4
 -1 6 -8 75.29 13.5
 -1 -6 8 102.29 14.6
 1 6 8 94.19 9.1
 1 6 8 86.79 12.2
 1 -6 -8 84.69 7.5
 1 6 8 113.69 15.7
 -1 -6 8 112.29 14.9
 -2 6 8 305.37 20.8
 -2 6 8 273.37 20.3
 -2 -6 -8 285.37 20.3
 -2 -6 -8 300.87 20.9
 -2 6 8 294.97 19.5
 2 -6 8 286.27 20.6
 -2 -6 -8 317.67 20.2
 2 -6 8 288.87 19.1
 2 6 -8 270.57 19.3
 2 -6 8 317.47 19.6
 2 -6 8 286.67 16
 2 6 -8 346.87 24.8
 -2 6 -8 287.87 15.7
 -2 -6 8 305.57 20.9
 2 -6 -8 274.67 11.4
 2 -6 -8 279.97 19.4
 -2 -6 8 289.97 21
 -2 6 -8 308.47 22.4
 2 -6 -8 284.57 20.4
 -2 -6 8 270.37 18.7
 2 6 8 298.87 19
 2 6 8 278.57 20.4
 -2 6 -8 285.17 19.4
 2 -6 -8 287.57 22.1
 2 6 8 283.17 19.2
 -3 6 8 174.78 19.7
 3 -6 8 164.28 19.2
 -3 -6 -8 130.49 18.3
 -3 -6 -8 150.38 18.2
 -3 6 8 156.88 22
 3 6 -8 145.19 14.9
 3 -6 8 191.18 24.1
 -3 6 8 141.59 19
 -3 -6 -8 136.59 18.1
 3 6 -8 158.88 22.4
 3 -6 8 151.38 17.3
 3 -6 -8 132.19 17
 -3 -6 8 165.58 22.1
 3 6 8 183.48 22.1
 -3 -6 8 179.08 24.8
 -3 6 -8 126.59 17.1
 3 6 8 121.49 17.8
 3 6 8 156.78 17.5
 3 -6 -8 150.38 18.7
 -3 -6 8 137.59 17.2
 -3 6 -8 133.79 17.6
 3 -6 -8 143.39 19.4
 4 -6 8 18.9 20.8
 4 6 -8 -11.7 11.2
 -4 6 8 -22.9 18.7
 4 6 -8 10.1 22.4
 -4 -6 -8 33.6 17.6
 4 -6 8 1 14.3
 -4 6 8 0.8 13.7
 -4 -6 -8 -18.9 17.2
 4 -6 8 8.7 19.5
 -4 6 8 -19.5 18.7
 -4 6 -8 -27.1 18.7
 -4 -6 8 -21.2 13.3
 -4 6 -8 11.4 16.4
 4 6 8 -12.4 14.6
 -4 6 -8 1.1 15
 -4 -6 8 15.6 14.3
 4 6 8 10.7 14.8
 4 -6 -8 6.4 14.4
 -4 -6 8 -1.2 12.6
 4 -6 -8 11.7 14.6
 4 6 8 13.4 19.3
 -5 6 8 113.89 28.9
 -5 -6 -8 103.79 24.7
 -5 -6 -8 122.79 23.7
 5 -6 8 68.59 21.7
 5 -6 8 143.89 25.7
 -5 6 8 158.38 28.4
 5 6 -8 108.59 29.8
 5 -6 -8 123.29 27.3
 -5 6 -8 109.09 22.5
 -5 -6 8 135.89 22.8
 5 6 8 138.59 26.3
 5 6 8 83.39 25
 -5 6 -8 147.89 30.2
 -5 6 -8 124.79 24.1
 5 -6 -8 120.39 29.5
 0 -7 -8 51.59 14.9
 0 -7 -8 42.1 7
 0 -7 8 57.69 13.9
 0 -7 8 47.5 11.9
 0 -7 -8 58.59 14.4
 0 -7 8 56.39 12.1
 0 7 8 55.99 13.7
 0 -7 8 68.29 13.3
 0 -7 8 61.09 12.9
 0 7 8 48.6 8.4
 0 -7 -8 55.49 9.5
 0 -7 8 39.4 12.2
 0 -7 8 63.69 14
 0 7 8 63.89 14.8
 1 -7 8 32.8 13.8
 -1 7 8 33.6 12.2
 -1 -7 -8 53.39 11.1
 1 -7 8 53.49 12
 -1 7 8 51.09 13.4
 -1 7 8 50.09 12.2
 1 7 -8 48.3 12.6
 -1 -7 -8 49 12.2
 1 -7 8 46.2 12.2
 1 -7 8 54.99 11.4
 1 7 -8 69.59 12.6
 -1 -7 -8 54.19 9.6
 -1 -7 8 48.6 12.6
 -1 -7 8 45.8 12.3
 -1 7 -8 48.8 11.9
 1 7 8 42.5 11.3
 -1 7 -8 67.59 12.3
 1 7 8 52.69 14.3
 1 7 8 56.99 11.7
 1 -7 -8 32.2 11
 -1 -7 8 86.39 16.3
 1 -7 -8 60.69 12.4
 -1 7 -8 50.49 10.7
 -1 -7 8 42.7 11.2
 1 -7 -8 23.7 12.7
 2 7 -8 91.89 12.1
 2 7 -8 89.09 12.5
 -2 -7 -8 87.99 13.7
 2 7 -8 84.19 15.1
 -2 -7 -8 88.09 15.8
 -2 -7 -8 69.29 15.4
 2 -7 8 110.39 17.9
 -2 7 8 74.39 18.6
 2 -7 8 96.99 15.8
 -2 7 8 90.99 15.6
 2 7 -8 86.69 12.9
 2 -7 8 86.19 15.8
 -2 7 8 117.49 16.2
 -2 -7 8 111.09 14.8
 2 7 8 82.89 16.5
 2 -7 -8 104.79 15.2
 2 -7 -8 81.09 15.1
 -2 7 -8 96.89 13.9
 -2 -7 8 87.99 14.9
 -2 7 -8 85.29 10.8
 2 -7 -8 116.09 17.1
 -2 -7 8 94.69 19.1
 2 7 8 102.89 16.4
 2 7 8 99.49 15
 -2 7 -8 102.39 14.5
 3 -7 8 154.88 21
 3 7 -8 132.59 17.3
 -3 7 8 153.68 21
 3 -7 8 154.78 20.7
 3 7 -8 160.08 20.5
 -3 7 8 148.69 23.7
 -3 -7 -8 133.49 18.4
 3 7 -8 145.79 21
 -3 7 8 151.88 19.4
 -3 -7 -8 158.28 22.5
 -3 -7 -8 123.59 22.6
 3 -7 8 138.89 17.9
 3 -7 -8 159.58 21.8
 -3 7 -8 152.78 21.2
 3 7 8 171.18 19.9
 3 -7 -8 123.19 17.3
 -3 7 -8 109.19 20.2
 -3 -7 8 157.98 21.6
 -3 -7 8 168.68 20.4
 -3 7 -8 143.39 20.2
 -3 -7 8 185.88 24.1
 3 7 8 153.58 19.3
 3 7 8 157.98 20
 3 -7 -8 145.99 18.9
 4 -7 8 22.9 18.1
 4 -7 8 13 14.8
 4 7 -8 22.1 18
 -4 -7 -8 57.19 15.9
 -4 -7 -8 24 19.5
 -4 7 8 58.39 24.8
 -4 -7 -8 27.5 15.5
 -4 7 8 -1.1 15.8
 -4 7 8 55.09 23.3
 -4 7 -8 50.09 18.8
 -4 -7 8 47.1 28.7
 4 -7 -8 49 23.1
 -4 7 -8 42.3 21.5
 -4 -7 8 16.9 14.9
 -4 7 -8 57.39 19.4
 4 -7 -8 12 17.3
 -4 -7 8 37.9 22.5
 4 7 8 21 19.5
 4 7 8 18 16.5
 5 -7 8 12.7 24.3
 -5 -7 -8 -5.9 22.6
 -5 7 8 47.8 29.3
 5 7 -8 8.4 54.09
 -5 7 8 45.8 27.7
 5 -7 -8 -21.5 30.1
 -5 7 -8 16 19.5
 -5 -7 8 92.79 29.6
 5 7 8 15.2 25.8
 -5 7 -8 -49.99 23
 5 7 8 -24.1 20.6
 -5 -7 8 5.6 18.8
 0 -8 8 -20.6 12.2
 0 -8 8 12.1 12.1
 0 -8 8 16.6 13.1
 0 -8 -8 -9.2 10.5
 0 8 -8 2.2 11
 0 -8 -8 -27.3 12.5
 0 8 8 -9.4 9.8
 0 8 8 33.6 15.1
 0 -8 8 -11.4 13.6
 0 8 -8 0.2 13.2
 0 -8 8 5.6 12.1
 0 -8 8 7.8 11.6
 0 8 -8 -18.1 11.9
 0 -8 -8 13.3 14
 -1 -8 -8 74.59 16.4
 -1 -8 -8 98.29 14
 1 8 -8 101.89 14.3
 1 -8 8 50.69 14.5
 -1 -8 -8 52.19 16.5
 1 8 -8 47.1 12.3
 -1 8 8 85.49 14.3
 1 -8 8 72.79 15.9
 1 -8 8 85.19 15
 1 -8 8 80.59 15
 1 8 -8 72.49 12.7
 -1 8 8 78.29 13.5
 -1 8 8 103.89 16.2
 -1 -8 8 64.69 12.9
 1 -8 -8 61.09 13.2
 -1 8 -8 70.29 17.6
 1 8 8 55.09 13.2
 -1 -8 8 67.89 14.3
 1 8 8 88.49 17.2
 -1 8 -8 41.3 12.2
 -1 -8 8 40.3 17.3
 1 -8 -8 74.09 16.7
 -1 8 -8 52.29 14.5
 1 -8 -8 55.69 17.5
 -1 -8 8 53.89 15
 -2 8 8 15.4 15.3
 -2 8 8 -15.7 17.3
 2 8 -8 8.8 10.2
 2 -8 8 8.4 11.7
 -2 8 8 27.2 13.4
 -2 -8 -8 13.1 13.3
 -2 -8 -8 -14 11
 2 8 -8 -17.4 11.2
 2 -8 8 4.8 13.8
 2 -8 8 18.8 13.8
 2 8 -8 -19.6 11.8
 -2 -8 -8 -7.6 10
 2 8 8 15.1 15.9
 2 -8 -8 22.8 13.6
 2 8 8 23.5 13
 -2 -8 8 21 13.3
 2 -8 -8 6.6 17.7
 -2 -8 8 7.7 13.8
 -2 -8 8 -3.8 13.3
 -2 -8 8 4 12.4
 -2 8 -8 -1.9 10.9
 -2 8 -8 -8.1 18.8
 2 -8 -8 11.6 13
 2 8 8 -7.6 14
 -2 8 -8 -7.4 14.6
 -3 8 8 24.9 16.8
 3 8 -8 28.1 16.7
 3 -8 8 39.5 25.2
 3 -8 8 48.3 14.4
 -3 -8 -8 15.1 15.9
 -3 -8 -8 24.7 16.1
 3 8 -8 12.9 15.4
 -3 8 8 15.2 17.3
 3 8 8 23.1 15
 3 -8 -8 13.5 15.3
 -3 8 -8 40.6 16.2
 -3 -8 8 48 18.8
 3 8 8 32.2 15.7
 -3 8 -8 13.3 18.8
 -4 8 8 65.99 20.2
 4 8 -8 37.2 32.3
 -4 8 8 69.19 19.9
 -4 -8 -8 41.3 19.9
 -4 -8 -8 80.39 22
 4 -8 8 76.99 22.8
 4 -8 8 40.2 15.3
 -4 -8 -8 63.09 18.1
 4 8 -8 52.39 22.8
 -4 8 8 74.09 20.5
 -4 -8 8 77.89 22.8
 4 -8 -8 66.99 25.2
 4 8 8 49.1 23.3
 -4 8 -8 65.79 21.3
 -4 8 -8 6.8 23.4
 4 -8 -8 28.4 14.5
 -4 -8 8 67.99 21
 0 -9 8 17.4 16.6
 0 -9 8 -10 11.2
 0 -9 8 1 13.8
 0 9 8 16.7 12.6
 0 9 -8 5.1 12.2
 0 9 -8 3.3 14.2
 0 9 -8 7.2 16
 0 -9 -8 -7.7 16.5
 0 -9 -8 -4.4 12
 0 -9 -8 9 12.8
 0 9 8 7.1 12.6
 0 -9 8 11.7 12.9
 -1 9 8 30.5 17.1
 1 -9 8 51.49 16.6
 -1 -9 -8 19.9 13.5
 1 9 -8 52.49 13.4
 -1 9 8 42.9 16.5
 1 -9 8 29.5 11.9
 -1 9 8 30.8 13
 1 9 -8 53.89 15.9
 1 -9 8 29 13.8
 -1 -9 -8 41 18.5
 1 9 -8 33.7 14.6
 1 -9 8 30.4 13.8
 1 9 8 25.9 17.8
 1 -9 -8 29.4 11
 -1 9 -8 45.4 15
 1 -9 -8 52.29 17.9
 -1 -9 8 32.9 12.7
 -1 -9 8 30 18.1
 -1 -9 8 19.1 17.9
 1 -9 -8 72.49 16.7
 1 9 8 30.4 14.6
 -1 9 -8 52.19 13.8
 -1 -9 8 48 15
 1 9 8 22.2 13.6
 -1 9 -8 35.6 15
 2 9 -8 3.9 21.6
 -2 -9 -8 13.2 16.5
 -2 -9 -8 -10.3 12.2
 -2 9 8 5.4 16.7
 2 -9 8 7.1 15
 2 -9 8 5.5 17.1
 2 -9 8 28.7 18
 -2 9 8 -0.4 14.5
 2 9 -8 -11.9 15.9
 2 9 -8 -2.3 16.4
 -2 9 -8 14.4 18.3
 2 9 8 -1.5 15.8
 -2 9 -8 -32.2 15.2
 -2 -9 8 -10.7 14.4
 -2 9 -8 -13.1 11.9
 -2 -9 8 27.8 16.8
 2 9 8 -9.4 14.8
 -2 -9 8 39.3 21.3
 2 -9 -8 -13.6 14.5
 2 -9 -8 -9.8 10.7
 -3 -9 -8 -0.6 18.7
 3 9 -8 22.4 19.4
 -3 -9 -8 46.3 22.9
 -3 9 8 34.4 24.9
 -3 -9 -8 13 20
 3 9 -8 49.9 27.1
 -3 9 8 51.19 22.4
 3 -9 8 79.99 21.8
 -3 9 8 45.2 20.4
 3 -9 -8 21.5 20.1
 3 -9 -8 6.5 24.7
 3 9 8 29.7 18.5
 -3 -9 8 50.59 25.4
 -3 9 -8 42.3 27.1
 3 9 8 20.4 20.5
 -3 -9 8 3.3 15.5
 -3 9 -8 5.8 26.1
 3 9 8 30.7 17.6
 4 -9 8 26.9 23.9
 4 -9 8 4.3 21.9
 4 9 -8 -5.8 31.6
 -4 -9 -8 28.8 23
 -4 -9 -8 52.39 25.5
 -4 9 8 -15.9 23.7
 -4 -9 -8 -18.4 22.2
 -4 9 8 46.2 27.4
 -4 -9 8 24.4 24
 4 9 8 -16.6 20.5
 -4 -9 8 3 21
 -4 9 -8 29.7 30.4
 4 -9 -8 31.8 21.2
 4 9 8 -17.9 25.8
 0 -10 8 2.3 12.4
 0 10 8 49.4 21.4
 0 -10 8 -24 18.1
 0 -10 -8 27.2 15.8
 0 -10 8 33.5 19.2
 0 10 -8 19.4 19.7
 0 -10 -8 -20.4 20.8
 0 -10 -8 -0.4 20
 0 -10 8 1.3 13.8
 0 10 -8 -1.3 16.4
 0 10 -8 30.6 19
 1 -10 8 47.6 18.6
 1 10 -8 7 17.4
 1 -10 8 6.5 20.4
 1 -10 8 6.5 16.2
 -1 10 8 30 23.6
 -1 -10 -8 32.9 21.9
 1 -10 8 -12.6 20.3
 1 10 -8 7.2 17.5
 1 10 -8 17.1 17.8
 -1 -10 8 -12.2 20.7
 -1 10 -8 32 23.7
 -1 10 -8 26.8 24.1
 1 -10 -8 23.9 17.2
 -1 -10 8 56.39 16.3
 1 10 8 34.2 21.1
 1 10 8 13 17
 1 -10 -8 11 19.1
 -1 10 -8 22 16.9
 1 10 8 43.7 20.5
 1 -10 -8 18 17.3
 2 10 -8 13.6 18.2
 -2 10 8 -16.1 25.3
 2 -10 8 48.1 16.9
 -2 10 8 49 26.3
 2 10 -8 0 18.8
 2 10 -8 16.9 19.4
 2 -10 8 11.5 17.9
 -2 -10 -8 18.8 17.4
 2 -10 8 28.3 21.9
 -2 10 -8 80.29 28.8
 -2 10 -8 46.4 21.1
 2 10 8 -16.2 21.3
 -2 -10 8 54.49 19.3
 2 10 8 -3.1 20.1
 2 -10 -8 33.2 25.5
 2 10 8 19.1 20.2
 -2 -10 8 15.7 17.8
 2 -10 -8 -13.3 14.4
 -2 -10 8 -5.2 17.2
 3 10 -8 -38.6 30.5
 3 -10 8 20.1 19.9
 -3 10 8 -7.6 24.6
 -3 -10 -8 17.4 18.7
 -3 10 8 29.8 21.5
 -3 -10 -8 -0.9 22
 -3 10 8 19.9 22
 3 -10 -8 24.5 31.4
 -3 10 -8 77.29 32.9
 -3 -10 8 -45.2 26.1
 -3 -10 8 15.5 21
 -3 10 -8 18.9 24.3
 3 10 8 -0.3 20.3
 3 10 8 -12.3 23.8
 0 11 8 39.8 24.4
 0 -11 8 15.7 14.4
 0 11 8 53.29 25.7
 0 11 -8 32.1 22.9
 0 11 -8 18.9 24.3
 0 -11 8 7.2 21.6
 0 -11 8 -4.5 16.4
 0 -11 -8 5.9 13.5
 0 -11 -8 36.1 27.4
 0 -11 -8 31 26.4
 1 -11 8 -0.6 23.6
 -1 -11 -8 11.3 24.4
 -1 11 8 -13.3 23.8
 -1 -11 -8 1.3 18.2
 1 -11 8 -18.8 18.9
 1 11 -8 -2.7 20.9
 -1 11 -8 14.9 29.3
 -1 11 -8 -6.3 21.9
 -1 -11 8 17.3 25.9
 -1 11 -8 5.1 23.6
 1 -11 -8 36.6 19.4
 -1 -11 8 35.1 23.7
 1 11 8 17 17.6
 1 -11 -8 44.9 27.7
 1 11 8 35.8 29.2
 1 -11 -8 7.8 22.5
 1 11 8 7.5 19.3
 2 -11 8 11.4 27.6
 -2 11 8 5.1 25.6
 2 -11 8 29.7 21.1
 -2 -11 -8 70.49 33.9
 -2 11 8 53.59 23.1
 2 11 -8 46.9 27
 -2 -11 8 75.49 28.6
 2 11 8 6.8 20.3
 2 11 8 7.4 26.8
 -2 11 -8 51.89 33.6
 2 11 8 67.99 24
 2 -11 -8 59.89 27.4
 -2 -11 8 68.79 27.3
 0 0 9 -2.9 6.2
 0 0 -9 9.7 4.9
 0 0 -9 -7.8 4.1
 0 0 9 2.1 4.7
 0 0 9 2.6 3.9
 0 0 9 6.7 6.9
 0 0 -9 13.1 7.2
 1 0 9 171.78 11.6
 1 0 9 177.68 11.9
 1 0 -9 180.88 8.1
 -1 0 9 177.78 12.6
 -1 0 9 192.58 7.4
 -1 0 -9 194.98 9.1
 -1 0 -9 200.38 13.7
 1 0 -9 187.18 11.6
 1 0 -9 173.88 14.3
 -1 0 9 196.88 13.2
 -1 0 -9 196.48 14.3
 2 0 -9 72.39 12
 -2 0 -9 55.79 9.4
 2 0 9 66.89 6.6
 -2 0 9 75.29 11.9
 2 0 9 61.79 11.2
 -2 0 9 76.49 11.4
 2 0 9 72.99 9.9
 -2 0 -9 55.79 7.5
 -2 0 9 73.99 9.9
 2 0 -9 58.29 11.4
 2 0 9 59.49 9.7
 2 0 -9 73.99 7.8
 -3 0 -9 51.79 11
 -3 0 9 32.5 10.9
 3 0 -9 38.4 10.2
 3 0 -9 31.9 9.9
 3 0 9 42.6 12.5
 3 0 -9 45.2 12.1
 -3 0 9 50.09 10.1
 -3 0 9 43.9 12.3
 -3 0 -9 47.3 12.7
 3 0 9 53.09 12.5
 -3 0 -9 21.3 10.4
 3 0 9 31 8.2
 -4 0 -9 156.38 20
 4 0 9 189.68 19.5
 -4 0 9 142.29 19.1
 -4 0 -9 151.88 16.6
 -4 0 9 147.99 16.5
 -4 0 9 157.78 16.3
 4 0 -9 152.38 19.8
 4 0 9 196.08 20.9
 -4 0 -9 214.38 18.4
 4 0 -9 179.88 20.7
 4 0 9 159.18 21.2
 4 0 -9 160.88 18.8
 -5 0 -9 42.5 18.3
 5 0 9 27.8 15.6
 5 0 9 5.2 16.6
 -5 0 9 31.9 18
 -5 0 -9 31.1 15.1
 5 0 9 34.3 17.7
 5 0 -9 32.8 18
 -5 0 -9 31.9 24.5
 -5 0 9 12.1 17.3
 5 0 -9 40.4 13
 5 0 -9 12.4 20.5
 -6 0 9 13.8 37.4
 6 0 9 -6.4 21.1
 6 0 9 59.39 22.1
 6 0 -9 -28.2 25.6
 -6 0 9 65.89 24.4
 -6 0 -9 17.8 24.5
 6 0 9 41.2 24.3
 -6 0 -9 25.4 21.8
 0 1 -9 287.67 13.2
 0 1 9 316.67 16.7
 0 -1 9 296.27 15.8
 0 -1 9 284.37 16
 0 1 9 298.17 15.5
 0 -1 9 298.07 16.4
 0 -1 9 298.17 12.3
 0 1 -9 317.07 16.2
 0 1 -9 287.97 7.8
 0 -1 -9 289.47 16.3
 0 1 9 296.17 12.9
 0 -1 -9 298.57 14.8
 -1 1 9 174.18 15.6
 -1 1 9 192.98 11.2
 -1 -1 -9 172.68 9.1
 1 -1 9 166.58 6.5
 1 1 -9 175.58 12.7
 1 1 -9 185.98 8.6
 -1 1 9 183.38 13.5
 1 -1 9 177.08 11.5
 -1 1 9 181.38 8.3
 -1 -1 -9 177.78 12.6
 -1 -1 -9 188.48 13.4
 1 -1 -9 184.98 8.4
 1 -1 -9 177.48 11.7
 1 1 9 170.68 6.1
 -1 1 -9 183.68 8.6
 1 1 9 188.18 12.7
 -1 -1 9 183.88 6.9
 -1 1 -9 177.88 9.2
 1 -1 -9 162.78 15.6
 1 1 9 160.08 11.8
 -1 1 -9 167.48 12.5
 1 -1 -9 176.18 8.1
 -1 -1 9 192.38 12.1
 2 1 -9 132.89 10.6
 2 -1 9 162.88 15.2
 2 -1 9 153.28 14.3
 2 -1 9 138.69 14
 -2 1 9 114.09 14.3
 2 1 -9 158.18 15.2
 -2 -1 -9 159.78 12.7
 -2 1 9 161.28 13.5
 -2 -1 -9 159.38 11.7
 -2 -1 -9 146.29 7.7
 -2 1 9 137.39 5.8
 -2 -1 -9 159.48 12.9
 2 -1 9 149.59 8.8
 2 1 -9 151.28 13.1
 2 -1 -9 133.49 9.7
 -2 1 -9 148.19 14.4
 2 1 9 151.08 14.5
 -2 -1 9 158.98 15.1
 2 -1 -9 144.99 15.2
 -2 -1 9 165.38 11.1
 -2 1 -9 161.98 12.3
 2 -1 -9 148.09 12.9
 -2 -1 9 134.49 14.1
 2 1 9 148.29 14.8
 2 1 9 154.18 8.6
 3 -1 9 156.98 17.3
 3 1 -9 166.98 18.6
 -3 1 9 200.88 16.6
 -3 -1 -9 198.38 15.8
 -3 1 9 173.38 15.3
 3 1 -9 185.88 19.5
 -3 -1 -9 158.58 16.4
 3 1 -9 171.58 15
 3 -1 9 185.58 12.7
 3 -1 9 175.38 17.6
 -3 1 9 168.58 18.1
 -3 -1 -9 184.98 14.4
 -3 -1 9 177.68 12.7
 3 1 9 176.78 12.2
 3 -1 -9 204.08 19.6
 3 -1 -9 193.28 17.9
 -3 -1 9 199.58 18.7
 -3 1 -9 174.48 14.2
 -3 1 -9 196.18 18.4
 3 -1 -9 162.58 15.1
 -3 1 -9 195.78 15.7
 3 1 9 189.28 17.2
 3 1 9 166.48 15
 -3 -1 9 169.08 14.8
 -4 -1 -9 25.8 11.8
 4 -1 9 33.8 11.4
 -4 -1 -9 22.6 13.3
 4 1 -9 19.6 11.3
 -4 -1 -9 34.6 14.7
 4 1 -9 27.8 9.9
 4 1 -9 39.8 13
 -4 1 9 14.2 13.3
 -4 1 9 17.5 10.8
 -4 1 9 33.5 13
 4 -1 9 26.1 13.9
 4 -1 9 28 11.2
 4 -1 -9 20.2 12.1
 4 -1 -9 26.4 13.4
 -4 -1 9 13.8 9.6
 4 -1 -9 20.8 12.2
 -4 -1 9 26.6 14
 -4 -1 9 40.8 15.2
 -4 1 -9 39.8 11.3
 4 1 9 27.5 13.7
 -4 1 -9 42.6 12.4
 -4 1 -9 28.5 13.2
 4 1 9 11.6 12.2
 4 1 9 35.6 15
 5 1 -9 134.19 20.5
 5 1 -9 143.69 23.4
 5 -1 9 155.18 20.6
 -5 -1 -9 111.29 20.3
 5 -1 9 125.99 21.5
 5 1 -9 165.68 28.5
 -5 1 9 143.39 20.9
 -5 -1 -9 180.58 26
 -5 1 9 152.88 27.1
 5 -1 -9 104.39 19.3
 5 1 9 140.79 19.6
 -5 1 -9 176.58 25.4
 5 1 9 120.29 22.1
 -5 -1 9 196.88 26.5
 -5 1 -9 134.29 19.6
 5 -1 -9 157.08 22.5
 -5 -1 9 141.39 23.2
 5 -1 -9 136.29 18.7
 6 -1 9 48.2 23.4
 6 -1 9 19.2 23.6
 6 1 -9 -6.8 19.1
 -6 1 9 3.4 23.2
 -6 1 9 15.3 21.6
 -6 -1 -9 -52.29 21
 6 -1 9 20 21
 -6 -1 -9 12.7 24.7
 6 1 -9 64.69 28.3
 -6 1 -9 14.3 17.9
 6 1 9 54.69 21.8
 -6 -1 9 -0.2 26.8
 6 -1 -9 11.9 26
 -6 -1 9 23.2 24.4
 6 1 9 30.6 21.6
 6 1 9 3.2 17
 0 -2 -9 312.67 14.8
 0 -2 9 290.87 16.2
 0 -2 -9 295.27 9.5
 0 2 9 293.97 13.2
 0 2 -9 269.37 13.2
 0 -2 -9 305.77 14.6
 0 -2 9 294.87 12.7
 0 2 -9 296.37 15.3
 0 2 -9 285.97 10.1
 0 2 9 284.47 14.2
 1 2 -9 3.5 6.3
 -1 2 9 25 10
 -1 -2 -9 32.2 6.7
 -1 2 9 18.3 6.2
 1 -2 9 11.9 6.8
 1 -2 9 25.2 7.3
 1 2 -9 26.1 7.8
 -1 2 9 15.2 4.8
 -1 -2 -9 27.7 9.8
 1 2 -9 14.9 6
 -1 -2 -9 20.3 6
 1 2 -9 14.8 4.8
 1 -2 9 18 9.6
 1 -2 9 19.9 4
 1 2 9 21.3 7.2
 -1 2 -9 16.4 5.4
 -1 -2 9 21.7 3.9
 1 -2 -9 26.8 8.1
 1 2 9 16 9.6
 1 -2 -9 20.2 4.5
 -1 -2 9 17.8 6.5
 -1 2 -9 13 6.5
 -1 2 -9 19.5 6.9
 -1 -2 9 14.8 7
 1 2 9 21.3 3.5
 -1 -2 9 22.4 7.2
 -1 2 -9 22.7 4.5
 -2 2 9 52.59 9.7
 -2 2 9 51.19 6.4
 -2 2 9 42.9 9.2
 -2 2 9 56.09 11.7
 2 2 -9 47.6 11.5
 2 -2 9 54.39 9.5
 -2 -2 -9 48.6 11
 2 2 -9 47.6 9.6
 2 2 -9 56.39 7.7
 2 -2 9 53.99 7.3
 2 -2 9 56.09 11.1
 -2 -2 -9 52.19 7.6
 -2 -2 -9 55.59 11.6
 2 -2 9 54.69 10
 2 -2 -9 50.69 9.5
 2 -2 -9 55.59 7.5
 2 2 9 48.3 9
 -2 -2 9 50.49 9.2
 -2 2 -9 51.49 10.6
 -2 2 -9 63.09 9.6
 2 2 9 54.19 11.4
 -2 -2 9 56.79 8.3
 2 2 9 55.69 11
 2 -2 -9 54.89 9.5
 -2 -2 9 53.69 9.7
 -2 -2 9 42.1 9.5
 2 2 9 50.09 7
 -3 -2 -9 223.38 17
 -3 -2 -9 226.18 16.3
 -3 2 9 267.87 20.7
 -3 2 9 246.68 18.7
 -3 2 9 231.98 17
 -3 -2 -9 230.18 11.2
 -3 2 9 228.88 10.1
 -3 -2 -9 225.68 17.2
 3 -2 9 230.08 17.6
 3 -2 9 216.88 14.6
 3 -2 9 210.68 16.5
 3 2 -9 221.18 16.4
 3 2 -9 222.08 17.9
 3 -2 -9 198.48 15.8
 3 2 9 211.58 15.9
 -3 2 -9 247.58 20
 3 2 9 229.08 19.6
 3 -2 -9 247.68 18.4
 -3 -2 9 240.78 12.8
 3 2 9 233.18 14.1
 -3 -2 9 278.67 21.1
 -3 -2 9 222.68 16.8
 -3 2 -9 200.08 19.7
 -3 -2 9 229.88 19.6
 -3 2 -9 209.28 13.7
 3 -2 -9 256.57 18.3
 -4 2 9 71.69 16.8
 4 -2 9 55.59 16.4
 -4 -2 -9 60.49 13.9
 -4 -2 -9 38.5 13.5
 4 2 -9 55.59 13.8
 4 -2 9 38.7 12.3
 -4 2 9 55.79 13.2
 4 2 -9 60.99 14.6
 4 -2 9 50.39 13.9
 -4 2 9 47.5 13.6
 -4 -2 -9 46 15.6
 -4 2 -9 49.6 10.6
 4 2 9 58.79 14.5
 -4 -2 9 86.49 16.3
 4 2 9 57.29 12.3
 4 -2 -9 49.9 13.5
 4 2 9 54.59 13.4
 -4 2 -9 49.3 12.6
 4 -2 -9 58.89 13.4
 -4 -2 9 36.6 15.7
 4 -2 -9 73.09 14.7
 -4 2 -9 79.99 16.3
 -4 -2 9 58.99 14.6
 -5 -2 -9 50.79 22.8
 -5 2 9 -11.6 17.6
 5 2 -9 9.9 17.3
 -5 -2 -9 26.1 16.6
 -5 -2 -9 16.8 17.5
 5 -2 9 -21.7 20.1
 5 -2 9 43.4 19.6
 -5 2 9 46.8 22.6
 -5 2 9 38.7 16.4
 5 2 -9 31.3 20.5
 5 -2 9 4 15.5
 -5 2 -9 23.7 18.9
 5 2 9 14.6 16.1
 5 -2 -9 34.4 16
 5 -2 -9 23.3 12.8
 5 2 9 27.4 18.2
 -5 2 -9 8.2 13.4
 -5 -2 9 1 12.9
 -5 -2 9 16.9 16.9
 5 2 9 8.3 15.5
 5 -2 -9 18.5 15.8
 6 -2 9 -17.3 20.8
 -6 2 9 -5.8 17.8
 6 2 -9 10.6 26.4
 6 2 -9 35.6 29.3
 6 -2 9 -34.3 23.1
 -6 2 9 -13.6 21.1
 -6 -2 -9 28.5 23.5
 6 -2 9 10.5 18
 -6 -2 9 7.9 23
 -6 2 -9 -21.5 22.1
 -6 2 -9 41.7 24.6
 6 -2 -9 -7.3 30.9
 6 2 9 25.4 20.7
 6 2 9 28.1 18
 0 3 -9 2041.9 52.19
 0 -3 9 1884.81 55.49
 0 -3 9 1963.8 55.19
 0 3 9 1862.31 56.29
 0 -3 9 1926.31 55.89
 0 3 -9 1949.51 49.6
 0 -3 -9 2003.7 49.1
 0 3 9 1949.51 52.89
 0 -3 -9 1914.41 56.59
 0 -3 -9 1963.1 52.69
 0 -3 -9 1979.1 54.49
 0 3 9 2012.6 54.69
 0 3 -9 1998.6 59.89
 0 3 -9 1945.61 52.79
 0 -3 9 1957.9 51.39
 -1 -3 -9 11 9.8
 -1 -3 -9 9 5.8
 1 3 -9 11.7 4.5
 1 -3 9 15 8.5
 -1 3 9 17.1 6.7
 -1 -3 -9 12.8 7.7
 -1 3 9 9.4 5.1
 1 -3 9 15.6 7.5
 1 3 -9 20.2 5.6
 -1 3 9 2.2 6.8
 1 -3 9 4.8 9.6
 1 -3 9 10.4 4.8
 1 3 -9 8.1 6.9
 -1 3 -9 14.3 6.8
 1 -3 -9 1.8 8.8
 1 -3 -9 -2 6.5
 1 3 9 16.8 9.7
 -1 3 -9 1.7 4.7
 -1 3 -9 16.9 7
 -1 -3 9 14.8 4.5
 1 3 9 12.6 5.7
 -1 -3 9 3.6 8.6
 1 3 9 11.8 9
 -1 -3 9 12.9 7.3
 1 -3 -9 13.5 5
 -1 -3 9 13.5 6.8
 -1 -3 9 5.8 7
 1 3 9 14.2 4.3
 1 3 9 1.4 5.8
 -2 3 9 288.57 17.2
 -2 -3 -9 281.57 13.7
 -2 3 9 284.27 15.5
 2 3 -9 310.37 15.2
 2 -3 9 252.77 18
 -2 -3 -9 268.27 18.5
 2 3 -9 277.47 19.6
 2 -3 9 296.57 14
 -2 3 9 281.27 12.7
 -2 3 9 290.57 19.6
 -2 -3 -9 305.97 18.1
 2 -3 9 294.17 20.3
 2 -3 9 256.37 17
 -2 3 -9 291.67 15.6
 2 3 9 267.57 16.4
 2 3 9 304.87 15.3
 2 -3 -9 308.87 17.8
 2 -3 -9 286.17 18.7
 -2 -3 9 307.27 14.4
 2 3 9 304.87 19.3
 -2 3 -9 279.37 17.6
 -2 3 -9 296.37 18.6
 -2 -3 9 319.17 20.6
 -2 -3 9 295.07 18.7
 2 -3 -9 298.17 14.6
 2 3 9 274.27 13.3
 -2 3 -9 263.87 9.1
 -2 -3 9 285.47 17.2
 3 3 -9 101.69 14.4
 -3 -3 -9 107.59 14
 -3 -3 -9 109.49 15.2
 -3 3 9 94.09 13.3
 -3 -3 -9 113.09 16
 -3 3 9 104.39 16.2
 3 -3 9 89.09 15.1
 -3 3 9 127.79 9.8
 3 -3 9 108.49 15.2
 -3 -3 -9 89.29 10.4
 3 -3 9 101.29 13
 -3 3 9 136.59 18
 3 3 -9 113.89 15.2
 -3 3 -9 99.89 11.6
 -3 -3 9 103.09 15.3
 -3 -3 9 98.69 13.9
 3 3 9 122.19 16.3
 -3 3 -9 97.29 13.6
 3 -3 -9 102.49 16.3
 -3 3 -9 117.99 17.2
 -3 -3 9 109.39 9.9
 3 -3 -9 105.79 14.2
 3 -3 -9 121.79 16
 3 3 9 123.99 17.5
 -3 -3 9 103.19 17
 -4 3 9 -3 13.9
 4 -3 9 -1.7 15.3
 4 -3 9 14.5 12.4
 -4 3 9 24.2 14.7
 4 3 -9 24.5 17.6
 4 3 -9 4.8 12.9
 -4 -3 -9 33.9 13.6
 -4 -3 -9 15.1 15.6
 4 -3 9 13.2 11.7
 -4 -3 -9 54.39 11.9
 -4 3 9 54.19 14.3
 4 -3 -9 46.6 17.7
 4 -3 -9 52.89 13.3
 -4 3 -9 48 15.1
 4 -3 -9 24.8 14.2
 4 3 9 8.8 11.6
 4 3 9 38.9 14.7
 -4 -3 9 24.1 14.6
 -4 3 -9 61.39 16.9
 -4 -3 9 16.6 11.9
 -4 -3 9 20.5 14.9
 4 3 9 12.3 14.3
 -5 -3 -9 63.39 19.8
 -5 -3 -9 54.79 18.9
 5 -3 9 43.1 15.8
 -5 3 9 47.1 16.8
 5 3 -9 89.79 19.9
 -5 -3 -9 71.59 16.5
 -5 3 9 60.69 19.6
 -5 3 9 62.79 17
 5 -3 9 93.89 18.2
 5 3 -9 57.69 14.9
 5 -3 9 87.19 18.7
 5 3 9 23.4 15.8
 -5 -3 9 123.39 23.2
 -5 3 -9 36.5 19.2
 -5 3 -9 62.49 17.1
 -5 -3 9 83.49 20.3
 5 3 9 71.79 17.5
 5 3 9 32.3 19.5
 5 -3 -9 86.99 16
 -5 -3 9 74.99 21.8
 0 4 -9 121.39 11.3
 0 -4 -9 128.19 14
 0 4 -9 102.39 11.4
 0 -4 9 110.59 13.8
 0 -4 -9 124.39 15
 0 -4 9 120.69 10.8
 0 -4 -9 124.39 9.6
 0 -4 9 114.69 9.5
 0 4 9 132.89 12.6
 0 4 9 110.89 14.1
 0 -4 9 111.39 11.3
 0 4 9 129.69 12
 0 -4 -9 127.19 9
 1 -4 9 96.59 12.9
 -1 4 9 90.19 11.9
 1 -4 9 93.49 9.5
 1 4 -9 116.69 14.4
 -1 -4 -9 120.29 12.7
 1 -4 9 77.09 12.9
 1 -4 9 128.69 15.8
 -1 4 9 105.39 10
 -1 -4 -9 110.39 12
 -1 4 9 103.29 15
 1 4 -9 113.49 9.5
 -1 -4 -9 97.19 11.6
 1 -4 -9 84.49 8.6
 -1 -4 9 111.89 12
 -1 -4 9 97.69 12.8
 1 4 9 93.69 10.4
 1 4 9 101.19 8.7
 -1 4 -9 115.79 11.8
 -1 -4 9 85.19 8.1
 1 -4 -9 96.09 11.5
 1 4 9 108.99 14.3
 1 4 9 98.29 13.3
 -1 -4 9 113.49 11.6
 -1 4 -9 95.19 13
 1 -4 -9 98.89 13.5
 1 -4 -9 128.09 9.5
 -1 -4 9 85.89 11.9
 -1 4 -9 95.99 9.6
 2 4 -9 14.4 11.3
 2 -4 9 9.9 6.9
 -2 4 9 16.5 6.6
 -2 -4 -9 -0.5 7.8
 -2 4 9 15.8 8.7
 2 4 -9 3 8.1
 -2 -4 -9 12.9 12
 -2 -4 -9 23.3 10.7
 2 4 -9 16 4.7
 2 -4 9 18.4 11
 -2 4 9 26.9 7.4
 -2 4 9 20.3 8.1
 2 -4 9 3.5 8.8
 -2 -4 9 1.8 11.2
 2 4 9 18.9 7.1
 2 4 9 19 6.9
 -2 -4 9 13.6 6.8
 2 -4 -9 12.3 8.2
 -2 4 -9 4 7.5
 -2 4 -9 26 5.2
 -2 -4 9 -0.3 10.4
 -2 -4 9 9.4 9.9
 2 -4 -9 11 9.7
 2 4 9 15.1 8.2
 -2 4 -9 11.3 8.3
 2 4 9 21.8 8.7
 -2 4 -9 16.9 10.5
 3 4 -9 25 10.9
 -3 -4 -9 7 7.9
 -3 -4 -9 30.4 9.1
 -3 -4 -9 16.2 12.6
 3 -4 9 14.5 12.2
 -3 4 9 15 9.3
 -3 -4 -9 8.4 13.3
 -3 4 9 6.6 13.7
 3 -4 9 13.5 14.4
 3 4 -9 -1.4 13.4
 3 -4 9 20.3 10.4
 -3 4 9 23.8 8.6
 -3 4 9 17.1 8.1
 -3 4 -9 7.8 9.2
 -3 -4 9 23.8 9.6
 3 4 9 22.5 11.6
 3 -4 -9 13.8 11.1
 -3 -4 9 14.8 6.9
 -3 -4 9 18.7 10.8
 -3 4 -9 15.8 7.7
 3 -4 -9 9.7 9.9
 -3 4 -9 19.9 12.6
 3 4 9 21.2 9.6
 -3 -4 9 9.4 12.6
 3 4 9 -2.4 12.1
 3 -4 -9 16.6 10.1
 -4 -4 -9 12 11.8
 4 -4 9 9.4 11.6
 -4 4 9 -6.6 15.3
 -4 -4 -9 23.2 14.4
 -4 4 9 20.8 12.7
 4 4 -9 7.7 17.1
 -4 4 9 -5.8 16.2
 -4 -4 -9 -5.3 11.1
 4 4 -9 -6.7 9.3
 4 -4 9 -8.5 12.2
 4 -4 9 15.9 17
 -4 -4 -9 5.5 12.7
 -4 -4 9 7.5 12.7
 -4 4 -9 26.4 15.8
 4 4 9 6.5 12.2
 -4 -4 9 12.9 16.1
 4 -4 -9 13 13.4
 4 -4 -9 47.3 18.6
 -4 -4 9 14.2 14
 -4 4 -9 17.3 15.4
 4 4 9 17.1 12.1
 4 -4 -9 -9.3 12.3
 4 4 9 -17.2 14
 -5 -4 -9 36.7 15.9
 5 -4 9 70.49 23.2
 -5 4 9 24.9 21.7
 5 4 -9 25.8 19.4
 -5 4 9 84.39 23.1
 5 -4 9 61.79 18.9
 -5 4 9 72.49 17.9
 -5 -4 -9 62.39 21.5
 5 -4 9 81.79 23.3
 -5 -4 9 84.49 23.5
 -5 -4 9 59.99 22.6
 5 4 9 60.19 19
 5 -4 -9 100.39 24.3
 -5 4 -9 80.09 21.9
 5 -4 -9 67.49 30.3
 5 4 9 17.8 17
 -5 4 -9 93.79 25.6
 5 4 9 27.7 21.5
 -5 -4 9 58.99 20.5
 0 -5 9 1.5 9.6
 0 -5 9 4.3 9.7
 0 -5 9 -0.2 7.5
 0 5 9 3.5 9.3
 0 -5 -9 -0.4 6
 0 5 9 -9.4 5.5
 0 5 9 -0.5 10.1
 0 -5 -9 4.4 9.8
 0 5 -9 -12.8 8.7
 0 -5 9 -2.8 6.9
 0 -5 -9 0.3 5.2
 0 -5 9 -9.3 7.1
 0 -5 -9 -0.4 7.5
 0 -5 9 -6.9 8.7
 -1 -5 -9 149.88 17.5
 1 -5 9 133.09 15
 -1 5 9 140.79 14.3
 1 5 -9 155.18 16.8
 1 -5 9 138.29 12
 -1 -5 -9 185.68 15.3
 -1 -5 -9 176.28 14.6
 -1 5 9 141.49 14.5
 1 -5 9 146.69 14.4
 -1 5 9 137.59 17.4
 1 -5 9 158.28 16.2
 1 5 -9 136.79 11.4
 1 -5 -9 157.38 17.1
 1 5 9 144.39 16.3
 -1 -5 9 157.78 15.3
 1 5 9 143.99 11.1
 -1 5 -9 143.59 12.7
 -1 5 -9 165.08 16.1
 -1 -5 9 140.69 15.2
 1 -5 -9 154.78 10.4
 -1 5 -9 139.79 15.7
 1 -5 -9 170.78 12.2
 -1 -5 9 150.68 13.3
 1 5 9 160.38 15.7
 -1 -5 9 159.58 13.5
 1 5 9 161.08 12
 1 -5 -9 174.98 17.4
 -2 5 9 643.14 29.7
 2 5 -9 705.03 30.1
 -2 -5 -9 667.73 30.4
 2 -5 9 672.83 26.7
 2 -5 9 673.83 30.4
 2 -5 9 701.53 30.2
 -2 -5 -9 688.53 29
 -2 -5 -9 683.33 23.2
 -2 -5 -9 696.63 27.7
 -2 5 9 668.33 29.8
 2 5 -9 686.53 27.5
 -2 5 9 658.93 29.4
 -2 5 -9 748.23 32.1
 -2 -5 9 705.13 24
 -2 -5 9 694.93 31.2
 2 5 9 693.13 29.8
 2 -5 -9 679.03 28.8
 2 -5 -9 695.83 27
 -2 -5 9 689.23 29.2
 -2 5 -9 706.53 29.5
 2 -5 -9 738.63 32.6
 2 5 9 656.43 28.7
 -2 -5 9 693.93 30.7
 -2 5 -9 691.13 25
 -3 5 9 -10.6 14.7
 3 5 -9 5.3 14.7
 3 5 -9 35.6 9.6
 -3 5 9 3.5 10
 -3 -5 -9 11.3 10.3
 -3 5 9 10.1 12.9
 3 -5 9 10.4 11.4
 -3 -5 -9 28.1 14
 -3 -5 -9 28 9.2
 -3 -5 -9 18.9 11.5
 3 -5 9 20.4 13.7
 3 -5 9 24.3 12.8
 3 -5 -9 25 15.4
 -3 -5 9 -4.8 15.7
 -3 5 -9 1.5 12.5
 -3 -5 9 18.8 12.4
 3 5 9 9.7 10.4
 3 5 9 19.8 10.6
 3 5 9 20.4 12.9
 3 -5 -9 21.6 11.9
 3 -5 -9 26.9 12
 -3 -5 9 31.7 11.9
 -3 5 -9 9.4 13.7
 4 -5 9 10.7 19.7
 -4 -5 -9 52.19 17.8
 -4 -5 -9 36.6 13.2
 -4 -5 -9 63.69 14.5
 -4 5 9 42.4 20.2
 -4 5 9 39.8 12.8
 4 5 -9 48.3 16.8
 -4 5 9 34.2 13.5
 4 5 -9 100.49 23.3
 -4 5 9 24.9 18.9
 4 -5 9 78.89 16.2
 4 -5 9 74.09 15.9
 4 -5 -9 34.5 21
 4 5 9 63.49 15.1
 -4 -5 9 47.1 17.9
 -4 5 -9 59.19 19
 4 5 9 22.3 16
 4 -5 -9 29.1 11.7
 4 -5 -9 54.29 15.9
 4 5 9 28.1 13.6
 -4 -5 9 48.7 14.6
 -4 5 -9 66.79 18.3
 5 5 -9 5.9 20.1
 -5 -5 -9 17.9 15.8
 5 -5 9 -33.2 17.8
 5 -5 9 17.6 21.4
 5 5 -9 51.39 20.9
 -5 5 9 11.2 25.6
 -5 5 9 -11.7 15.7
 -5 -5 -9 3.5 20.1
 -5 -5 9 10.8 22.1
 5 5 9 8.2 15.5
 5 -5 -9 -0.7 23
 5 -5 -9 28.2 18.3
 -5 -5 9 23.3 22.5
 -5 5 -9 40.4 22.7
 5 5 9 -18 16.8
 -5 -5 9 -22.5 17.9
 0 -6 -9 34 7.4
 0 -6 9 17 8.3
 0 6 9 14.7 12.3
 0 -6 9 27.9 10.8
 0 -6 9 20.6 9.5
 0 -6 9 26.2 11.9
 0 6 9 15.8 8.6
 0 6 -9 24 10.8
 0 -6 9 6.6 9
 0 -6 9 18.1 11.6
 0 -6 -9 15.1 11
 0 -6 -9 20.4 9.4
 0 -6 -9 14.8 9.3
 0 6 9 16.6 7.3
 0 -6 9 12.5 10.3
 1 6 -9 251.87 20.6
 -1 6 9 214.08 21
 1 -6 9 261.17 19.1
 1 6 -9 270.87 16.3
 1 -6 9 232.88 16.8
 -1 6 9 232.78 17
 1 -6 9 230.48 16.2
 -1 -6 -9 226.48 21.2
 1 -6 9 245.68 21.4
 1 6 -9 212.18 17.1
 -1 -6 -9 234.08 18.9
 -1 -6 -9 212.38 14.9
 1 -6 9 251.17 20.1
 -1 6 9 241.48 18.2
 1 -6 -9 235.48 18.5
 -1 6 -9 206.98 18.1
 1 -6 -9 209.08 11.2
 1 6 9 250.97 20.5
 -1 -6 9 238.38 18.4
 -1 -6 9 209.38 19.1
 -1 6 -9 239.98 17.1
 1 -6 -9 221.38 20
 1 6 9 219.78 16.2
 -1 -6 9 255.57 18.7
 1 6 9 222.48 17.1
 1 -6 -9 225.88 16
 1 6 9 206.68 12.8
 -1 -6 9 215.28 20.4
 2 -6 9 33.5 12
 2 -6 9 30 8.8
 -2 6 9 40.7 12.7
 2 6 -9 27.6 8.8
 -2 -6 -9 26.9 7.2
 2 6 -9 37.5 11.7
 -2 -6 -9 42.4 12.3
 -2 -6 -9 33.5 12
 -2 -6 -9 47.9 12.9
 2 -6 9 30.9 11.3
 -2 6 9 36.9 11.8
 -2 6 9 56.19 13.5
 2 6 -9 55.49 12
 2 -6 9 27.8 13.9
 -2 -6 9 34.5 13.7
 -2 6 -9 44.3 12.3
 -2 6 -9 39.8 9.1
 2 -6 -9 30 6.6
 2 -6 -9 63.89 15.1
 -2 -6 9 58.99 12.6
 -2 6 -9 25.9 10.2
 2 6 9 30.5 11
 2 6 9 45.1 11.5
 2 -6 -9 35.9 14.2
 2 -6 -9 39.6 11.6
 -2 -6 9 49.7 9.5
 2 6 9 28 12.3
 3 6 -9 188.88 21.4
 3 -6 9 175.88 23.8
 -3 6 9 168.18 17.6
 -3 -6 -9 208.38 20
 3 6 -9 170.38 16.3
 3 -6 9 144.89 22.5
 -3 6 9 176.18 22.7
 -3 -6 -9 135.89 21.5
 -3 -6 -9 178.38 21.8
 3 -6 9 143.19 19.3
 -3 6 9 183.58 26.4
 3 6 9 182.58 22.7
 -3 -6 9 182.88 26.7
 3 -6 -9 177.68 18.9
 -3 -6 9 165.78 19
 -3 6 -9 176.18 19.4
 3 6 9 155.28 18.3
 -3 6 -9 170.28 20
 3 -6 -9 172.78 23
 3 6 9 156.38 22.7
 -3 -6 9 174.38 19.5
 3 -6 -9 138.89 19.2
 4 -6 9 -4.4 14.7
 4 -6 9 -1.1 13.3
 -4 6 9 -0.2 15.5
 -4 -6 -9 2.7 20.1
 4 -6 9 3.9 19.4
 -4 -6 -9 1 13
 -4 -6 -9 24.8 17.3
 -4 6 9 -19.1 15.2
 4 6 -9 11.4 17
 -4 6 9 41.7 20.5
 4 6 -9 -1.1 22.5
 -4 -6 9 -12.7 14.6
 4 6 9 18 15
 4 6 9 -4.2 19.1
 -4 6 -9 6.9 17.3
 4 -6 -9 8.2 11.4
 4 6 9 18.9 15.4
 -4 -6 9 27 27
 -4 6 -9 0.5 19.3
 -5 6 9 28.5 19.4
 5 6 -9 -7.4 17.8
 -5 -6 -9 1.9 22.2
 5 6 -9 4.2 28.6
 -5 6 9 -13.7 26.3
 5 -6 9 27.1 19
 5 -6 9 20.9 17.8
 5 -6 -9 12 25.3
 5 6 9 39.2 24.9
 5 6 9 -16.3 18.8
 -5 6 -9 24 27.4
 -5 -6 9 -46.2 24.5
 -5 -6 9 -13.3 28.7
 -5 6 -9 -27.9 23.8
 -5 -6 9 3.3 25.5
 0 -7 -9 117.19 11.2
 0 -7 -9 87.39 12.9
 0 -7 9 132.99 16
 0 -7 -9 102.49 17.2
 0 -7 9 150.88 18.9
 0 -7 9 98.59 14.2
 0 7 9 94.39 11.8
 0 7 9 136.49 15.3
 0 -7 -9 106.49 15.1
 0 -7 9 95.29 14.3
 0 -7 9 103.59 14.9
 0 7 9 122.89 18.1
 0 -7 9 99.49 15
 0 -7 9 113.89 14.4
 1 -7 9 73.19 13.1
 -1 -7 -9 61.19 11.3
 1 7 -9 52.89 12.6
 1 -7 9 71.39 13
 -1 7 9 91.89 13.1
 1 7 -9 90.19 14.5
 -1 -7 -9 68.09 12.3
 -1 7 9 69.29 13.8
 -1 -7 -9 75.89 14.5
 -1 7 9 73.29 14.5
 1 -7 9 72.59 15.4
 1 -7 9 82.19 14.3
 1 7 -9 73.49 11.7
 -1 7 -9 60.69 13.4
 1 7 9 63.69 12.8
 1 -7 -9 62.49 12.5
 -1 -7 9 75.29 13.7
 1 -7 -9 89.89 15.9
 -1 -7 9 70.59 13.4
 -1 -7 9 69.39 14.6
 1 7 9 53.69 12.4
 1 7 9 68.29 15.7
 -1 -7 9 68.89 13.7
 -1 7 -9 69.29 13.5
 -1 -7 9 70.79 13.5
 -1 7 -9 80.69 13.1
 1 -7 -9 92.49 16.8
 2 7 -9 35.1 10.3
 -2 -7 -9 30.2 13.1
 2 -7 9 45 17.7
 -2 -7 -9 58.59 15.2
 2 -7 9 53.49 13.8
 2 7 -9 70.29 17.4
 2 -7 9 60.69 15.8
 -2 7 9 55.39 14.6
 -2 7 9 23.2 13.4
 2 7 -9 59.89 13
 -2 -7 -9 49.4 13.9
 2 7 -9 66.59 14.5
 -2 7 9 71.79 18.9
 2 -7 -9 65.79 14.3
 -2 -7 9 50.99 18.6
 2 -7 -9 65.49 17.7
 2 7 9 65.69 13.7
 -2 -7 9 53.79 15.6
 -2 -7 9 33.7 14.8
 2 7 9 65.39 16.2
 -2 7 -9 47.5 15.4
 -2 7 -9 37.5 13.2
 -2 7 -9 40.9 10.3
 2 -7 -9 62.19 15
 2 7 9 53.69 15.8
 -3 -7 -9 110.29 17.9
 -3 7 9 76.49 22.9
 3 7 -9 83.79 16.9
 -3 -7 -9 110.39 17.1
 3 -7 9 87.19 19.7
 3 -7 9 99.39 19
 3 -7 9 41.1 15.9
 -3 7 9 74.39 18.9
 -3 7 9 99.39 19.1
 3 7 -9 75.89 22.7
 -3 -7 -9 69.49 19.6
 3 7 9 78.69 16.4
 3 7 9 100.59 17.5
 -3 7 -9 67.39 19.8
 -3 -7 9 98.49 16.1
 -3 -7 9 106.29 16.9
 3 -7 -9 65.79 15.2
 3 -7 -9 89.89 16.6
 -3 7 -9 112.49 18.2
 3 -7 -9 128.59 23.4
 3 7 9 81.59 16.3
 4 -7 9 27.2 18.9
 4 7 -9 85.79 28
 -4 -7 -9 58.19 17.3
 -4 7 9 68.39 19.9
 -4 -7 -9 50.99 21.3
 -4 7 9 118.39 26.5
 4 -7 9 47.3 21
 4 -7 9 81.89 21.1
 -4 -7 -9 55.59 21.7
 4 7 -9 54.09 24.6
 -4 7 9 61.39 25.3
 -4 7 -9 73.79 21
 4 7 9 51.99 17.4
 4 7 9 60.19 19.1
 -4 -7 9 52.89 21.7
 -4 -7 9 25.6 21.8
 -4 7 -9 91.09 24.5
 -4 -7 9 103.39 20.9
 4 -7 -9 106.59 24.8
 -4 7 -9 78.09 22.9
 0 -8 9 121.79 17.4
 0 -8 9 139.29 19.7
 0 -8 9 148.99 20.2
 0 8 9 159.18 20.8
 0 -8 9 112.09 19.3
 0 -8 -9 141.79 17.6
 0 -8 9 150.68 21.8
 0 -8 9 106.29 17.2
 0 8 -9 130.09 18
 0 -8 9 140.69 17.9
 0 8 9 167.58 19
 0 -8 -9 121.49 18
 0 -8 -9 145.59 18.3
 0 8 -9 125.99 18.1
 1 -8 9 20 13.1
 -1 -8 -9 -1.1 14.5
 -1 -8 -9 9.1 16.9
 -1 -8 -9 8.9 10.4
 1 -8 9 16.6 12.2
 1 8 -9 -5.6 11.8
 -1 8 9 6.6 14.3
 1 8 -9 8.7 14
 1 8 -9 1 9.7
 1 -8 9 15.8 14.4
 1 -8 9 35 14.2
 -1 8 9 -3.4 16.7
 -1 8 9 8.1 9.6
 1 8 -9 30.7 12.5
 -1 -8 9 33.4 12.7
 -1 8 -9 21 12.5
 -1 -8 9 49.8 14.8
 1 -8 -9 -1 11.5
 1 8 9 13.4 12.5
 1 -8 -9 22.8 16.1
 -1 -8 9 15.3 16.4
 1 8 9 -18.2 14.6
 1 -8 -9 17.7 11.6
 -1 -8 9 20.8 11.8
 -1 8 -9 5 12.8
 -1 8 -9 -13 13
 1 8 9 12.5 15.5
 -1 8 -9 -1.5 11.5
 2 -8 9 0.9 14
 -2 8 9 -3.8 15.2
 2 8 -9 6.1 11.4
 2 8 -9 0.1 18.9
 2 -8 9 1.3 13.1
 -2 8 9 -9.8 15
 -2 -8 -9 4.2 13.2
 -2 -8 -9 -12.6 15
 -2 8 9 -16.2 19.2
 2 -8 9 0 18
 -2 -8 -9 -1.6 14
 2 8 -9 2.9 10.2
 2 -8 9 11.7 16.3
 2 8 9 26.9 16
 -2 8 -9 -20 18.2
 -2 -8 9 4.7 13.6
 2 -8 -9 -2.5 13.2
 -2 -8 9 -22.8 14.4
 2 -8 -9 0 16.1
 -2 8 -9 5.9 12.7
 2 -8 -9 20.8 14.5
 2 8 9 26.7 13.8
 -2 -8 9 49.7 15.6
 -2 8 -9 15.8 15.9
 2 8 9 18.1 16.9
 -3 8 9 -29.5 16.9
 -3 -8 -9 -0.9 15.7
 -3 -8 -9 11.2 14.8
 3 -8 9 21.6 16.6
 3 8 -9 4.2 17.8
 3 -8 9 23.3 19.3
 -3 8 9 24.9 23.1
 -3 -8 -9 43.8 17.6
 3 8 -9 7.7 23
 -3 8 9 -1.5 18.3
 -3 -8 9 -1.9 15.7
 -3 8 -9 27.3 24.7
 -3 8 -9 30.7 17
 -3 8 -9 14.7 23.3
 -3 -8 9 -2.3 13.3
 3 8 9 28.2 15.6
 3 -8 -9 19.5 17.3
 3 -8 -9 -3.8 22.3
 3 8 9 14.6 14
 3 8 9 25.6 15.7
 -3 -8 9 47.8 23.1
 4 8 -9 11.8 29.6
 -4 8 9 7.2 20.6
 4 -8 9 20.7 23.3
 -4 8 9 -35.5 25.4
 4 8 -9 43.2 16.4
 -4 8 9 55.29 25.1
 -4 -8 -9 11 19.2
 -4 -8 -9 1.1 16.7
 4 -8 9 4.4 14.6
 4 -8 -9 -4 19.9
 -4 8 -9 13.2 19.8
 4 8 9 14.5 17.7
 -4 8 -9 29 25.7
 -4 -8 9 34.3 27.2
 -4 -8 9 79.59 28.2
 -4 8 -9 57.49 22
 0 -9 -9 3.3 17.2
 0 -9 9 15.9 15.2
 0 9 -9 27.1 15.8
 0 9 9 21.8 18.9
 0 -9 9 11.1 12.8
 0 -9 9 1.5 13.9
 0 9 -9 22.6 13.9
 0 -9 -9 1.2 12.9
 0 -9 9 -5.9 16.2
 0 -9 -9 10 13.5
 0 9 -9 -7.7 16.8
 0 9 9 -20.1 17.1
 -1 -9 -9 102.99 21.6
 -1 9 9 119.39 20.7
 1 9 -9 93.79 15.5
 1 -9 9 89.69 17.7
 1 -9 9 71.79 17
 1 9 -9 111.29 18.8
 -1 9 9 96.39 23
 1 -9 9 108.39 20.6
 -1 -9 -9 99.49 22.5
 1 9 -9 122.29 18
 -1 -9 9 85.19 18.1
 -1 9 -9 92.79 16.6
 1 9 9 67.99 16.5
 1 -9 -9 95.69 17.2
 -1 -9 9 103.89 22.4
 -1 9 -9 97.09 19.1
 1 -9 -9 129.09 23.7
 1 9 9 120.49 22.2
 -1 9 -9 139.49 19.8
 -1 9 -9 137.09 24.7
 -1 -9 9 101.59 21.2
 1 9 9 122.09 22.2
 -1 -9 9 110.99 16.3
 1 -9 -9 116.59 21.2
 -2 9 9 40.6 17.8
 -2 -9 -9 15 15.7
 2 9 -9 12.2 17.1
 2 -9 9 25.7 16.7
 -2 9 9 24 19.8
 -2 9 9 66.19 24.1
 2 -9 9 11.4 17.4
 2 9 -9 29.4 18.1
 -2 -9 -9 62.69 20.7
 -2 9 -9 0.1 13.8
 2 9 9 50.79 15.5
 -2 9 -9 -5.8 32.4
 2 9 9 28.6 15.9
 -2 9 -9 7.2 19.2
 2 -9 -9 43.3 17.3
 -2 -9 9 52.59 18.3
 2 -9 -9 12.1 22.3
 2 9 9 -12.8 17.1
 2 -9 -9 19 15.8
 -3 9 9 154.68 25.3
 -3 -9 -9 105.19 21
 -3 -9 -9 177.88 27.6
 3 9 -9 72.69 22.2
 3 9 -9 182.38 37.2
 -3 9 9 138.89 25.3
 3 -9 9 129.79 20.6
 -3 -9 -9 126.39 40.1
 -3 9 9 166.98 30.4
 -3 9 -9 155.78 27.5
 3 -9 -9 120.19 24.1
 3 9 9 173.68 24.7
 -3 9 -9 180.88 30.9
 3 9 9 143.79 21.6
 -3 -9 9 140.49 24.9
 -3 -9 9 162.58 29.9
 3 -9 -9 138.69 23.2
 3 9 9 182.08 27.2
 0 10 -9 4.8 15.3
 0 10 9 -0.4 20.6
 0 10 -9 21.9 19.3
 0 10 -9 -1.7 15
 0 10 -9 11.5 13
 0 10 -9 17.3 21.4
 0 -10 -9 33.7 16.6
 0 -10 9 6.6 12.9
 0 -10 9 -20 20
 0 -10 -9 -8.6 20.9
 0 -10 9 35.6 21
 0 -10 -9 32.3 17.6
 -1 -10 -9 1.3 16.1
 -1 10 9 -3.8 17.3
 1 -10 9 5.1 16.8
 -1 -10 -9 2.4 17.2
 -1 10 9 -6.7 20
 1 10 -9 28.3 18.3
 1 -10 9 20.6 18.5
 -1 -10 9 6 18.7
 -1 10 -9 -8.3 28.3
 1 -10 -9 1 20.3
 1 -10 -9 3.1 16.9
 -1 10 -9 -13 18
 -1 10 -9 2 27.4
 1 -10 -9 -22.7 22.9
 1 10 9 -21.1 16.9
 -1 10 -9 7.8 17.6
 1 10 9 21 21.4
 -1 -10 9 39.6 17.5
 -1 -10 9 66.69 22.8
 -1 10 -9 -34.3 25.6
 1 10 9 -1.7 15.9
 -2 10 9 27 19.8
 -2 -10 -9 47.4 18.9
 -2 -10 -9 19.5 25.5
 2 -10 9 5.7 20.9
 2 10 -9 -28.3 25.4
 2 -10 9 -0.1 19.7
 2 10 -9 3.5 17.7
 2 10 -9 15.6 19.9
 -2 10 9 15.9 22.9
 2 10 9 32.7 21.6
 -2 -10 9 5.6 19.3
 2 10 9 6.1 21.1
 -2 -10 9 -47.3 23
 2 -10 -9 -19.2 19.2
 -2 10 -9 15.3 26.2
 2 -10 -9 13.7 19.9
 3 10 -9 74.29 25.8
 3 -10 9 65.19 42.5
 -3 -10 -9 4.7 23.6
 3 -10 9 1 20.4
 -3 10 9 8.1 25.9
 -3 -10 -9 69.99 27.5
 -3 10 9 3 31.3
 -3 10 9 79.89 26.1
 3 -10 -9 21.2 16.8
 -3 10 -9 63.99 33.7
 -3 10 -9 -20.2 25.4
 -3 -10 9 -51.49 21
 3 10 9 -15.1 20.2
 3 10 9 73.59 27.2
 -3 -10 9 114.69 48.5
 0 -11 -9 42.8 24.5
 0 11 -9 -4.4 25.6
 0 -11 9 24.9 24
 0 -11 -9 14.1 19.1
 0 -11 9 33.4 20.3
 0 -11 9 69.89 25
 0 11 9 16.9 24.5
 0 11 9 14.7 19.1
 0 11 -9 -1.3 20.9
 0 11 -9 31.4 23.1
 -1 -11 -9 2.3 27.3
 1 -11 9 47.9 20.6
 -1 -11 -9 -9.2 24.4
 1 -11 -9 4.8 30.8
 -1 -11 9 32.2 25.7
 -1 11 -9 6.5 28.9
 -1 11 -9 -12.9 23.5
 1 11 9 -18.7 24.5
 1 -11 -9 -10.1 19.1
 1 -11 -9 -0.6 27.8
 1 11 9 -8.4 20.4
 1 11 9 -8.3 19.5
 -1 -11 9 56.29 25.7
 0 0 10 595.54 19
 0 0 -10 546.55 22.9
 0 0 10 540.55 25.2
 0 0 -10 579.74 20.6
 0 0 10 538.35 26.5
 0 0 -10 526.85 24.6
 0 0 10 567.14 23.4
 -1 0 -10 526.15 23.7
 1 0 10 549.54 19.7
 1 0 -10 537.45 24.4
 1 0 10 523.15 22.7
 1 0 10 551.74 21.1
 -1 0 -10 523.75 22
 1 0 -10 521.25 15.6
 1 0 -10 534.75 24
 -1 0 10 543.75 21.8
 -1 0 10 528.15 21.8
 -1 0 10 513.05 15.5
 -1 0 -10 536.75 17.7
 -1 0 10 512.05 23.4
 1 0 10 525.25 23.3
 2 0 -10 65.49 10.8
 -2 0 -10 70.19 11.8
 -2 0 10 53.69 11
 -2 0 10 59.39 10.2
 -2 0 -10 74.99 12
 2 0 10 60.59 6.7
 2 0 10 55.39 9.6
 2 0 10 53.19 10.4
 2 0 -10 45.9 11.6
 -2 0 10 55.59 10.6
 -2 0 -10 54.29 10.4
 2 0 -10 64.19 9
 2 0 10 68.49 12.1
 -3 0 -10 370.16 22.8
 -3 0 -10 378.66 23.3
 3 0 10 342.47 20.6
 3 0 10 378.96 17.2
 3 0 -10 376.16 19.8
 -3 0 -10 364.46 20.8
 3 0 -10 378.46 25.6
 -3 0 10 385.96 23.8
 3 0 -10 356.86 21
 -3 0 10 369.66 22.2
 3 0 10 361.26 21.2
 -4 0 -10 55.09 14.1
 4 0 10 61.49 12.7
 -4 0 10 44 14.7
 4 0 10 74.69 14.6
 4 0 10 76.79 14.4
 -4 0 10 94.99 18
 4 0 -10 80.89 19.2
 -4 0 -10 70.89 13.7
 -4 0 -10 76.49 12.7
 4 0 -10 83.39 17.5
 4 0 -10 60.99 15
 -4 0 10 62.59 12.5
 5 0 10 34.1 20.4
 5 0 10 42.8 16
 -5 0 -10 109.49 21.4
 5 0 -10 59.69 18.9
 5 0 10 58.39 15.7
 -5 0 -10 46.4 14.9
 -5 0 -10 9.5 19.2
 5 0 -10 37.5 19.2
 5 0 -10 82.79 21.5
 -5 0 10 50.79 19.5
 -5 0 10 75.89 25.3
 6 0 10 80.49 25.4
 6 0 10 118.29 25.5
 6 0 -10 71.99 35.8
 6 0 10 81.19 27.4
 -6 0 -10 112.59 25.9
 -6 0 -10 108.49 22.6
 0 -1 10 6.9 6.3
 0 -1 10 10.7 6.6
 0 -1 -10 -8 4.9
 0 1 10 3.6 8.9
 0 -1 -10 -3.7 6
 0 1 -10 6.1 8.5
 0 -1 -10 -3.6 5.6
 0 -1 10 3.4 4.4
 0 1 10 2.5 5.5
 0 1 -10 -11.7 5.3
 1 1 -10 516.65 24.8
 1 -1 10 481.95 22.1
 -1 1 10 540.65 24.7
 1 1 -10 510.05 15.9
 1 1 -10 473.15 16.9
 1 -1 10 500.25 20
 -1 -1 -10 503.65 23.5
 1 1 -10 494.25 22.1
 -1 -1 -10 497.45 21.3
 1 -1 10 506.15 21.9
 -1 1 10 491.05 21.7
 -1 -1 -10 527.15 18
 -1 1 10 506.35 16.2
 -1 1 10 490.75 21.6
 -1 -1 10 518.35 21.6
 1 1 10 447.76 23
 -1 1 -10 499.15 16.7
 1 -1 -10 498.35 15.3
 -1 1 -10 508.95 22.7
 1 -1 -10 487.15 16
 -1 1 -10 484.25 17
 1 1 10 561.04 21.4
 -1 -1 10 488.15 23
 -1 -1 10 495.45 14.5
 1 -1 -10 495.75 21.9
 -1 -1 10 461.45 22
 -2 1 10 24.4 9.3
 2 -1 10 34.6 8.3
 -2 -1 -10 40.7 9.1
 2 -1 10 20.8 10.1
 2 -1 10 34.4 5.4
 -2 -1 -10 26.1 10.3
 2 1 -10 45.6 11.8
 2 -1 10 34.5 8.8
 -2 1 10 28 10.4
 -2 -1 -10 31.4 6.6
 2 1 -10 25.3 6.3
 -2 -1 -10 43.1 6.1
 -2 1 10 31.9 11
 2 1 -10 27.1 10.7
 2 -1 -10 21 6.3
 -2 -1 10 30.7 9.8
 -2 -1 10 31.3 8.2
 -2 1 -10 33.4 8.5
 2 1 10 25.6 8.3
 2 -1 -10 20.4 10.5
 -2 1 -10 30 7.7
 2 1 10 30.2 5.3
 2 1 10 31.7 9.4
 -2 -1 10 28.4 8.5
 2 1 10 3.8 8.8
 2 -1 -10 20.4 10.6
 -3 -1 -10 49.3 11.9
 3 -1 10 23.2 8
 3 1 -10 18 9.9
 3 1 -10 21.6 10.3
 -3 1 10 12.3 10.5
 3 -1 10 38.7 12.7
 3 1 -10 -8.1 12.3
 -3 -1 -10 9 10.4
 -3 -1 -10 32.6 12.3
 -3 1 10 30.6 11.1
 3 -1 10 22.1 12.5
 -3 1 10 30.1 10.6
 3 -1 -10 37.7 10.1
 -3 1 -10 11.9 11.2
 3 1 10 16.8 7.4
 3 1 10 2.9 11.9
 -3 1 -10 17.7 9.3
 -3 -1 10 23 9.2
 3 1 10 36.7 12
 -3 -1 10 9.5 10.7
 -3 -1 10 39.1 9.4
 3 -1 -10 42.2 12.3
 3 -1 -10 44 10.9
 -3 1 -10 35.6 10.1
 -4 1 10 26.8 13.1
 4 -1 10 15.2 11
 4 1 -10 7.8 12.5
 4 -1 10 18.9 11.9
 4 -1 10 25.8 11.4
 4 1 -10 30.3 15.6
 -4 -1 -10 26.2 14
 -4 1 10 19.6 11
 -4 -1 -10 5.2 14.3
 4 1 -10 -4.8 16.8
 -4 1 10 33 14.6
 -4 -1 -10 39.2 12.6
 -4 1 -10 23.5 13.9
 -4 -1 10 2.3 10.6
 -4 -1 10 3.1 11
 4 -1 -10 23.5 15.5
 4 -1 -10 25.9 12.4
 4 1 10 -0.2 13.9
 4 -1 -10 24 17.2
 4 1 10 15.5 10.8
 4 1 10 4.7 10.8
 -4 1 -10 0.5 11.9
 -4 -1 10 5.4 14.5
 -4 1 -10 2.9 10.7
 5 1 -10 100.09 27.2
 -5 -1 -10 98.29 18.1
 -5 1 10 105.29 20.4
 -5 1 10 135.09 23.7
 5 1 -10 133.39 21.2
 5 -1 10 121.49 23.5
 5 -1 10 104.29 18.9
 -5 -1 -10 109.99 21.3
 5 -1 10 127.39 22.9
 -5 -1 -10 119.69 23.2
 5 1 -10 136.49 23.8
 5 -1 -10 110.59 20.6
 5 1 10 96.59 21.1
 5 -1 -10 119.79 27.8
 5 1 10 90.79 21.6
 5 1 10 88.69 19.7
 -5 1 -10 87.19 17.5
 -5 1 -10 140.99 21
 5 -1 -10 148.19 21.8
 -6 -1 -10 52.59 27.2
 -6 1 -10 67.99 27.2
 0 2 -10 747.53 24.9
 0 -2 -10 761.02 26.3
 0 2 10 743.83 18.8
 0 -2 10 737.53 27.6
 0 -2 -10 773.02 26.7
 0 -2 10 780.12 23.8
 0 -2 10 699.33 27.6
 0 2 -10 757.12 29
 0 2 -10 730.23 20.1
 0 2 10 755.22 25
 0 2 10 739.53 30.4
 0 2 10 718.23 28
 0 -2 -10 747.13 29.3
 1 -2 10 34.1 10.7
 -1 2 10 43.2 8.7
 1 2 -10 31.6 5.6
 -1 2 10 36 9.8
 1 -2 10 50.39 5.1
 -1 -2 -10 43.4 9.3
 1 2 -10 45.8 9.4
 -1 2 10 58.19 11.7
 -1 2 10 32.6 6.2
 1 -2 10 46.8 8.9
 -1 -2 -10 41.1 9.8
 1 2 -10 40.3 7.9
 -1 -2 -10 47.9 7.1
 1 -2 10 43.7 10.5
 1 -2 -10 41.3 5.7
 1 2 10 43.9 4.3
 -1 -2 10 40.4 8.8
 -1 -2 10 37.3 5.2
 1 -2 -10 42 8.5
 1 2 10 40.8 9.1
 -1 -2 10 40.3 8.6
 -1 2 -10 32.6 7
 -1 -2 10 38.2 8.5
 1 -2 -10 31 8.3
 1 2 10 30.8 10.3
 -1 2 -10 38.8 5.8
 -1 2 -10 44.6 8.9
 2 2 -10 163.18 11.1
 2 -2 10 166.08 10
 -2 2 10 159.38 8.8
 -2 -2 -10 144.59 10.3
 2 2 -10 175.38 14.8
 -2 2 10 158.88 16.3
 2 -2 10 144.59 13
 -2 2 10 155.48 13.9
 2 -2 10 154.08 13.6
 2 2 -10 158.28 14.1
 -2 2 10 154.68 14
 -2 -2 -10 164.48 16.1
 2 -2 10 183.48 17.3
 -2 -2 -10 149.88 16.5
 -2 -2 10 168.38 14
 -2 -2 10 165.98 12.3
 2 -2 -10 186.88 17.2
 2 -2 -10 160.68 11.7
 2 -2 -10 168.78 16.6
 2 2 10 160.48 13.7
 -2 -2 10 162.48 16.2
 2 2 10 158.78 9.6
 -2 2 -10 160.08 13.6
 -2 2 -10 165.88 13.9
 2 2 10 154.08 14.3
 2 2 10 149.09 15.9
 -3 2 10 81.99 7.6
 -3 -2 -10 84.79 15
 3 2 -10 112.39 17.4
 3 2 -10 80.59 16.1
 3 -2 10 81.19 12.7
 3 2 -10 75.59 12.3
 -3 2 10 94.59 13.4
 -3 -2 -10 80.89 13.2
 3 -2 10 82.49 16.3
 -3 2 10 86.29 15.8
 -3 -2 -10 87.09 14
 -3 2 10 101.09 15.5
 -3 -2 -10 87.49 8.4
 3 -2 10 91.79 11.5
 -3 -2 10 95.69 11.5
 -3 2 -10 84.69 12.5
 -3 2 -10 119.09 16.8
 3 -2 -10 103.09 16.8
 3 2 10 69.09 15.2
 3 2 10 104.49 15.8
 3 2 10 90.19 11.9
 3 -2 -10 103.69 13
 -3 2 -10 91.39 15.2
 -3 -2 10 102.79 16
 -3 -2 10 87.19 13.7
 3 -2 -10 104.49 15.3
 4 2 -10 153.48 21.6
 4 -2 10 156.18 18.1
 -4 -2 -10 125.79 20.2
 4 2 -10 115.09 19.6
 -4 2 10 100.99 16.4
 -4 -2 -10 134.69 18
 -4 2 10 155.18 19.5
 -4 -2 -10 100.99 17.2
 -4 2 10 125.19 18.5
 4 -2 10 96.19 16.1
 4 2 -10 124.59 17.2
 4 -2 10 127.69 20.6
 4 2 10 133.19 20.8
 4 -2 -10 134.59 17.3
 4 2 10 126.19 18.9
 -4 2 -10 109.69 20.6
 -4 -2 10 151.28 22.3
 -4 -2 10 124.59 17
 4 -2 -10 137.09 21.7
 4 2 10 123.69 16.9
 -4 2 -10 134.19 17.8
 4 -2 -10 102.99 18
 -4 -2 10 175.48 22.9
 5 2 -10 23.1 18.2
 5 -2 10 52.99 19.6
 5 -2 10 34.2 16.7
 5 2 -10 -6.8 22.1
 -5 2 10 80.59 21.9
 -5 -2 -10 30.9 18.1
 5 -2 10 45.8 20.8
 5 2 -10 29.1 17.9
 -5 2 10 27.5 17.4
 -5 2 10 29.7 17
 -5 -2 -10 20.6 14.4
 -5 -2 -10 11.8 17.2
 -5 2 -10 14.3 20
 5 2 10 51.09 20.7
 -5 2 -10 25.7 14.4
 5 -2 -10 17.6 17.2
 5 -2 -10 6.7 22.5
 -5 -2 10 11.3 19.8
 5 2 10 34.5 18.9
 -5 -2 10 28.2 22.3
 5 2 10 24.5 17.8
 5 -2 -10 -27.5 16.3
 0 3 10 16.2 7.4
 0 3 10 1.8 6.6
 0 3 -10 1.6 4.7
 0 -3 -10 10.6 7
 0 -3 10 13.4 6.9
 0 -3 -10 10.9 7.3
 0 -3 -10 6.1 4
 0 3 -10 12.3 5.7
 0 -3 10 14.1 9.4
 0 3 -10 5 6.6
 0 -3 10 13.8 9.8
 0 3 10 12.2 7.4
 0 3 -10 9.3 9
 0 -3 10 2.4 6.1
 -1 3 10 41.4 10.4
 1 3 -10 58.99 11.5
 1 -3 10 56.39 6.7
 1 -3 10 40 11.6
 -1 3 10 59.79 10.8
 1 -3 10 56.39 11.5
 -1 -3 -10 46.2 8.2
 -1 3 10 60.29 7.9
 1 3 -10 49.5 10
 -1 -3 -10 64.09 11.3
 -1 3 10 59.59 9.6
 1 3 -10 58.29 7.7
 -1 -3 -10 37.2 9.3
 1 3 -10 48.2 7
 1 3 10 58.79 9.2
 1 3 10 48.3 6.3
 -1 -3 10 60.99 9.8
 1 3 10 49.3 12
 1 -3 -10 51.29 7.2
 -1 -3 10 62.99 6.8
 -1 3 -10 53.19 7
 1 -3 -10 38.4 9.2
 -1 -3 10 54.19 11.4
 1 3 10 55.79 11.4
 1 -3 -10 64.89 8.8
 -1 -3 10 49.8 11.4
 1 -3 -10 59.79 11.4
 -1 3 -10 33.3 10.1
 -2 -3 -10 153.18 16.4
 2 -3 10 149.99 16.1
 2 -3 10 148.89 10.1
 -2 -3 -10 134.19 14.9
 -2 3 10 145.09 13.9
 2 3 -10 166.38 18.2
 2 -3 10 171.68 15.4
 2 -3 10 161.58 14.6
 -2 -3 -10 156.88 11.9
 2 3 -10 182.38 12.8
 2 3 -10 164.08 14.7
 -2 3 10 169.68 14.9
 -2 3 10 190.48 14.9
 -2 3 10 179.08 11
 2 -3 -10 173.38 12.9
 2 3 10 171.58 10.7
 -2 -3 10 165.88 13.2
 2 -3 -10 156.08 17.9
 -2 -3 10 147.69 16.2
 -2 -3 10 156.58 14.4
 -2 3 -10 158.38 14.3
 -2 -3 10 168.88 18.5
 2 -3 -10 174.68 17.1
 -2 3 -10 186.08 15.6
 2 3 10 161.58 14.5
 -2 3 -10 167.08 14.8
 2 3 10 174.08 14.5
 2 3 10 150.48 13.5
 -3 3 10 50.09 7.7
 3 3 -10 21.4 14.5
 3 -3 10 54.99 14
 -3 3 10 33.1 13.1
 -3 -3 -10 12.8 7.8
 -3 -3 -10 27 11.7
 3 3 -10 34.9 11.1
 3 -3 10 22.1 9.9
 3 -3 10 36.1 12
 -3 3 10 9.2 11.2
 -3 3 10 46.8 11.4
 -3 -3 -10 20 13.6
 -3 -3 -10 44 11.5
 3 3 10 21.2 13
 3 -3 -10 17.7 9.9
 3 3 10 56.89 13.7
 -3 -3 10 46.9 13.7
 -3 3 -10 41 9.1
 -3 3 -10 25.9 10.3
 -3 3 -10 48.5 14.2
 -3 -3 10 37.6 11
 3 3 10 19.8 11.5
 3 -3 -10 8 9.6
 3 -3 -10 48.6 12.8
 -3 -3 10 38.9 8.4
 -3 -3 10 20.2 13.1
 4 3 -10 195.08 21.1
 -4 3 10 188.68 20.5
 -4 -3 -10 162.88 22.6
 -4 -3 -10 248.38 21.2
 4 -3 10 207.08 25.1
 -4 3 10 214.48 25.4
 4 -3 10 210.88 20
 -4 3 10 181.68 19.7
 -4 -3 -10 227.88 24
 4 3 -10 207.78 29.9
 4 -3 10 193.58 19.4
 -4 3 -10 206.58 25.2
 -4 -3 10 197.58 25
 4 -3 -10 193.08 20.2
 -4 -3 10 257.77 26.1
 4 -3 -10 228.58 28.8
 -4 3 -10 185.78 23.9
 4 3 10 216.08 23
 -4 -3 10 220.48 20
 4 3 10 216.28 21.7
 4 -3 -10 200.38 21.8
 4 3 10 176.28 19.8
 5 3 -10 9.5 24.5
 5 3 -10 7.3 19.3
 -5 3 10 3.9 19.4
 5 -3 10 15.3 17.5
 -5 3 10 -4.6 15.8
 -5 -3 -10 6.3 14.5
 5 -3 10 7 15.9
 -5 -3 -10 2.5 16.6
 -5 -3 -10 32.5 19.5
 5 -3 10 13.1 20.7
 -5 3 10 17.3 20.9
 5 3 10 4.8 15.1
 5 -3 -10 47.1 18.1
 5 3 10 -1.3 20.1
 -5 -3 10 16.6 21.6
 5 -3 -10 -2.6 16.9
 -5 -3 10 -3.9 22.7
 -5 3 -10 -2.2 14.1
 5 3 10 1 16
 -5 3 -10 3.6 14.4
 0 4 -10 10.1 7.7
 0 4 10 19.2 9.4
 0 -4 10 24.5 10.3
 0 -4 -10 7.2 6.8
 0 -4 10 30.6 7.2
 0 -4 -10 23 5.4
 0 4 10 13.3 8.6
 0 4 -10 29.5 6.4
 0 4 -10 19.2 7.9
 0 -4 10 29.7 8.3
 0 -4 -10 26 10.9
 0 -4 10 19.9 10.3
 0 -4 -10 22.1 7.7
 0 4 10 14.7 7.6
 1 -4 10 433.06 21.5
 -1 -4 -10 451.25 23.2
 -1 -4 -10 440.56 21.6
 -1 4 10 425.66 21.6
 1 -4 10 410.56 21.6
 -1 4 10 450.85 22.6
 1 4 -10 449.06 22.8
 1 4 -10 438.66 22.3
 -1 4 10 448.86 19.9
 1 -4 10 439.46 17.2
 1 -4 10 460.45 24.8
 1 4 -10 467.75 18
 -1 -4 10 440.86 23.3
 1 -4 -10 439.66 17.9
 -1 -4 10 450.55 22.5
 1 -4 -10 460.25 21.9
 1 4 10 458.35 16.5
 1 4 10 459.55 22.3
 1 -4 -10 427.56 18.4
 1 4 10 460.95 20
 -1 -4 10 420.36 21.1
 -1 -4 10 476.85 21.7
 -1 -4 10 436.46 16.2
 -1 4 -10 439.16 17.6
 1 4 10 471.05 22.9
 -1 4 -10 457.45 22.6
 -1 4 -10 431.46 21.7
 1 -4 -10 432.36 21.8
 -2 -4 -10 -6.4 11.5
 -2 4 10 13.7 7.7
 -2 -4 -10 -2.1 9.8
 2 -4 10 14.8 11.3
 -2 -4 -10 0.3 8.8
 -2 4 10 1.8 9.2
 2 4 -10 -2.6 8.1
 -2 4 10 13.9 10.4
 -2 4 10 5.2 7
 2 -4 10 0.4 6.4
 2 4 -10 -0.2 8.3
 2 4 -10 1.1 4.2
 2 -4 10 2.1 9.3
 -2 4 -10 2.1 7.6
 -2 -4 10 14.6 8.8
 -2 -4 10 4.1 10.5
 2 4 10 0.8 6.3
 2 4 10 -2 6.4
 2 -4 -10 -0.1 8.5
 -2 -4 10 7 8
 2 4 10 -3.5 10.5
 -2 4 -10 5.6 11.5
 -2 4 -10 -1.8 10.1
 -2 -4 10 -20.4 11.5
 2 -4 -10 -14 7.5
 -2 4 -10 -4.7 4.8
 2 4 10 -7 11.1
 -3 -4 -10 24.4 10.4
 3 -4 10 20.8 11.4
 3 -4 10 6.2 9.8
 -3 4 10 20.1 15.1
 -3 4 10 21.1 11.5
 3 4 -10 26.4 11.9
 -3 4 10 12.7 9.4
 -3 4 10 25 9.3
 3 4 -10 17 10.9
 -3 -4 -10 16 9.3
 -3 -4 -10 -2.2 12.3
 3 -4 10 9.9 14.7
 -3 -4 -10 16.3 13.4
 3 4 10 20.1 10.7
 -3 4 -10 -0.8 8.4
 -3 4 -10 18.1 10.3
 3 4 10 -0.2 9.5
 3 4 10 28.4 10.5
 3 -4 -10 40.1 10.6
 -3 -4 10 -4.7 13.1
 -3 4 -10 0.7 12.9
 -3 -4 10 5.7 12.4
 3 -4 -10 15.4 11.5
 3 -4 -10 7.4 14.1
 -3 -4 10 2.2 14.3
 -4 -4 -10 25 12.8
 4 -4 10 -24.4 11.3
 4 -4 10 -25.1 18
 4 -4 10 0.5 13.4
 4 4 -10 -14.4 13.9
 4 4 -10 -24.8 19.4
 -4 4 10 13.4 16.8
 -4 4 10 3.4 11.5
 -4 -4 -10 -4.5 11.8
 -4 -4 -10 6.9 11.5
 -4 4 10 -11.5 17.6
 -4 -4 10 -11.4 12.6
 -4 4 -10 -7.1 17.1
 4 4 10 10.7 12.9
 -4 4 -10 22.5 16.9
 4 -4 -10 -5.4 19.3
 4 4 10 -0.9 14.2
 -4 -4 10 10 18.2
 4 -4 -10 0.4 13.2
 4 -4 -10 14.7 15.4
 -4 -4 10 -4.4 15.5
 4 4 10 15.4 16.9
 5 -4 10 -12.5 20.9
 -5 4 10 8.7 18.3
 5 4 -10 7.7 20
 -5 -4 -10 -1.6 20.5
 5 4 -10 28.4 20.3
 5 -4 10 28.1 17.2
 -5 4 10 -6.5 15.4
 5 -4 10 19.9 17.9
 -5 4 10 43.8 23.5
 5 4 10 -31.8 14.8
 5 4 10 -1.8 17
 -5 -4 10 38 20.4
 5 -4 -10 -5.8 20.3
 -5 -4 10 -11.4 16.3
 5 4 10 26.5 17.9
 -5 4 -10 27.6 21.4
 -5 -4 10 45.5 22.2
 -5 4 -10 -6.1 20.4
 5 -4 -10 28.5 18.8
 0 -5 10 146.69 15.1
 0 -5 -10 132.29 14.9
 0 5 -10 141.29 11.5
 0 -5 10 118.09 13.1
 0 5 10 143.49 16
 0 -5 -10 144.69 12.3
 0 5 -10 151.28 16.6
 0 5 10 158.98 14.3
 0 -5 -10 132.59 13.5
 0 -5 10 146.19 13.7
 0 -5 10 132.59 16.9
 0 5 -10 134.19 14.6
 0 5 10 148.39 17.6
 0 -5 -10 115.79 11.3
 1 -5 10 221.48 13.6
 -1 5 10 204.58 20.1
 1 -5 10 188.88 17
 1 -5 10 200.38 16.3
 -1 -5 -10 205.38 20.5
 1 5 -10 201.88 13.1
 1 -5 10 234.38 17.5
 1 5 -10 212.58 18.5
 -1 -5 -10 191.78 16
 -1 5 10 174.38 17.8
 -1 -5 -10 220.88 17.4
 -1 5 10 212.58 16.5
 -1 5 -10 213.58 16.5
 1 -5 -10 208.38 13.6
 -1 -5 10 156.08 19.4
 1 5 10 194.28 16.4
 1 5 10 191.08 12.9
 1 -5 -10 214.58 12.8
 1 5 10 203.08 12.8
 -1 -5 10 202.78 18.6
 1 -5 -10 227.48 19.6
 -1 -5 10 216.88 18.1
 -1 5 -10 183.18 17.7
 1 5 10 217.28 16.1
 -1 5 -10 200.78 13.3
 1 -5 -10 209.88 19.9
 -2 -5 -10 299.57 24
 2 -5 10 280.37 20.1
 -2 -5 -10 305.37 21.1
 -2 5 10 311.47 16.2
 -2 5 10 314.57 21.5
 2 5 -10 318.57 24.2
 2 -5 10 317.77 21.8
 -2 5 10 280.27 17.9
 -2 -5 -10 309.97 19.5
 2 5 -10 312.17 19.1
 -2 5 10 323.97 22.4
 2 -5 10 297.07 19.6
 2 5 10 314.57 16.3
 2 -5 -10 315.97 21.6
 2 -5 -10 327.27 21.6
 -2 -5 10 309.37 21.7
 -2 -5 10 299.87 21.4
 -2 5 -10 294.07 14
 -2 -5 10 310.97 16.6
 2 5 10 283.77 19.7
 -2 -5 10 301.37 22.8
 -2 5 -10 331.87 19
 2 -5 -10 320.57 18.9
 2 5 10 341.27 21.2
 -2 5 -10 324.17 23.3
 -2 5 -10 315.37 21.9
 2 5 10 367.46 23.2
 -3 -5 -10 68.19 14
 -3 5 10 91.99 12.9
 3 5 -10 81.09 15.3
 -3 5 10 78.69 18.9
 -3 -5 -10 104.69 14
 3 -5 10 55.09 14.3
 -3 5 10 96.49 14.4
 3 5 -10 79.79 15.6
 -3 -5 -10 81.29 16.8
 -3 -5 -10 76.29 12.2
 -3 5 10 76.09 17
 3 -5 10 58.89 19.1
 3 -5 10 90.39 18.6
 -3 5 -10 86.19 12.2
 3 -5 -10 82.39 14.4
 3 5 10 65.79 12.7
 3 -5 -10 90.79 15.7
 3 5 10 98.09 14.9
 3 5 10 89.39 16
 -3 5 -10 78.99 14.8
 -3 5 -10 91.69 17
 3 -5 -10 73.89 19
 -3 -5 10 80.69 16
 -3 -5 10 89.09 19.6
 -3 -5 10 86.59 15
 4 5 -10 15.5 16.1
 -4 5 10 -14.7 19.8
 -4 -5 -10 25.1 19
 4 -5 10 9.7 15
 -4 -5 -10 21.2 13.6
 4 -5 10 49.4 18.3
 -4 5 10 -3.8 18.2
 4 -5 10 24.6 26.6
 4 -5 -10 15.3 24
 4 -5 -10 4.4 16
 -4 5 -10 12.2 18.3
 4 -5 -10 31.3 15
 4 5 10 23.2 15.7
 4 5 10 -4.3 17
 -4 -5 10 11.2 15.6
 -4 -5 10 39.7 22
 5 -5 10 -16.8 21.1
 -5 -5 -10 -13.9 23.7
 -5 5 10 4.5 30.5
 5 -5 10 21.5 23.1
 5 5 -10 9.5 21.7
 5 5 -10 25.4 22.3
 -5 5 10 33.7 23.1
 -5 -5 10 -7.4 26.7
 5 5 10 23.3 18.2
 -5 5 -10 15.6 24
 5 -5 -10 56.19 19.9
 -5 5 -10 49.2 22.6
 5 5 10 -20.7 22.9
 -5 -5 10 33.8 24.3
 -5 -5 10 4.5 23.7
 0 -6 10 8.8 11
 0 6 10 5.5 8.6
 0 -6 -10 10.4 9.1
 0 -6 -10 7.4 9.8
 0 6 10 -0.5 11
 0 -6 10 27 12.1
 0 6 -10 5.8 10.7
 0 6 10 20.7 10.3
 0 -6 10 13.3 10.5
 0 -6 10 21.4 8.9
 0 -6 -10 24.4 7.9
 0 -6 10 3.5 11.7
 0 6 -10 0.5 11.3
 1 6 -10 112.49 16.4
 1 6 -10 114.59 14.8
 -1 -6 -10 101.49 16.6
 -1 6 10 106.49 14.9
 -1 -6 -10 139.49 20.2
 1 6 -10 94.79 13.5
 1 -6 10 110.89 15.7
 1 -6 10 111.69 15.6
 -1 6 10 116.29 17.9
 1 -6 10 98.89 17.8
 1 -6 10 125.69 15
 -1 -6 -10 110.39 15.7
 -1 6 10 121.99 15.7
 -1 6 -10 100.29 13.9
 -1 -6 10 103.49 14.5
 1 -6 -10 115.09 13.5
 1 -6 -10 125.29 17.6
 -1 -6 10 118.89 16.8
 1 6 10 139.89 15.1
 -1 -6 10 121.19 16
 -1 -6 10 102.29 14.2
 -1 6 -10 117.29 15.8
 1 6 10 111.29 15.5
 1 -6 -10 98.39 10.5
 1 -6 -10 111.79 17.1
 1 6 10 112.29 12.3
 1 6 10 136.39 18.5
 -2 6 10 121.49 17.2
 -2 -6 -10 155.58 18.5
 -2 -6 -10 196.18 19.4
 -2 6 10 155.78 18.9
 2 6 -10 201.38 23.2
 2 -6 10 144.09 18.9
 2 -6 10 147.29 18.3
 2 -6 10 162.38 20
 -2 -6 -10 169.68 18.8
 2 6 -10 177.28 17.7
 -2 6 10 148.89 20.4
 2 -6 -10 186.98 24.3
 -2 -6 10 166.08 19.5
 2 -6 -10 166.38 20.5
 -2 -6 10 184.48 17.8
 2 6 10 137.19 15.1
 2 6 10 171.98 20.8
 -2 -6 10 157.98 14.6
 -2 6 -10 221.38 20.6
 2 -6 -10 156.08 17.2
 -2 6 -10 156.98 19.7
 2 6 10 160.18 17.1
 -2 -6 10 161.78 19.2
 -3 6 10 71.09 20.6
 -3 6 10 70.59 13.4
 3 6 -10 60.09 12.5
 3 -6 10 78.29 20.7
 -3 -6 -10 51.69 18.6
 -3 6 10 61.49 17.1
 -3 -6 -10 45.2 16.1
 3 6 -10 48.8 15.9
 -3 -6 -10 83.79 14.6
 3 -6 10 64.29 18.3
 3 -6 10 77.29 15.1
 -3 6 -10 54.29 16.9
 -3 -6 10 54.29 16
 3 6 10 75.79 13.7
 -3 6 -10 66.69 14.9
 3 6 10 71.09 18.5
 -3 -6 10 72.49 21.3
 3 -6 -10 54.29 20.4
 3 6 10 79.69 17.7
 3 -6 -10 55.09 17.5
 -3 -6 10 119.39 20
 3 -6 -10 44 14.8
 4 6 -10 14.1 18
 4 6 -10 27.7 18.4
 4 -6 10 -8.2 15.4
 -4 6 10 9.9 16.8
 4 -6 10 -3.6 19.3
 4 -6 10 16.9 16
 -4 6 10 6.4 28.4
 -4 -6 -10 23.9 21
 -4 -6 -10 -18.6 17
 -4 -6 10 11.8 16.2
 4 -6 -10 14.7 21.9
 4 6 10 -24.6 14.5
 -4 -6 10 10.6 20.1
 -4 6 -10 -15.2 18.9
 4 6 10 31.3 16.3
 -4 -6 10 5 23
 4 -6 -10 10.2 16.6
 4 6 10 18 15.4
 -4 6 -10 14.8 19.7
 5 -6 10 23.2 24.5
 -5 -6 -10 31.2 24.8
 5 -6 10 15.6 19.8
 -5 6 10 -7.3 27.3
 5 -6 10 -24.4 31.9
 -5 6 10 39.3 26.2
 -5 6 -10 13 22.1
 5 6 10 14.6 20.3
 5 6 10 14.8 18.4
 -5 6 -10 -5.8 26.7
 -5 -6 10 -19.7 23
 -5 -6 10 34.4 27
 0 -7 10 66.89 12.8
 0 -7 10 60.59 14.3
 0 -7 10 49.3 15.4
 0 -7 -10 51.39 12.7
 0 -7 10 54.99 12.9
 0 -7 -10 78.69 16.8
 0 -7 10 67.39 12.6
 0 -7 -10 67.49 10
 0 7 10 92.09 14.9
 0 7 -10 45.5 14
 0 7 -10 51.29 11.6
 0 7 10 59.59 10.5
 0 -7 10 46.4 14.9
 0 7 10 75.79 15.9
 0 -7 -10 71.49 15.7
 0 -7 10 73.99 15.3
 -1 -7 -10 220.38 21.9
 -1 7 10 179.38 19.1
 1 -7 10 161.98 18
 -1 -7 -10 165.68 19
 -1 7 10 185.78 19.8
 -1 7 10 203.78 20.9
 1 -7 10 193.58 23.6
 1 7 -10 192.98 18.5
 1 7 -10 159.48 18.1
 1 7 -10 186.68 18.2
 1 -7 10 159.88 16.7
 1 -7 10 144.79 19.7
 1 -7 -10 163.98 16.8
 1 7 10 187.38 22.6
 1 -7 -10 180.28 22
 -1 7 -10 196.48 20.9
 -1 -7 10 159.68 18.8
 1 -7 -10 175.88 19.4
 1 7 10 171.88 17.9
 -1 -7 10 170.28 20.3
 1 7 10 142.79 16.4
 -1 -7 10 182.98 20.1
 -1 -7 10 189.98 20.7
 -1 7 -10 182.18 20.2
 -1 7 -10 152.88 20
 2 7 -10 105.89 20
 2 -7 10 90.49 20.9
 2 7 -10 93.69 15
 2 -7 10 42.6 15.4
 -2 -7 -10 69.19 14.9
 2 -7 10 68.49 14.9
 -2 7 10 76.29 16.7
 -2 7 10 111.39 21.6
 -2 -7 -10 69.19 15.7
 -2 7 10 57.69 15.8
 2 -7 10 88.39 18.3
 -2 -7 -10 83.59 16.4
 2 7 -10 87.39 15.1
 2 7 10 96.29 18.1
 2 7 10 72.79 14.5
 2 -7 -10 105.39 17.5
 -2 -7 10 58.79 17
 2 -7 -10 89.79 16.4
 2 -7 -10 83.19 17.2
 -2 7 -10 75.49 13.9
 -2 7 -10 94.19 15.5
 -2 7 -10 100.69 17.5
 -2 -7 10 95.79 20.3
 2 7 10 78.39 15.1
 -2 -7 10 79.79 14.9
 3 7 -10 27.8 16.3
 3 7 -10 19.3 17.3
 -3 7 10 65.69 16
 -3 -7 -10 10.6 15.9
 3 -7 10 -4.8 17.7
 -3 -7 -10 34.5 14.8
 3 -7 10 18.5 17
 -3 7 10 10.4 17.7
 -3 7 10 31.8 16.9
 3 -7 10 -10.8 25.7
 3 7 10 26.8 18.6
 -3 7 -10 33.5 17.4
 -3 7 -10 32 19.1
 3 7 10 21 14.1
 3 -7 -10 33.8 15.4
 -3 -7 10 61.09 19.1
 -3 -7 10 47 15.8
 3 -7 -10 34.9 15.8
 -3 -7 10 -14.6 36.1
 -4 7 10 9.9 22.3
 -4 -7 -10 20.1 16.8
 4 7 -10 -5.6 19.2
 -4 -7 -10 20 18.3
 -4 -7 -10 16.7 42.1
 4 -7 10 -5.1 17.8
 4 -7 10 -15.2 17.6
 4 7 -10 -21.5 26.7
 4 -7 10 20.6 21
 -4 7 10 -32.3 23.9
 -4 -7 10 -25 23.6
 4 7 10 -16.6 20.9
 -4 7 -10 13.1 19
 -4 7 -10 -15.5 22.5
 4 7 10 48.9 22.6
 -4 7 -10 37.3 22.7
 4 7 10 13.9 17.7
 -4 -7 10 76.59 22.5
 -4 -7 10 4.2 17.9
 4 -7 -10 39.6 19.5
 0 -8 10 214.38 21.1
 0 -8 10 194.08 24
 0 -8 -10 188.08 25.5
 0 -8 10 158.78 21.1
 0 8 10 185.98 26.8
 0 -8 10 196.88 22.9
 0 -8 10 218.58 22.3
 0 -8 10 162.58 23.5
 0 -8 -10 162.78 20.1
 0 -8 10 165.48 21.8
 0 -8 -10 133.89 18.1
 0 8 10 198.48 24
 0 8 10 187.38 22.9
 1 -8 10 45.6 16
 -1 8 10 57.39 17.4
 1 8 -10 55.49 15.8
 1 8 -10 59.99 13.4
 -1 -8 -10 23 17.9
 1 8 -10 41.4 14.7
 1 8 -10 25.2 17.1
 -1 8 10 41.3 12.9
 1 -8 10 63.99 16.9
 1 -8 10 31 14.4
 1 -8 10 28.1 18
 -1 8 10 38.9 19.5
 -1 -8 -10 49.2 16
 -1 8 -10 7.5 15.1
 -1 8 -10 27.8 15.4
 -1 -8 10 56.79 16
 1 8 10 39.1 14.4
 -1 -8 10 58.59 19.2
 1 8 10 55.19 17.7
 -1 8 -10 41.9 15
 -1 -8 10 60.99 14.8
 1 8 10 40.6 15
 1 -8 -10 30.7 16.6
 1 -8 -10 60.09 14.5
 1 -8 -10 73.99 19.4
 2 -8 10 -33.6 19
 -2 8 10 -14 21.1
 2 -8 10 13.1 17.6
 2 8 -10 35.5 11.7
 -2 8 10 -33.4 15.8
 -2 -8 -10 8.8 16
 -2 -8 -10 -8.8 13.2
 2 8 -10 14.7 15.9
 -2 8 10 12.1 14
 -2 -8 -10 19.1 15
 2 8 -10 6.9 11.7
 2 -8 10 -18.6 13.9
 -2 -8 10 -10.1 13.7
 2 8 10 -13.6 12.6
 2 -8 -10 53.49 15.2
 -2 8 -10 -0.9 17
 2 -8 -10 -14.2 14.4
 -2 -8 10 21.5 12.9
 2 -8 -10 16.9 18.1
 -2 8 -10 9.4 13.5
 2 8 10 -14.2 12.9
 2 8 10 7.2 16.9
 -2 -8 10 -24.8 19.5
 -3 -8 -10 16.8 17.1
 3 8 -10 -2.6 23.4
 3 -8 10 9.9 19.7
 -3 8 10 0 19.6
 -3 -8 -10 -14.4 19.9
 -3 8 10 27 19.1
 -3 8 10 12.6 18.4
 3 -8 10 45.7 17.7
 3 8 -10 26.9 17.9
 3 -8 10 -2.8 22.6
 -3 -8 -10 14.5 16.6
 -3 -8 10 15.6 15.8
 3 8 10 5.8 15.6
 -3 8 -10 17.2 23.5
 3 -8 -10 21.5 16.8
 3 8 10 5.8 20.6
 3 -8 -10 11 17.9
 -3 8 -10 -4.3 16.7
 -3 8 -10 -30 20.5
 3 8 10 23.1 18.6
 -3 -8 10 -34.4 18.9
 4 -8 10 7.3 19.7
 -4 -8 -10 7.6 24.5
 4 8 -10 -41.4 33.3
 4 -8 10 -14.5 16.9
 -4 8 10 6.4 28.9
 4 8 -10 11.4 31.1
 -4 8 10 42.4 26
 -4 -8 -10 -9 25.2
 -4 8 -10 34.8 28
 4 8 10 -15 24.6
 4 8 10 4.6 21.9
 -4 8 -10 85.89 24.3
 -4 8 -10 45.4 22
 0 -9 10 34.9 18.1
 0 -9 -10 5.5 18.5
 0 9 -10 26.2 16.1
 0 -9 -10 20.3 19.7
 0 -9 10 37.2 18.1
 0 -9 -10 4.1 14.1
 0 -9 10 22.7 15.5
 0 9 10 6.8 19.8
 0 9 -10 1.2 15.5
 0 -9 10 -0.9 15.4
 0 9 10 16 14.4
 0 9 -10 6.1 15.3
 1 9 -10 88.09 16.8
 -1 -9 -10 102.79 26.9
 1 9 -10 90.99 15.8
 -1 9 10 94.19 21.7
 1 9 -10 74.89 18.1
 1 9 -10 71.09 18.5
 -1 -9 -10 75.09 16.8
 1 -9 10 78.09 18.7
 1 -9 10 76.69 20.4
 1 -9 10 94.69 17.9
 -1 9 -10 70.79 16.6
 -1 -9 10 96.09 19
 -1 -9 10 91.09 18.8
 -1 -9 10 73.89 17.1
 1 9 10 140.19 23.2
 -1 9 -10 117.09 25.6
 -1 9 -10 62.59 16.4
 -1 9 -10 59.19 19.5
 1 -9 -10 85.09 22.2
 -1 -9 10 69.49 17.7
 1 -9 -10 92.79 17.2
 1 9 10 92.19 18.4
 1 -9 -10 56.09 22.4
 -2 -9 -10 3.5 14.6
 2 -9 10 40.1 16.6
 -2 9 10 3.8 20.6
 -2 9 10 11 18.7
 2 -9 10 18.6 17.3
 -2 9 10 16.1 24.9
 -2 -9 -10 9.3 16.6
 2 9 -10 30.1 19.3
 2 9 -10 30.8 24.6
 2 9 10 13.7 20.2
 -2 9 -10 41.6 18.5
 -2 9 -10 49.1 19.1
 2 -9 -10 11.3 16.6
 -2 -9 10 26.6 18.9
 -2 9 -10 18.1 21.3
 2 9 10 -4.2 15.8
 2 -9 -10 42 19.7
 2 9 10 39.3 20.2
 2 -9 -10 14.6 25.1
 -2 -9 10 59.19 23.5
 -3 9 10 10.2 22.8
 -3 -9 -10 -2.8 23.7
 3 -9 10 12.1 23.1
 3 9 -10 22.9 20.2
 3 -9 10 19.5 22
 -3 9 10 -31.7 19.2
 -3 9 10 11.1 22.8
 3 9 10 24.9 17.6
 3 -9 -10 -16.9 27.3
 -3 -9 10 12 21.3
 -3 9 -10 6.9 23.8
 3 9 10 16.8 19.5
 3 9 10 29 21.8
 3 -9 -10 22.1 19.3
 -3 -9 10 -15.8 18.8
 -3 9 -10 34.2 30
 0 -10 -10 129.19 26.8
 0 -10 -10 103.19 19.9
 0 10 -10 142.69 26.5
 0 10 -10 121.99 22.2
 0 10 10 126.89 25.6
 0 10 -10 140.69 21.2
 0 10 10 233.28 42.7
 0 10 -10 147.09 27.2
 0 -10 10 140.09 24.4
 0 10 -10 126.29 21
 0 -10 10 120.49 18.5
 0 -10 10 133.69 24.9
 1 10 -10 -0.9 27.1
 -1 10 10 12.8 22.1
 1 10 -10 28.1 24.7
 1 -10 10 26.5 21.2
 -1 -10 -10 14.8 16.8
 1 10 -10 11.5 18.5
 1 -10 10 -2.7 19.3
 -1 10 10 43.6 26.2
 1 -10 10 0 21.1
 1 10 10 -15.8 22.7
 -1 10 -10 -60.29 58.69
 1 -10 -10 1.7 16.8
 -1 -10 10 25.2 20.7
 -1 10 -10 13.1 20.4
 1 -10 -10 12.3 18.8
 1 -10 -10 1 22.1
 -1 -10 10 -9.9 17.2
 -1 -10 10 32.1 23.4
 -1 10 -10 6.4 18.6
 1 10 10 22.1 20.2
 1 10 10 -4.7 17.2
 2 -10 10 7.2 19.9
 2 10 -10 14.5 16.2
 -2 10 10 -30.6 27.8
 -2 -10 -10 23.5 18
 -2 10 10 -46.8 22.4
 2 10 10 -3.3 22.8
 2 -10 -10 1.6 28.5
 -2 10 -10 -17 23.3
 -2 -10 10 3.2 21.3
 -2 -10 10 76.69 25.5
 2 -10 -10 -6.4 19.2
 0 -11 10 16.6 24.6
 0 11 10 61.99 28.6
 0 11 10 19.9 19.6
 0 11 -10 15.4 23.9
 0 11 -10 -12.1 30.6
 0 -11 -10 -21.6 25.1
 0 -11 -10 11.4 19.6
 0 -11 -10 28 30.6
 -1 -11 -10 112.59 46.8
 1 -11 10 19.7 21.2
 -1 11 10 -1.6 25.6
 1 -11 10 -10 26.5
 1 -11 -10 18.8 20.3
 1 -11 -10 68.29 32.8
 -1 -11 10 -35.4 25.6
 1 11 10 -39.8 18.4
 -1 11 -10 -46.7 30.3
 1 11 10 -4.6 42.3
 -1 11 -10 -32.7 45
 1 11 10 25.5 21
 1 -11 -10 -8.2 25.6
 -1 -11 10 46.8 25.7
 0 0 11 -2.7 6.6
 0 0 -11 -3.3 8.3
 0 0 11 1 6.2
 0 0 11 -7.7 5.3
 0 0 -11 -6.2 6.2
 0 0 -11 -6.5 5.8
 -1 0 -11 143.89 12.4
 1 0 11 139.69 14.3
 -1 0 11 137.99 7.6
 -1 0 -11 125.79 9.3
 -1 0 11 141.69 13.9
 -1 0 -11 116.89 14.9
 1 0 11 141.79 15.4
 -1 0 11 127.09 12.4
 1 0 -11 146.19 15.6
 -1 0 11 114.19 11.9
 1 0 11 123.69 12.5
 1 0 -11 135.39 7
 1 0 -11 117.59 11.8
 2 0 11 36.7 9.2
 2 0 -11 46.2 12.2
 -2 0 -11 23.7 3.6
 2 0 11 24.7 5
 -2 0 11 23.6 9.9
 2 0 -11 22.1 6.9
 2 0 11 36.9 10.2
 2 0 11 21.5 10.4
 -2 0 11 37.9 11
 -2 0 -11 26.9 9.2
 -2 0 11 25.2 11.6
 2 0 -11 37.5 12.5
 -2 0 -11 21.2 8
 3 0 -11 1.6 13.4
 3 0 11 -2.4 7.4
 -3 0 -11 2.3 8.6
 -3 0 11 1 8.6
 3 0 -11 9 10.2
 -3 0 11 8.3 12.1
 -3 0 11 -11.1 10.8
 3 0 11 -2.9 12.6
 3 0 -11 6.6 12.9
 -3 0 -11 4.4 10.4
 3 0 11 8 13.4
 -3 0 -11 13.7 11.4
 -4 0 11 94.79 15.1
 4 0 11 65.39 17.7
 -4 0 -11 85.49 19.1
 4 0 11 76.89 14.6
 4 0 -11 113.09 19.6
 -4 0 -11 64.59 13.7
 4 0 -11 79.69 15.4
 4 0 11 41 12
 -4 0 -11 73.39 15.3
 -4 0 11 96.09 16.1
 4 0 -11 95.89 17.6
 -4 0 11 89.89 16
 5 0 11 -7.4 19.3
 5 0 11 -30.2 15
 -5 0 -11 -10.6 14.2
 -5 0 -11 15.3 19.6
 -5 0 -11 6.4 20
 5 0 -11 16.6 20.2
 -5 0 11 7.9 14.6
 5 0 -11 -3.7 17.8
 5 0 -11 -2.8 24.4
 5 0 11 -22.6 20.1
 0 1 -11 350.26 16.2
 0 -1 -11 333.67 18.4
 0 -1 11 338.57 19.9
 0 1 -11 344.77 20
 0 -1 11 329.67 18
 0 -1 11 334.87 14.7
 0 1 11 362.96 20.4
 0 1 -11 333.57 17.7
 0 -1 -11 341.77 18.8
 0 -1 -11 327.87 16.4
 0 1 11 323.37 19
 0 -1 11 328.77 17.8
 0 1 11 351.26 15.6
 -1 -1 -11 36.3 11
 1 -1 11 19.7 8.9
 -1 -1 -11 19 5.7
 -1 -1 -11 20.7 7.5
 1 -1 11 14.6 8.1
 1 -1 11 31.4 8.1
 -1 1 11 30.1 9.9
 -1 1 11 24.5 5.4
 1 1 -11 26.1 4.5
 1 1 -11 14.2 9.8
 1 1 -11 26.6 8.3
 -1 1 11 27.6 7.7
 -1 1 11 24.8 11
 1 -1 -11 23.8 4.2
 -1 1 -11 25.1 9.9
 1 -1 -11 32.2 6.1
 -1 1 -11 27.5 9.4
 1 -1 -11 12 9.1
 -1 -1 11 28.5 4.7
 -1 -1 11 19.2 7.6
 1 1 11 39.6 9.7
 1 1 11 28 8.5
 -1 1 -11 31.6 5.9
 1 -1 -11 23.7 8.4
 -1 -1 11 37.7 10.8
 -1 -1 11 20.4 7.5
 2 -1 11 136.79 14.2
 -2 1 11 115.09 13.4
 -2 -1 -11 129.09 16.2
 2 -1 11 119.89 12.5
 2 1 -11 139.69 10.7
 -2 -1 -11 120.39 8.3
 2 -1 11 105.29 8.3
 2 1 -11 97.89 13.3
 -2 -1 -11 123.79 16.1
 2 1 -11 149.59 17.6
 2 -1 11 110.39 15.4
 -2 1 11 118.69 14.4
 -2 1 11 104.69 15.7
 2 1 11 125.79 7.9
 -2 1 -11 96.19 10
 2 -1 -11 121.89 16.5
 -2 1 -11 117.59 15.8
 -2 1 -11 114.89 15
 2 1 11 121.29 12.8
 2 1 11 105.39 12.5
 2 -1 -11 114.69 9.9
 -2 -1 11 143.89 16.5
 2 1 11 121.39 13.7
 -2 -1 11 117.29 15.2
 2 -1 -11 121.79 17
 -3 1 11 -15.2 11
 3 -1 11 -0.3 7.5
 3 -1 11 7.8 10.1
 3 1 -11 10.9 9.1
 3 1 -11 18.6 14
 3 1 -11 -5.4 13.5
 -3 -1 -11 4.3 12.1
 3 -1 11 -14.3 11.7
 -3 1 11 -24 11.2
 -3 -1 -11 3.5 8.5
 -3 -1 -11 0.9 11.2
 -3 1 -11 7.2 9.4
 -3 -1 11 23.3 10
 3 -1 -11 12 12.4
 -3 1 -11 -12 7.9
 3 1 11 3.7 9.1
 3 1 11 -5.5 8.9
 -3 1 -11 18.8 10.7
 3 -1 -11 14.4 14.1
 3 1 11 0.9 7.4
 3 -1 -11 2 8.3
 -3 -1 11 -22.3 10.8
 4 1 -11 25.7 13.2
 4 1 -11 15.5 12.9
 -4 -1 -11 43.4 14.5
 4 -1 11 9.6 16.6
 -4 1 11 4.5 13.4
 -4 -1 -11 35.6 16.7
 -4 1 11 20.4 15.9
 -4 1 11 5 13.3
 4 1 -11 6.3 18.7
 4 -1 11 5.5 10.8
 4 -1 11 9.4 11.8
 -4 -1 -11 9.2 14.8
 -4 -1 11 20.2 15.1
 4 -1 -11 14.4 13.9
 -4 1 -11 19.9 16.4
 -4 1 -11 31 11.9
 -4 1 -11 21.4 11.9
 4 -1 -11 34.6 16.4
 4 1 11 13.2 12.4
 4 1 11 13.8 16
 4 1 11 23.5 15.3
 4 -1 -11 34.9 13.7
 -4 -1 11 -3.4 15.5
 5 1 -11 43.8 19.7
 -5 1 11 98.29 21.1
 5 -1 11 20.2 18.3
 -5 -1 -11 28.5 16.5
 5 1 -11 59.39 23.8
 -5 -1 -11 57.19 19.6
 5 -1 11 87.39 26.1
 -5 -1 -11 60.79 20
 5 -1 11 83.39 21.9
 5 1 -11 71.49 20.6
 -5 1 11 79.89 22.4
 5 -1 -11 52.39 18.8
 -5 1 -11 49.6 19.4
 5 1 11 81.29 22.8
 5 1 11 42.3 16.5
 5 -1 -11 80.09 20.7
 -5 1 -11 50.69 17
 5 1 11 45 16.8
 -5 -1 11 91.69 21.5
 -5 -1 11 81.69 20.7
 0 -2 -11 490.95 24.4
 0 -2 11 481.75 22.2
 0 -2 -11 463.85 21.7
 0 -2 11 468.05 23.6
 0 2 -11 507.35 23.9
 0 2 -11 473.65 13.9
 0 -2 11 481.55 18.4
 0 2 11 489.55 23
 0 2 11 500.25 19.9
 0 2 -11 511.75 20.6
 0 2 11 485.15 24.4
 0 -2 11 450.85 21.7
 0 -2 -11 544.35 21.9
 1 2 -11 426.46 23.3
 1 2 -11 427.56 15.4
 -1 2 11 451.25 16.4
 1 2 -11 429.46 16.1
 1 -2 11 430.06 13.1
 1 -2 11 451.55 23.5
 1 -2 11 430.76 22.7
 -1 -2 -11 418.26 17.7
 -1 -2 -11 449.86 21.9
 -1 2 11 430.36 20.7
 1 2 -11 451.85 22.1
 -1 -2 -11 438.26 23.6
 -1 2 11 459.65 23.4
 -1 2 11 442.26 21
 -1 -2 11 425.96 13.9
 -1 2 -11 448.36 16.5
 -1 -2 11 434.56 21.5
 -1 -2 11 406.26 23.7
 -1 2 -11 463.05 22.6
 -1 2 -11 428.36 22.2
 1 2 11 424.26 21.3
 1 -2 -11 457.35 22.5
 1 -2 -11 425.16 22.8
 -1 -2 11 434.96 22.3
 1 2 11 451.65 21.7
 1 2 11 408.66 21.1
 1 -2 -11 431.26 14.8
 -2 -2 -11 37 7.2
 -2 2 11 43.4 5.9
 2 2 -11 30 11.8
 2 -2 11 36.8 10.2
 2 -2 11 38.5 9.9
 -2 -2 -11 34.1 11.7
 -2 2 11 44.6 10.4
 2 -2 11 31.6 11.7
 2 -2 11 39.1 6.2
 -2 2 11 45.2 12
 -2 -2 -11 42.3 10.3
 2 2 -11 40.9 8.2
 2 2 -11 28.4 12.9
 -2 2 11 30.8 10.2
 -2 2 -11 33.4 10.4
 -2 -2 11 47.7 11.3
 2 -2 -11 43.8 7.1
 2 2 11 44.7 10.8
 2 2 11 29.9 6.1
 -2 -2 11 37.1 10.4
 -2 -2 11 38.9 12.4
 2 -2 -11 37.9 10.1
 -2 2 -11 39.5 12.2
 2 -2 -11 22.5 11.6
 2 2 11 42.8 10.9
 2 2 11 26 11.9
 3 2 -11 265.67 24.4
 -3 -2 -11 237.68 18.9
 -3 2 11 269.97 19.8
 -3 -2 -11 260.17 16.4
 -3 2 11 281.37 21.8
 3 -2 11 303.77 24.1
 3 -2 11 288.67 22.3
 3 -2 11 262.87 15.9
 3 2 -11 288.47 20.1
 -3 2 11 266.27 22.9
 3 2 -11 274.17 20.6
 -3 -2 -11 285.87 20.8
 -3 -2 -11 288.67 22.7
 3 2 11 279.87 23.1
 -3 2 -11 260.47 19.6
 3 2 11 258.77 15.4
 3 -2 -11 298.57 22.4
 -3 2 -11 279.77 22.6
 -3 -2 11 256.77 22.4
 3 -2 -11 247.78 17.1
 -3 -2 11 248.48 16.7
 -3 -2 11 267.47 19.3
 3 2 11 246.38 18.9
 3 -2 -11 297.57 21.3
 -3 2 -11 246.98 18.3
 -4 2 11 -4.2 14.4
 -4 2 11 -15.1 12.9
 4 -2 11 30.8 13.1
 -4 2 11 0.4 16.3
 -4 -2 -11 1.6 12
 4 2 -11 16.6 15.7
 4 -2 11 -3.4 17.7
 -4 -2 -11 29.9 14.7
 4 -2 11 1.7 11.9
 4 2 -11 -22.6 16.4
 4 2 -11 14.8 13.3
 -4 -2 -11 33.5 15.2
 4 -2 -11 6 13.3
 4 -2 -11 -5.5 15.7
 4 2 11 7.9 12.2
 -4 -2 11 11.3 15.8
 -4 2 -11 8 16.4
 -4 2 -11 -1.4 12
 4 -2 -11 10.7 13.3
 4 2 11 15 15.4
 4 2 11 7.6 12.2
 -4 2 -11 3.3 11.4
 -4 -2 11 1.8 15.8
 5 -2 11 26.7 20.8
 -5 2 11 -10 17.1
 5 2 -11 35.4 15.1
 5 2 -11 25.7 26.6
 -5 2 11 32.9 16.2
 -5 -2 -11 24.7 20.4
 -5 -2 -11 12.8 19
 -5 -2 -11 -18.9 13.9
 5 -2 11 27 19.1
 -5 2 11 -4.5 17.7
 5 -2 11 -1.6 21.5
 5 -2 -11 14.3 18.2
 5 -2 -11 30.7 25.3
 5 2 11 23.7 16.2
 -5 2 -11 -1 14
 -5 -2 11 20.1 16
 5 2 11 56.39 20.4
 5 2 11 43.4 22.2
 -5 -2 11 20.1 15
 -5 2 -11 17.8 20.4
 5 -2 -11 -4.2 19.1
 0 3 -11 123.49 8.6
 0 3 -11 151.18 10
 0 3 11 137.19 14.6
 0 -3 11 149.49 15.9
 0 -3 11 134.89 11.6
 0 -3 -11 149.99 13.9
 0 -3 -11 121.39 14.4
 0 3 -11 142.39 13.4
 0 -3 11 148.69 15.6
 0 3 11 143.89 16.8
 0 -3 11 156.78 16.1
 0 3 -11 141.09 12.1
 0 3 11 165.18 13.3
 0 -3 -11 134.89 15.4
 -1 3 11 327.97 18.6
 1 3 -11 331.37 19.9
 1 3 -11 358.76 14.5
 1 3 -11 326.57 19.7
 1 -3 11 342.77 20.2
 -1 3 11 332.07 15.7
 -1 -3 -11 344.37 18.3
 -1 3 11 306.37 19.2
 1 3 -11 342.37 14.4
 -1 -3 -11 348.17 22.6
 1 -3 11 354.06 19.4
 1 -3 11 349.77 19.7
 1 -3 11 351.76 13.2
 -1 -3 -11 316.67 19.3
 1 -3 -11 337.57 19.6
 1 3 11 351.76 21.9
 -1 -3 11 346.47 13
 1 3 11 328.77 12
 1 -3 -11 340.57 13.7
 -1 3 -11 354.86 14.9
 -1 -3 11 345.27 19.2
 -1 3 -11 294.17 15.6
 1 3 11 368.36 19.5
 -1 3 -11 331.77 19.7
 -1 -3 11 329.07 22
 1 -3 -11 375.36 21.3
 1 3 11 357.86 20.1
 -1 3 -11 336.77 20.6
 -1 -3 11 352.66 19.6
 2 3 -11 73.99 10.9
 -2 3 11 96.39 13.4
 2 3 -11 81.19 14.6
 -2 3 11 78.99 13
 -2 3 11 74.39 12.5
 2 -3 11 78.99 13.5
 2 -3 11 77.09 9.3
 2 -3 11 96.59 15.2
 2 3 -11 68.59 15.3
 -2 -3 -11 84.89 10.1
 -2 -3 -11 78.09 12.2
 -2 3 11 76.19 9.7
 2 -3 11 74.99 14.3
 -2 -3 -11 68.59 14.7
 2 3 11 83.79 14.8
 2 -3 -11 65.49 11.9
 -2 -3 11 61.69 11.3
 -2 3 -11 65.29 13.6
 2 -3 -11 84.29 10.2
 2 3 11 80.89 9.1
 -2 -3 11 77.99 12.3
 2 3 11 88.79 13.7
 2 -3 -11 90.89 15.2
 2 3 11 74.89 14.8
 -2 -3 11 64.09 13.8
 -2 3 -11 83.89 12.6
 3 -3 11 21.8 15.1
 3 3 -11 55.29 11.1
 3 -3 11 24.4 14.1
 -3 3 11 23.2 14.1
 -3 -3 -11 20.5 10.7
 -3 3 11 14.9 10.4
 -3 -3 -11 27.1 12.7
 3 3 -11 26.4 11.5
 3 3 -11 17.2 14.8
 -3 3 11 29.5 11.9
 -3 -3 -11 12.4 13.6
 -3 -3 11 10.4 9.7
 -3 -3 11 17.5 11.1
 3 3 11 46.6 13.9
 -3 -3 11 29.2 10
 -3 3 -11 16.9 10.3
 3 3 11 21.8 14.5
 -3 -3 11 23.2 10.9
 -3 3 -11 23.2 11.7
 3 3 11 35.1 10.3
 -3 3 -11 10.6 13.3
 3 -3 -11 27.3 10.2
 3 -3 -11 14.1 11
 3 -3 -11 14.2 12.9
 -4 3 11 -13.3 16.4
 4 3 -11 42.8 20.2
 -4 3 11 0.6 12.5
 -4 3 11 11.6 13.1
 4 3 -11 9.3 13.9
 4 -3 11 -13.1 12.1
 -4 -3 -11 -30.6 16.4
 -4 -3 -11 19.5 16.2
 4 3 -11 7.7 13.4
 4 -3 11 9.2 18.6
 -4 -3 -11 25 13.8
 4 -3 11 16.8 12.1
 -4 -3 11 11.2 16.2
 -4 3 -11 3.2 13
 -4 -3 11 6.5 17.4
 -4 3 -11 9.1 17.1
 -4 -3 11 15.5 17.8
 4 3 11 5.9 11.8
 4 3 11 10.5 15
 4 -3 -11 8 15.5
 4 -3 -11 12.5 12.9
 4 -3 -11 38.9 15.7
 4 3 11 14.3 17.1
 5 3 -11 -3.1 26.3
 -5 -3 -11 18.6 18.4
 5 3 -11 -4 23.1
 -5 3 11 39.3 22.1
 5 -3 11 -30.6 15.3
 -5 3 11 20.2 17.5
 -5 3 11 -12.8 15.9
 -5 -3 -11 31.3 21.1
 -5 -3 -11 23.1 21.3
 5 -3 11 4.2 19.5
 -5 3 -11 11.2 15.9
 5 3 11 -8.4 19.3
 5 -3 -11 22.6 21.7
 -5 -3 11 19.4 16.6
 5 3 11 26.3 17.1
 5 -3 -11 19.3 24.5
 -5 -3 11 17.1 20.1
 -5 3 -11 -14 16.9
 5 3 11 18.5 22.3
 0 -4 11 11.1 8.3
 0 4 -11 12.2 10.5
 0 4 -11 22.3 6.7
 0 -4 -11 19.4 9.3
 0 -4 -11 21.4 5.6
 0 4 11 7.7 9
 0 -4 11 14.9 10.9
 0 4 11 17.9 11.1
 0 -4 11 25.3 11.8
 0 -4 -11 16.3 10.4
 0 4 11 30.2 12
 0 -4 11 31 8.8
 -1 -4 -11 912.31 36.4
 -1 4 11 807.02 33.1
 1 4 -11 838.42 27
 1 -4 11 859.61 34.9
 -1 -4 -11 858.31 30.7
 -1 -4 -11 844.52 31
 1 -4 11 853.41 35.3
 -1 4 11 847.92 32.6
 -1 4 11 870.81 30
 1 4 -11 838.72 32.7
 1 4 -11 857.01 33.7
 1 -4 11 840.52 26.3
 1 -4 11 838.12 31.2
 1 -4 -11 808.32 32.3
 -1 4 -11 857.21 27.4
 1 -4 -11 842.52 34.7
 -1 4 -11 836.82 32.2
 1 4 11 817.82 32.2
 1 4 11 860.31 33.6
 -1 -4 11 806.12 33.6
 1 -4 -11 860.81 26.9
 1 -4 -11 859.41 28.8
 1 4 11 828.22 25.2
 -1 4 -11 823.52 31.6
 -1 -4 11 823.72 33.8
 -1 -4 11 871.41 31.9
 -1 -4 11 852.41 25.7
 2 4 -11 85.99 8.8
 2 4 -11 89.59 17
 2 4 -11 156.18 20.3
 -2 -4 -11 111.69 16.3
 2 -4 11 106.99 15.7
 2 -4 11 120.89 12.7
 -2 4 11 129.49 17.2
 2 4 -11 119.39 15.2
 -2 4 11 105.59 15.5
 2 -4 11 132.29 18.3
 -2 -4 -11 124.19 17.9
 2 -4 11 120.69 16.6
 -2 4 11 124.39 12.6
 2 -4 -11 102.19 14.2
 -2 4 -11 84.19 7.9
 2 -4 -11 120.09 15.2
 -2 -4 11 125.59 16.8
 2 4 11 110.19 15.4
 -2 4 -11 130.99 14.8
 2 4 11 110.29 17
 -2 -4 11 124.39 14.5
 -2 -4 11 114.39 18.1
 -2 4 -11 136.09 16.3
 2 4 11 116.59 17
 -2 4 -11 138.29 18.9
 2 4 11 111.59 11
 -2 -4 11 108.89 16.5
 -3 -4 -11 -9.5 14.6
 -3 4 11 17.7 11.7
 -3 4 11 3.7 10.3
 3 4 -11 4.9 15.4
 -3 -4 -11 20.6 11.9
 3 -4 11 14.4 13.1
 3 -4 11 8.3 11.1
 3 4 -11 4.1 11.3
 3 -4 11 0.2 10.4
 -3 -4 -11 21.7 13.9
 -3 -4 -11 5.2 9.4
 -3 4 11 31.8 16.7
 -3 4 11 -1.2 8.2
 -3 4 -11 13.1 11
 3 -4 -11 32.4 14.2
 3 4 11 -1.5 11.3
 -3 -4 11 14.5 11.1
 -3 4 -11 -0.6 14.1
 3 4 11 -6.7 13.3
 3 4 11 9.6 10.5
 3 -4 -11 -23.9 14.6
 -3 -4 11 0.6 15.3
 3 -4 -11 3.4 10.6
 -3 4 -11 -7.9 11.5
 -3 -4 11 3.4 13.2
 4 -4 11 73.09 17.1
 -4 4 11 76.89 15.2
 4 4 -11 81.79 17.5
 4 4 -11 45.2 41.5
 -4 4 11 73.69 20.2
 -4 4 11 73.09 21.4
 -4 -4 -11 75.49 16.8
 4 -4 11 88.79 19.3
 -4 -4 -11 78.99 16.8
 -4 -4 -11 68.59 19.7
 4 -4 11 60.19 17.5
 -4 -4 11 92.09 20
 4 -4 -11 112.09 17
 4 -4 -11 140.89 28.7
 -4 4 -11 100.99 21.4
 -4 -4 11 101.69 21.7
 4 4 11 90.69 19
 4 -4 -11 59.79 16.9
 4 4 11 76.89 16.6
 -4 4 -11 110.79 22.1
 5 -4 11 4.2 21.2
 5 4 -11 3.1 20.3
 5 -4 11 31.4 23
 -5 4 11 -28.9 22.3
 -5 4 11 -1.6 23.4
 -5 -4 -11 -0.9 20.7
 -5 -4 -11 20.5 21.4
 5 4 -11 7.6 28.1
 5 4 11 -25.8 22.5
 5 -4 -11 12.5 18.9
 -5 4 -11 -1.3 22.5
 5 4 11 8 17.9
 -5 -4 11 0.4 24.2
 -5 -4 11 29.8 20.9
 -5 4 -11 18.2 17.6
 5 4 11 -2.2 22
 -5 -4 11 47.4 23.1
 0 5 -11 115.09 16.1
 0 5 -11 122.99 12.9
 0 -5 -11 114.99 15.7
 0 -5 11 119.89 14
 0 -5 11 136.29 17.7
 0 -5 -11 126.49 12.9
 0 -5 -11 140.39 19.5
 0 -5 11 126.09 16.9
 0 5 -11 138.69 15.2
 0 5 11 136.69 14.4
 0 -5 -11 104.89 11.3
 0 -5 11 121.99 16.8
 0 5 11 115.09 14.9
 0 5 11 133.49 16.1
 -1 -5 -11 29.6 10.3
 1 5 -11 25.4 9.6
 1 -5 11 9.7 13.8
 -1 -5 -11 12.8 9.8
 1 -5 11 4.6 11.5
 -1 5 11 16.2 10.2
 1 -5 11 4.9 9.9
 -1 -5 -11 12.6 10.2
 1 5 -11 18.9 7.4
 -1 5 11 20 10.5
 -1 5 11 11.9 13.2
 1 5 -11 13.4 11.1
 1 -5 -11 22.8 8.6
 -1 -5 11 14 10
 1 -5 -11 12.9 9
 1 5 11 7.6 7.9
 1 5 11 7.2 12.4
 -1 -5 11 -0.3 8.4
 1 -5 -11 22.2 8.4
 1 5 11 12.1 7.2
 1 -5 -11 11.2 12.6
 1 5 11 -11.2 11.9
 -1 5 -11 -2.2 9.8
 -1 -5 11 7 8.9
 -1 5 -11 24.5 9
 -1 -5 11 14.7 10.8
 -1 5 -11 4.5 8.3
 -2 -5 -11 61.39 12.7
 2 5 -11 55.59 15.3
 -2 5 11 58.39 14.1
 -2 -5 -11 54.29 13
 -2 5 11 50.29 11.9
 2 -5 11 69.49 12.8
 -2 -5 -11 55.49 14.2
 -2 5 11 55.89 14.1
 2 5 -11 38.3 11.9
 2 -5 11 58.09 15.1
 2 -5 11 60.19 14
 2 -5 -11 43.1 11.1
 2 5 11 36.5 14.4
 2 -5 -11 84.59 13.9
 -2 5 -11 62.39 11.9
 2 5 11 63.39 10.9
 -2 5 -11 56.99 12.3
 -2 -5 11 49.4 11.4
 -2 -5 11 53.09 13.9
 2 5 11 71.29 15.1
 -2 5 -11 60.19 13.2
 2 5 11 56.49 10.8
 2 -5 -11 47 10.2
 -2 -5 11 66.99 13.1
 2 -5 -11 59.39 15
 -2 -5 11 41.5 12.8
 -3 5 11 24.2 11.8
 -3 -5 -11 13.9 10.7
 3 5 -11 35.6 13.8
 -3 -5 -11 22 15.2
 3 -5 11 12 18.8
 3 -5 11 63.29 17.4
 -3 5 11 26.2 12.9
 -3 -5 -11 11.1 13.9
 3 5 -11 -1.1 17.2
 3 -5 11 -4.6 11
 -3 -5 -11 5.7 11.7
 -3 5 11 60.89 16.6
 -3 5 11 20.1 17.5
 -3 5 -11 15.4 20
 3 -5 -11 -2.4 13.5
 3 5 11 1.7 11.4
 -3 -5 11 -7.9 11.9
 -3 -5 11 -9.7 13.6
 3 5 11 23.5 10.5
 -3 5 -11 19.1 15.9
 3 -5 -11 30.9 18.7
 -3 -5 11 -22.5 16.2
 3 -5 -11 24.4 12.2
 3 5 11 20.9 14.9
 -3 5 -11 20.5 11.4
 4 -5 11 34.5 17.1
 -4 5 11 34.2 19.3
 -4 -5 -11 65.09 39.5
 -4 5 11 19.3 22.6
 -4 -5 -11 81.39 17
 4 5 -11 42.6 24.9
 4 5 -11 57.09 19
 4 -5 11 36.6 20
 4 -5 11 59.19 18.5
 -4 -5 11 56.19 19.1
 -4 -5 11 17 20.6
 4 -5 -11 48.2 23.3
 4 -5 -11 34.7 16.7
 4 5 11 36.7 18.8
 -4 -5 11 -0.8 15.6
 -4 5 -11 37.9 20.1
 4 5 11 47.6 19.9
 4 5 11 31.7 13.8
 4 -5 -11 20.9 16.4
 -4 5 -11 -6.1 19.8
 5 -5 11 37.7 22.6
 5 -5 11 28.5 18.4
 -5 5 11 24.8 24.4
 -5 5 11 29 27.3
 -5 -5 11 -4.1 18.8
 -5 5 -11 -10.6 18.1
 5 -5 -11 12.3 19.8
 5 5 11 51.69 19.4
 -5 -5 11 54.49 22.5
 5 5 11 35 19.9
 5 -5 -11 2.3 33.2
 0 -6 11 41.7 13.9
 0 6 -11 51.29 10.9
 0 -6 11 46.2 11.3
 0 6 11 29 10.5
 0 -6 11 82.69 15.5
 0 6 11 62.29 14.1
 0 -6 -11 45 10.3
 0 6 -11 70.39 14.3
 0 -6 -11 46.5 14.1
 0 -6 -11 60.79 16.2
 0 -6 11 53.79 12.4
 0 6 -11 50.49 13.2
 0 6 11 66.69 16.1
 1 -6 11 110.69 16.3
 1 -6 11 100.09 18.2
 1 6 -11 129.69 17
 1 -6 11 114.19 15.7
 -1 6 11 107.49 19.1
 1 -6 11 126.69 17.8
 1 6 -11 146.39 20.9
 -1 6 11 120.39 16.3
 -1 6 11 140.39 16.8
 -1 -6 -11 116.09 16.1
 1 6 -11 112.79 14.7
 -1 -6 -11 92.39 13.5
 1 6 -11 117.69 15.8
 -1 -6 -11 162.88 21.9
 -1 6 -11 115.99 17.3
 -1 -6 11 129.79 17.5
 -1 -6 11 108.09 15.9
 1 -6 -11 117.99 18.4
 1 6 11 103.49 16
 -1 -6 11 108.19 17.1
 1 6 11 119.29 14.3
 1 -6 -11 121.09 11.6
 1 -6 -11 91.69 12.2
 1 -6 -11 143.99 17
 -1 6 -11 103.39 14.6
 1 6 11 111.79 17.2
 -1 6 -11 112.39 16.6
 -1 -6 11 120.99 17
 -2 -6 -11 54.59 14.6
 2 -6 11 50.49 11.7
 2 -6 11 46.4 14.2
 2 6 -11 43.1 12.4
 -2 -6 -11 45.8 12.9
 -2 -6 -11 43 14.6
 -2 6 11 37.7 14.7
 2 6 -11 65.19 17.4
 -2 6 11 37 13.7
 2 -6 11 71.09 15.8
 -2 6 11 52.59 13.3
 -2 -6 11 68.79 15.2
 2 6 11 36.3 16
 -2 -6 11 54.89 14.8
 -2 6 -11 59.99 13
 2 6 11 30.8 11.3
 -2 6 -11 23 15.4
 2 -6 -11 54.69 12.6
 2 -6 -11 46 16.2
 -2 6 -11 38.5 11.3
 2 6 11 67.19 12.7
 -2 -6 11 43.8 16.3
 2 -6 -11 56.69 13.9
 -2 -6 11 39.7 12.3
 3 6 -11 1.6 19.7
 -3 -6 -11 -25.4 16
 3 -6 11 29.6 14.1
 -3 -6 -11 -15.6 15.1
 3 6 -11 18.3 14
 -3 -6 -11 4.5 13.8
 -3 6 11 16.5 17
 3 -6 11 37.6 17.6
 -3 6 11 5.2 13.5
 -3 6 11 -29.7 18.3
 3 -6 11 11.3 14.7
 3 6 11 1.9 14.8
 3 -6 -11 -19.6 18.3
 3 -6 -11 21.7 13.7
 -3 -6 11 3 13
 3 6 11 41.5 17.5
 -3 -6 11 28.3 15.4
 -3 -6 11 -3.8 13.9
 3 6 11 -10.6 11.7
 -3 6 -11 3.4 17
 -3 6 -11 5.7 12.4
 3 -6 -11 -15.5 14.7
 4 -6 11 -19 16.1
 4 -6 11 22.6 20.9
 -4 -6 -11 41.7 21.8
 4 6 -11 -28.6 18.4
 -4 6 11 37.2 24.6
 4 -6 11 19.8 18.6
 -4 -6 -11 -23.1 21.6
 -4 6 11 -22 14.8
 4 6 -11 18.9 20
 4 6 11 16.1 18.7
 4 -6 -11 39.7 24.7
 -4 -6 11 10.2 18.1
 4 6 11 -27.6 15.2
 4 6 11 11.3 17.7
 4 -6 -11 14.9 18
 -4 6 -11 -2.3 20.9
 -4 -6 11 19.2 17.6
 -4 -6 11 5.3 15.9
 -4 6 -11 53.49 22.9
 0 7 -11 28.8 11.2
 0 7 -11 3 13.6
 0 -7 -11 4 10.3
 0 7 11 23.6 11.5
 0 -7 -11 4.1 15.6
 0 7 -11 19.1 11.1
 0 -7 11 17.2 14
 0 -7 11 13.5 14.2
 0 7 11 17.4 14.8
 0 -7 11 14.1 15.5
 0 7 11 28.5 16.5
 0 -7 11 13.8 13.6
 0 -7 -11 15.1 10
 0 -7 -11 21.5 9.6
 -1 -7 -11 27.9 11.2
 1 7 -11 31.4 12
 1 -7 11 3.2 15.8
 1 -7 11 -1.4 14.2
 -1 7 11 24.7 17.6
 -1 -7 -11 -8.5 12.1
 -1 -7 -11 -8.1 11.6
 1 -7 11 32.4 11.9
 1 7 -11 1.5 11
 -1 7 11 -8.1 14.5
 -1 7 11 7.1 12.7
 1 7 -11 12.1 11.3
 1 -7 11 -1.5 14.1
 -1 -7 11 21.7 13.2
 -1 7 -11 0.5 11.4
 -1 7 -11 -8.1 13.9
 1 -7 -11 -20.3 11.1
 1 -7 -11 11.5 14.9
 1 7 11 8.1 15.6
 1 -7 -11 -16.6 10
 -1 -7 11 3.2 9.8
 -1 7 -11 5.7 14.6
 1 7 11 7.8 12
 -1 -7 11 -7.5 11.4
 -1 -7 11 -0.8 14
 1 7 11 0.9 14.7
 -1 7 -11 0.7 13.3
 1 7 11 -13.2 9.5
 -2 7 11 68.89 21.1
 2 7 -11 77.89 16.4
 -2 -7 -11 47 15.1
 -2 7 11 36.6 15.5
 -2 -7 -11 75.39 16.9
 2 7 -11 63.89 15
 2 -7 11 47.5 20.5
 2 -7 11 44.7 13.7
 2 -7 11 67.19 17.7
 -2 -7 -11 46.9 17
 -2 7 11 72.99 16.1
 2 7 11 59.09 17.8
 2 -7 -11 50.29 15.5
[truncated: 98,932 more chars]
