# Supplementary material for: 2-(4-Hy­droxy­phen­yl)acetamide
Source: IUCrdata. 2025 Nov 14;10(Pt 11):x251007. doi: 10.1107/S2414314625010077 (PMC12810314; doi:10.1107/S2414314625010077)
Supplement: Supplementary file 2 [file x-10-x251007-Isup2.hkl]

data_I
_computing_structure_refinement   'olex2.refine 1.5 (Bourhis et al., 2015)'
_shelx_refln_list_code            4
loop_
  _space_group_symop_id
  _space_group_symop_operation_xyz
  1  x,y,z
  2  x+1/2,-y+1/2,-z
  3  -x,y+1/2,-z+1/2
  4  -x+1/2,-y,z+1/2

_space_group_crystal_system       orthorhombic
_space_group_IT_number            19
_space_group_name_H-M_alt         'P 21 21 21'
_space_group_name_Hall            ' P 2ac 2ab'
_symmetry_space_group_name_H-M    'P 21 21 21'
_symmetry_space_group_name_Hall   ' P 2ac 2ab'
_symmetry_Int_Tables_number       19
_cell_length_a                    5.0935(2)
_cell_length_b                    9.5089(4)
_cell_length_c                    15.3708(7)
_cell_angle_alpha                 90
_cell_angle_beta                  90
_cell_angle_gamma                 90
_cell_volume                      744.46(6)
loop_
  _refln_index_h
  _refln_index_k
  _refln_index_l
  _refln_F_squared_calc
  _refln_F_squared_meas
  _refln_F_squared_sigma
  _refln_F_squared_weight
  _refln_observed_status
-6 -6 -2 0.985 2.312 4.074 24.799 o
-6 -6 -1 4.174 10.399 4.403 21.161 o
-6 -5 -6 14.306 19.010 5.339 14.331 o
-6 -5 -5 1.330 8.778 4.116 24.249 o
-6 -5 -4 2.454 9.304 3.639 30.970 o
-6 -5 -3 12.244 14.361 3.618 31.026 o
-6 -5 -2 4.857 9.734 3.596 31.647 o
-6 -5 -1 6.195 8.289 3.020 44.729 o
-6 -4 -7 26.195 22.788 4.201 22.769 o
-6 -4 -6 3.072 1.280 4.206 23.244 o
-6 -4 -5 0.167 -2.482 4.008 25.647 o
-6 -4 -4 15.783 13.869 3.690 29.755 o
-6 -4 -3 18.688 12.625 3.035 43.484 o
-6 -4 -2 14.392 18.376 2.979 45.199 o
-6 -4 -1 9.924 8.070 3.071 43.100 o
-6 -3 -8 10.054 17.560 3.939 26.241 o
-6 -3 -7 0.261 -1.393 3.459 34.429 o
-6 -3 -6 2.837 7.304 3.069 43.496 o
-6 -3 -5 1.911 4.638 2.846 50.635 o
-6 -3 -4 0.614 2.186 2.770 53.614 o
-6 -3 -3 7.998 4.637 2.805 51.765 o
-6 -3 -2 6.412 0.001 3.102 42.586 o
-6 -3 -1 17.318 16.974 2.587 59.160 o
-6 -2 -9 1.297 0.160 3.558 32.516 o
-6 -2 -8 11.883 9.895 3.420 34.751 o
-6 -2 -7 1.026 -3.233 3.233 39.394 o
-6 -2 -6 14.356 19.100 3.288 37.255 o
-6 -2 -5 8.432 10.341 3.090 42.596 o
-6 -2 -4 18.729 16.625 3.353 35.725 o
-6 -2 -3 11.348 14.368 3.551 32.210 o
-6 -2 -2 9.034 7.799 2.468 66.355 o
-6 -2 -1 29.073 31.454 2.556 57.953 o
-6 -1 -10 23.298 24.459 12.650 2.568 o
-6 -1 -9 1.369 5.416 3.669 30.527 o
-6 -1 -8 3.096 6.317 3.192 40.240 o
-6 -1 -7 0.731 6.355 3.079 43.317 o
-6 -1 -6 2.799 1.790 2.908 48.538 o
-6 -1 -5 0.403 -0.329 3.749 29.305 o
-6 -1 -4 3.295 -0.931 3.057 43.953 o
-6 -1 -3 33.237 40.395 3.429 32.975 o
-6 -1 -2 9.870 15.571 2.924 47.263 o
-6 -1 -1 14.224 14.477 3.347 36.072 o
-5 -8 -5 14.913 17.762 4.952 16.632 o
-5 -8 -4 4.057 5.565 4.649 19.007 o
-5 -8 -3 1.940 5.334 3.240 39.114 o
-5 -8 -2 11.050 2.668 3.005 45.070 o
-5 -8 -1 6.499 4.907 3.408 35.228 o
-5 -7 -8 1.244 9.887 5.785 12.289 o
-5 -7 -7 2.828 -3.161 7.431 7.457 o
-5 -7 -6 13.883 10.762 5.007 16.310 o
-5 -7 -5 30.373 26.774 3.941 25.606 o
-5 -7 -4 9.014 17.407 3.200 39.580 o
-5 -7 -3 6.671 10.255 2.849 50.120 o
-5 -7 -2 1.058 -2.644 2.644 58.857 o
-5 -7 -1 2.114 -2.875 3.776 28.852 o
-5 -6 -10 5.231 6.768 4.741 18.272 o
-5 -6 -9 6.395 4.678 3.627 31.133 o
-5 -6 -8 59.365 56.156 4.514 18.787 o
-5 -6 -7 3.387 1.418 3.634 31.116 o
-5 -6 -6 11.787 6.465 5.088 15.827 o
-5 -6 -5 0.461 1.784 2.971 46.626 o
-5 -6 -4 0.073 3.992 3.432 34.928 o
-5 -6 -3 6.879 7.113 3.845 27.689 o
-5 -6 -2 8.909 4.436 2.595 60.304 o
-5 -6 -1 19.447 18.512 2.564 59.801 o
-5 -5 -11 4.545 13.976 5.221 15.054 o
-5 -5 -10 7.329 4.236 4.081 24.612 o
-5 -5 -9 3.500 3.026 3.123 42.051 o
-5 -5 -8 0.317 3.659 3.161 41.148 o
-5 -5 -7 13.409 18.174 3.218 38.917 o
-5 -5 -6 7.677 9.467 3.121 41.806 o
-5 -5 -5 7.664 12.794 3.235 38.882 o
-5 -5 -4 10.969 5.999 2.630 58.486 o
-5 -5 -3 24.291 24.256 2.372 68.034 o
-5 -5 -2 19.703 20.755 2.284 74.231 o
-5 -5 -1 5.073 9.946 3.349 36.440 o
-5 -4 -12 9.463 8.738 6.621 9.371 o
-5 -4 -11 2.740 1.995 3.658 30.720 o
-5 -4 -10 2.946 5.685 2.935 47.568 o
-5 -4 -9 29.249 27.092 3.128 39.918 o
-5 -4 -8 0.340 3.221 2.440 69.045 o
-5 -4 -7 17.868 22.063 3.024 43.556 o
-5 -4 -6 39.634 37.337 2.606 53.972 o
-5 -4 -5 13.586 16.428 2.240 78.675 o
-5 -4 -4 58.402 58.622 2.736 45.490 o
-5 -4 -3 10.242 10.111 1.849 115.654 o
-5 -4 -2 16.601 18.175 1.985 97.851 o
-5 -4 -1 44.661 47.068 2.310 64.380 o
-5 -3 -13 15.121 18.759 4.128 23.816 o
-5 -3 -12 12.090 8.832 3.311 37.056 o
-5 -3 -11 5.661 3.298 2.836 50.840 o
-5 -3 -10 3.309 4.390 2.527 64.070 o
-5 -3 -9 32.734 31.972 2.467 61.185 o
-5 -3 -8 8.676 13.079 2.693 55.736 o
-5 -3 -7 14.961 12.338 2.272 76.652 o
-5 -3 -6 1.401 3.482 2.209 83.964 o
-5 -3 -5 68.854 71.346 2.988 37.431 o
-5 -3 -4 29.759 26.426 2.185 77.524 o
-5 -3 -3 30.669 33.147 2.168 77.452 o
-5 -3 -2 68.530 73.136 2.717 43.470 o
-5 -3 -1 44.445 48.541 2.210 69.139 o
-5 -2 -13 0.146 -0.121 4.133 24.118 o
-5 -2 -12 0.097 -0.335 3.345 36.806 o
-5 -2 -11 7.989 5.919 2.530 63.399 o
-5 -2 -10 13.214 14.716 2.425 67.717 o
-5 -2 -9 9.574 9.395 2.934 47.123 o
-5 -2 -8 13.401 15.497 2.380 70.095 o
-5 -2 -7 36.296 33.865 2.360 65.362 o
-5 -2 -6 99.502 98.901 3.293 28.248 o
-5 -2 -5 11.388 12.443 2.027 96.291 o
-5 -2 -4 16.220 13.962 1.884 108.751 o
-5 -2 -3 50.901 48.502 2.207 67.513 o
-5 -2 -2 82.090 79.597 2.460 47.213 o
-5 -2 -1 14.576 16.105 1.714 130.050 o
-5 -1 -14 0.545 -0.047 4.075 24.804 o
-5 -1 -13 0.430 6.487 3.273 38.354 o
-5 -1 -12 2.723 7.642 3.125 41.961 o
-5 -1 -11 23.761 29.481 2.870 47.331 o
-5 -1 -10 52.388 54.724 3.057 38.525 o
-5 -1 -9 63.276 67.538 3.515 29.022 o
-5 -1 -8 91.045 85.085 3.094 32.477 o
-5 -1 -7 4.185 3.944 1.834 120.636 o
-5 -1 -6 6.012 8.887 1.924 108.563 o
-5 -1 -5 0.242 3.161 1.770 130.922 o
-5 -1 -4 34.825 39.927 2.136 77.277 o
-5 -1 -3 0.327 3.673 1.498 182.182 o
-5 -1 -2 87.382 85.304 2.347 48.559 o
-5 -1 -1 9.247 9.815 1.447 185.205 o
-4 -10 -4 8.323 12.695 4.253 22.601 o
-4 -10 -3 16.170 16.324 4.648 18.853 o
-4 -10 -2 0.516 5.110 4.941 16.857 o
-4 -10 -1 1.591 -3.028 3.028 44.885 o
-4 -9 -8 3.483 6.615 4.177 23.540 o
-4 -9 -7 3.675 4.934 4.196 23.328 o
-4 -9 -6 63.813 65.159 4.008 23.037 o
-4 -9 -5 8.726 9.933 2.940 46.993 o
-4 -9 -4 15.242 15.696 2.876 48.422 o
-4 -9 -3 0.036 3.761 2.824 51.563 o
-4 -9 -2 4.596 8.665 2.705 55.717 o
-4 -9 -1 0.393 -2.901 3.058 44.027 o
-4 -8 -10 4.074 0.630 3.940 26.476 o
-4 -8 -9 1.725 6.275 3.054 43.978 o
-4 -8 -8 22.698 28.413 2.997 43.723 o
-4 -8 -7 106.152 118.911 4.941 14.259 o
-4 -8 -6 2.332 9.860 2.976 46.203 o
-4 -8 -5 0.514 4.152 2.647 58.636 o
-4 -8 -4 1.663 -0.346 2.717 55.710 o
-4 -8 -3 0.491 6.110 2.700 56.302 o
-4 -8 -2 0.342 -2.809 2.809 52.191 o
-4 -8 -1 4.754 3.129 3.176 40.630 o
-4 -7 -12 6.211 -2.367 4.105 24.373 o
-4 -7 -11 17.617 20.722 4.039 24.793 o
-4 -7 -10 1.666 0.502 3.026 44.924 o
-4 -7 -9 29.670 30.255 3.039 41.998 o
-4 -7 -8 12.899 13.821 2.766 52.489 o
-4 -7 -7 2.650 6.150 2.611 60.027 o
-4 -7 -6 38.702 37.557 2.983 42.385 o
-4 -7 -5 29.509 32.360 2.453 62.350 o
-4 -7 -4 23.738 23.550 2.338 70.013 o
-4 -7 -3 43.040 42.774 2.565 54.538 o
-4 -7 -2 11.660 9.269 1.952 103.932 o
-4 -7 -1 17.526 19.195 2.086 88.727 o
-4 -6 -13 4.912 1.975 5.613 13.056 o
-4 -6 -12 18.665 13.310 3.740 28.907 o
-4 -6 -11 2.604 1.217 4.207 23.243 o
-4 -6 -10 1.839 3.305 2.812 51.931 o
-4 -6 -9 2.615 2.003 2.297 77.632 o
-4 -6 -8 0.565 -0.441 2.403 71.288 o
-4 -6 -7 32.975 37.597 2.611 54.774 o
-4 -6 -6 15.679 16.874 1.982 98.630 o
-4 -6 -5 56.002 61.790 3.586 28.602 o
-4 -6 -4 28.732 32.229 2.197 76.276 o
-4 -6 -3 24.420 25.095 2.043 89.264 o
-4 -6 -2 28.047 30.845 2.135 80.611 o
-4 -6 -1 11.251 13.813 1.838 115.936 o
-4 -5 -14 5.783 5.702 3.374 35.961 o
-4 -5 -13 9.927 11.816 3.110 41.955 o
-4 -5 -12 6.359 11.149 3.237 38.922 o
-4 -5 -11 18.580 23.432 3.138 40.461 o
-4 -5 -10 5.338 7.359 2.860 49.906 o
-4 -5 -9 19.270 24.907 2.831 49.200 o
-4 -5 -8 61.188 62.885 2.523 51.001 o
-4 -5 -7 4.569 7.432 1.977 103.504 o
-4 -5 -6 34.572 34.071 2.194 74.672 o
-4 -5 -5 3.872 1.394 1.387 210.195 o
-4 -5 -4 6.715 7.911 1.528 169.711 o
-4 -5 -3 9.355 6.652 1.772 126.648 o
-4 -5 -2 112.422 115.715 2.684 34.583 o
-4 -5 -1 43.100 44.234 1.964 84.924 o
-4 -4 -15 14.368 19.838 4.099 24.153 o
-4 -4 -14 18.100 20.152 3.354 35.660 o
-4 -4 -13 14.142 13.091 2.969 45.672 o
-4 -4 -12 3.320 6.620 2.354 73.631 o
-4 -4 -11 38.080 34.838 2.607 54.383 o
-4 -4 -10 1.389 -1.882 2.003 102.368 o
-4 -4 -9 2.644 2.124 1.719 138.045 o
-4 -4 -8 25.032 24.441 2.104 84.576 o
-4 -4 -7 53.446 53.970 2.477 54.887 o
-4 -4 -6 190.156 186.641 3.827 15.690 o
-4 -4 -5 55.551 59.760 2.065 71.404 o
-4 -4 -4 6.494 5.240 1.320 226.210 o
-4 -4 -3 11.196 9.647 1.582 155.183 o
-4 -4 -2 61.837 61.925 2.080 68.188 o
-4 -4 -1 11.216 11.110 1.424 188.321 o
-4 -3 -16 2.198 9.305 5.778 12.319 o
-4 -3 -15 19.640 24.740 4.508 19.919 o
-4 -3 -14 7.304 14.644 5.855 11.972 o
-4 -3 -13 4.076 4.876 2.508 64.959 o
-4 -3 -12 12.211 13.042 2.418 68.320 o
-4 -3 -11 3.306 3.054 2.010 100.973 o
-4 -3 -10 103.338 95.245 3.099 30.671 o
-4 -3 -9 12.122 11.139 2.303 75.281 o
-4 -3 -8 35.659 36.507 1.993 87.288 o
-4 -3 -7 209.445 208.618 3.607 15.268 o
-4 -3 -6 4.247 4.574 1.456 189.379 o
-4 -3 -5 24.167 23.971 1.459 161.116 o
-4 -3 -4 10.835 8.728 1.330 215.482 o
-4 -3 -3 115.704 112.114 2.317 40.611 o
-4 -3 -2 1.406 1.540 1.232 268.512 o
-4 -3 -1 28.114 30.748 1.583 134.712 o
-4 -2 -16 11.692 5.916 4.025 25.214 o
-4 -2 -15 3.826 5.258 3.159 41.072 o
-4 -2 -14 8.145 12.486 2.578 60.775 o
-4 -2 -13 3.747 4.276 2.516 64.566 o
-4 -2 -12 6.746 6.633 2.058 95.308 o
-4 -2 -11 3.354 3.328 2.121 90.755 o
-4 -2 -10 55.895 59.268 2.466 54.283 o
-4 -2 -9 22.240 24.852 1.985 94.866 o
-4 -2 -8 140.546 137.914 2.762 28.629 o
-4 -2 -7 109.729 103.005 2.850 33.209 o
-4 -2 -6 13.673 15.036 1.958 101.788 o
-4 -2 -5 23.004 21.359 1.314 194.726 o
-4 -2 -4 64.140 68.343 2.438 52.643 o
-4 -2 -3 247.362 241.743 3.075 14.598 o
-4 -2 -2 27.395 26.646 1.467 155.105 o
-4 -2 -1 162.809 158.238 2.545 27.090 o
-4 -1 -16 19.513 23.506 3.981 25.435 o
-4 -1 -15 17.410 20.553 3.301 36.805 o
-4 -1 -14 13.790 11.045 2.752 53.060 o
-4 -1 -13 6.589 3.053 3.393 35.568 o
-4 -1 -12 32.248 29.766 2.250 72.526 o
-4 -1 -11 7.994 7.144 1.867 114.851 o
-4 -1 -10 5.455 9.577 1.731 133.438 o
-4 -1 -9 9.875 12.460 1.620 148.360 o
-4 -1 -8 74.528 76.456 2.620 44.705 o
-4 -1 -7 68.683 69.464 2.776 42.256 o
-4 -1 -6 179.832 179.399 2.829 22.140 o
-4 -1 -5 382.824 370.687 4.001 7.066 o
-4 -1 -4 70.228 71.777 1.738 80.000 o
-4 -1 -3 75.763 73.107 1.762 75.722 o
-4 -1 -2 61.523 60.873 1.736 87.533 o
-4 -1 -1 18.656 18.254 1.140 257.368 o
-3 -11 -5 3.984 1.940 4.770 18.077 o
-3 -11 -4 2.982 8.143 6.175 10.787 o
-3 -11 -3 4.075 0.830 3.248 38.911 o
-3 -11 -2 7.424 11.570 4.151 23.746 o
-3 -11 -1 9.628 10.205 3.978 25.809 o
-3 -10 -9 9.802 16.663 5.989 11.431 o
-3 -10 -8 0.758 3.867 3.874 27.406 o
-3 -10 -7 15.477 18.169 6.409 9.970 o
-3 -10 -6 0.771 -1.810 3.560 32.482 o
-3 -10 -5 11.445 15.519 3.301 37.173 o
-3 -10 -4 22.035 22.854 2.906 46.658 o
-3 -10 -3 5.554 7.500 2.655 57.772 o
-3 -10 -2 3.369 6.201 2.695 56.292 o
-3 -10 -1 19.518 12.652 2.730 53.306 o
-3 -9 -11 5.800 9.497 3.973 25.945 o
-3 -9 -10 6.101 2.482 3.832 27.943 o
-3 -9 -9 66.960 65.172 4.551 18.205 o
-3 -9 -8 8.568 17.493 3.339 36.408 o
-3 -9 -7 24.468 25.185 2.654 55.031 o
-3 -9 -6 3.546 2.145 2.337 74.886 o
-3 -9 -5 19.752 18.727 2.556 60.111 o
-3 -9 -4 4.188 5.065 2.642 58.559 o
-3 -9 -3 58.488 62.631 2.984 39.118 o
-3 -9 -2 20.367 19.202 2.368 69.360 o
-3 -9 -1 16.341 15.050 2.268 76.431 o
-3 -8 -13 5.035 -2.171 4.437 20.887 o
-3 -8 -12 23.603 25.477 4.380 21.007 o
-3 -8 -11 1.273 2.552 2.845 50.767 o
-3 -8 -10 2.920 6.114 2.661 57.783 o
-3 -8 -9 4.734 4.608 2.617 59.627 o
-3 -8 -8 9.749 12.174 2.736 53.970 o
-3 -8 -7 48.273 49.341 2.870 43.770 o
-3 -8 -6 5.497 5.197 2.028 98.487 o
-3 -8 -5 19.861 19.960 2.131 84.585 o
-3 -8 -4 29.367 30.734 2.229 74.326 o
-3 -8 -3 50.707 54.283 2.561 52.398 o
-3 -8 -2 18.378 16.462 2.097 88.012 o
-3 -8 -1 42.266 47.629 2.554 54.666 o
-3 -7 -14 17.023 19.395 4.104 24.054 o
-3 -7 -13 1.655 -0.512 3.064 43.818 o
-3 -7 -12 0.498 -2.957 2.957 47.089 o
-3 -7 -11 15.947 15.337 2.576 59.887 o
-3 -7 -10 12.706 10.995 2.540 62.141 o
-3 -7 -9 37.959 41.360 2.628 53.150 o
-3 -7 -8 69.733 68.114 2.718 43.649 o
-3 -7 -7 8.319 8.690 1.829 119.075 o
-3 -7 -6 42.003 39.920 2.440 59.921 o
-3 -7 -5 24.087 26.818 2.088 85.704 o
-3 -7 -4 63.994 61.747 2.462 52.547 o
-3 -7 -3 49.598 48.936 2.332 62.013 o
-3 -7 -2 31.553 32.663 2.196 75.522 o
-3 -7 -1 43.213 42.973 2.192 71.208 o
-3 -6 -15 5.282 12.950 4.687 18.665 o
-3 -6 -14 10.487 16.031 3.113 41.748 o
-3 -6 -13 1.675 8.837 3.089 42.951 o
-3 -6 -12 3.904 8.934 2.758 53.655 o
-3 -6 -11 2.686 2.521 2.381 72.244 o
-3 -6 -10 28.815 31.140 2.247 73.362 o
-3 -6 -9 78.634 80.168 2.899 37.575 o
-3 -6 -8 73.791 71.506 2.653 44.389 o
-3 -6 -7 12.962 12.163 1.397 192.653 o
-3 -6 -6 137.800 134.338 2.629 30.703 o
-3 -6 -5 15.622 15.442 1.372 194.175 o
-3 -6 -4 169.230 163.330 2.716 24.673 o
-3 -6 -3 4.901 6.063 1.276 243.085 o
-3 -6 -2 59.021 59.208 2.077 69.717 o
-3 -6 -1 16.805 17.652 1.158 255.550 o
-3 -5 -16 5.248 10.678 4.191 23.335 o
-3 -5 -15 11.868 15.110 7.011 8.350 o
-3 -5 -14 4.366 -2.335 3.543 32.734 o
-3 -5 -13 2.434 2.201 2.645 58.653 o
-3 -5 -12 17.663 17.919 2.010 95.298 o
-3 -5 -11 6.609 10.184 2.034 97.110 o
-3 -5 -10 35.937 38.583 1.957 89.401 o
-3 -5 -9 7.925 7.770 1.558 162.728 o
-3 -5 -8 5.404 5.752 1.271 244.372 o
-3 -5 -7 86.029 86.411 1.999 59.333 o
-3 -5 -6 57.228 58.898 1.708 92.424 o
-3 -5 -5 502.348 488.321 4.386 4.557 o
-3 -5 -4 384.328 372.965 3.783 7.230 o
-3 -5 -3 8.796 8.819 1.016 357.166 o
-3 -5 -2 33.674 31.592 1.430 152.265 o
-3 -5 -1 45.385 44.809 1.579 116.145 o
-3 -4 -17 25.187 33.738 4.186 22.824 o
-3 -4 -16 13.184 18.540 3.401 34.924 o
-3 -4 -15 2.182 6.738 2.998 45.602 o
-3 -4 -14 7.909 5.558 2.819 51.242 o
-3 -4 -13 2.967 3.229 2.098 92.831 o
-3 -4 -12 12.151 9.021 1.748 128.162 o
-3 -4 -11 4.468 3.922 1.480 183.487 o
-3 -4 -10 7.201 7.703 1.428 192.723 o
-3 -4 -9 7.548 7.426 1.340 217.387 o
-3 -4 -8 362.138 345.065 3.585 8.148 o
-3 -4 -7 61.405 59.895 1.491 105.722 o
-3 -4 -6 34.595 36.391 1.367 158.762 o
-3 -4 -5 88.159 89.591 1.723 67.973 o
-3 -4 -4 9.233 6.711 0.932 419.235 o
-3 -4 -3 21.170 20.713 1.115 257.911 o
-3 -4 -2 58.243 58.675 1.504 107.599 o
-3 -4 -1 5.887 5.955 0.952 419.174 o
-3 -3 -18 1.831 4.167 6.600 9.450 o
-3 -3 -17 10.886 11.238 3.603 31.350 o
-3 -3 -16 12.604 17.094 3.187 39.734 o
-3 -3 -15 51.171 51.043 3.652 28.205 o
-3 -3 -14 10.261 8.192 2.195 83.220 o
-3 -3 -13 1.146 3.759 2.177 86.450 o
-3 -3 -12 2.255 3.457 1.713 138.878 o
-3 -3 -11 12.903 12.603 1.741 127.932 o
-3 -3 -10 15.713 16.044 1.609 145.388 o
-3 -3 -9 49.121 50.580 1.767 95.009 o
-3 -3 -8 36.420 37.139 1.556 128.973 o
-3 -3 -7 313.176 308.603 3.178 10.461 o
-3 -3 -6 86.499 86.034 1.564 76.222 o
-3 -3 -5 293.754 286.195 2.902 12.044 o
-3 -3 -4 93.936 93.571 1.706 65.273 o
-3 -3 -3 103.714 106.304 1.745 57.741 o
-3 -3 -2 30.391 32.011 1.238 192.862 o
-3 -3 -1 31.480 32.977 1.440 152.186 o
-3 -2 -18 16.037 21.237 3.769 28.437 o
-3 -2 -17 10.635 8.683 3.842 27.653 o
-3 -2 -16 0.698 2.858 3.054 44.090 o
-3 -2 -15 6.469 2.817 3.248 38.808 o
-3 -2 -14 10.805 12.319 2.251 78.795 o
-3 -2 -13 50.050 54.648 2.513 54.166 o
-3 -2 -12 2.983 4.298 1.635 151.701 o
-3 -2 -11 128.086 127.252 2.621 32.563 o
-3 -2 -10 41.565 40.484 1.535 125.828 o
-3 -2 -9 108.077 106.366 1.976 50.294 o
-3 -2 -8 11.172 10.493 1.075 314.216 o
-3 -2 -7 19.067 19.206 1.180 241.694 o
-3 -2 -6 281.758 278.365 4.019 10.253 o
-3 -2 -5 31.238 30.730 1.055 239.288 o
-3 -2 -4 254.619 250.856 2.825 14.783 o
-3 -2 -3 17.310 18.433 1.030 306.553 o
-3 -2 -2 114.545 116.133 1.824 50.577 o
-3 -2 -1 48.069 48.370 1.635 107.452 o
-3 -1 -18 3.398 4.276 4.324 21.983 o
-3 -1 -17 21.394 27.001 3.684 29.478 o
-3 -1 -16 6.537 7.718 2.946 46.979 o
-3 -1 -15 5.180 5.851 2.649 58.131 o
-3 -1 -14 0.452 2.496 1.970 105.795 o
-3 -1 -13 13.586 13.519 2.011 97.016 o
-3 -1 -12 32.887 34.721 1.910 95.221 o
-3 -1 -11 1.996 -0.464 1.453 193.690 o
-3 -1 -10 11.298 11.049 1.527 165.234 o
-3 -1 -9 87.624 83.338 2.164 53.991 o
-3 -1 -8 71.141 69.669 1.626 86.383 o
-3 -1 -7 3.026 3.621 1.119 319.151 o
-3 -1 -6 40.479 41.767 1.337 152.835 o
-3 -1 -5 219.528 216.395 2.246 20.413 o
-3 -1 -4 51.348 51.810 1.192 152.027 o
-3 -1 -3 249.264 247.258 2.758 15.373 o
-3 -1 -2 487.881 480.562 4.053 4.896 o
-3 -1 -1 136.850 139.874 1.838 41.259 o
-2 -12 -4 3.597 8.282 26.017 0.609 o
-2 -12 -3 3.490 19.132 5.870 11.913 o
-2 -12 -2 1.503 -1.343 3.782 28.781 o
-2 -12 -1 0.344 4.078 4.355 21.700 o
-2 -11 -8 10.100 16.314 4.848 17.395 o
-2 -11 -7 0.253 -1.214 5.955 11.616 o
-2 -11 -6 13.254 11.351 3.895 26.835 o
-2 -11 -5 2.122 10.595 3.807 28.305 o
-2 -11 -4 5.275 -1.598 3.367 36.213 o
-2 -11 -3 12.384 20.627 3.474 33.495 o
-2 -11 -2 17.756 17.339 3.365 35.503 o
-2 -11 -1 4.870 4.160 4.362 21.587 o
-2 -10 -11 11.529 19.260 5.342 14.331 o
-2 -10 -10 3.346 -1.176 5.819 12.156 o
-2 -10 -9 5.234 5.897 3.215 39.598 o
-2 -10 -8 7.110 8.891 3.032 44.313 o
-2 -10 -7 35.074 35.648 5.665 12.555 o
-2 -10 -6 16.482 14.946 3.092 42.004 o
-2 -10 -5 11.181 15.040 3.946 26.156 o
-2 -10 -4 22.218 26.818 3.067 41.946 o
-2 -10 -3 27.938 32.681 2.904 45.789 o
-2 -10 -2 0.202 6.402 2.285 78.509 o
-2 -10 -1 5.291 6.202 2.143 88.310 o
-2 -9 -13 3.181 -4.880 4.928 16.948 o
-2 -9 -12 11.797 7.087 3.947 26.204 o
-2 -9 -11 6.708 6.621 3.363 36.145 o
-2 -9 -10 9.015 8.232 2.859 49.670 o
-2 -9 -9 12.927 13.983 2.821 50.522 o
-2 -9 -8 0.103 1.444 2.340 75.158 o
-2 -9 -7 36.581 44.826 2.719 49.959 o
-2 -9 -6 49.587 52.059 2.679 48.915 o
-2 -9 -5 35.395 37.529 2.376 64.394 o
-2 -9 -4 13.382 14.043 1.976 100.330 o
-2 -9 -3 15.739 16.201 1.980 98.847 o
-2 -9 -2 27.832 29.893 1.939 95.856 o
-2 -9 -1 87.445 94.412 2.731 38.810 o
-2 -8 -15 4.615 -0.027 6.974 8.463 o
-2 -8 -14 1.607 1.951 4.067 24.875 o
-2 -8 -13 7.552 11.643 2.964 46.258 o
-2 -8 -12 4.860 6.702 2.649 58.112 o
-2 -8 -11 3.388 1.449 2.385 71.998 o
-2 -8 -10 0.957 0.848 2.512 65.192 o
-2 -8 -9 3.738 -0.349 1.829 122.072 o
-2 -8 -8 1.020 0.557 1.968 106.118 o
-2 -8 -7 25.833 24.463 2.038 89.336 o
-2 -8 -6 23.637 23.402 1.791 113.736 o
-2 -8 -5 4.367 6.233 1.510 175.812 o
-2 -8 -4 11.579 12.382 1.381 198.209 o
-2 -8 -3 119.644 119.260 2.443 37.061 o
-2 -8 -2 41.407 44.439 1.825 96.069 o
-2 -8 -1 59.821 60.584 2.075 69.326 o
-2 -7 -16 9.939 15.911 4.204 23.086 o
-2 -7 -15 4.250 3.280 3.514 33.238 o
-2 -7 -14 11.781 7.457 2.769 52.717 o
-2 -7 -13 9.727 11.447 2.437 67.695 o
-2 -7 -12 8.592 5.110 2.540 62.913 o
-2 -7 -11 29.239 28.273 2.306 70.219 o
-2 -7 -10 39.403 37.838 2.138 76.136 o
-2 -7 -9 28.113 24.441 1.835 106.637 o
-2 -7 -8 43.830 42.464 1.913 88.595 o
-2 -7 -7 107.286 103.176 2.409 41.280 o
-2 -7 -6 50.449 50.039 1.933 82.738 o
-2 -7 -5 66.191 64.969 2.135 63.848 o
-2 -7 -4 204.689 208.387 3.175 17.408 o
-2 -7 -3 46.489 49.100 1.856 90.036 o
-2 -7 -2 34.800 37.191 1.552 130.899 o
-2 -7 -1 2.169 2.112 1.076 348.155 o
-2 -6 -17 8.081 11.346 4.634 19.075 o
-2 -6 -16 8.378 11.952 4.083 24.514 o
-2 -6 -15 1.048 -0.924 4.023 25.447 o
-2 -6 -14 17.573 19.623 2.663 55.797 o
-2 -6 -13 8.182 5.408 2.099 91.496 o
-2 -6 -12 12.032 13.752 2.026 96.009 o
-2 -6 -11 18.234 23.367 1.947 99.975 o
-2 -6 -10 78.565 75.785 2.671 42.848 o
-2 -6 -9 17.128 17.433 1.355 195.181 o
-2 -6 -8 139.653 138.212 2.667 29.789 o
-2 -6 -7 15.412 15.910 1.117 276.860 o
-2 -6 -6 48.298 47.699 1.585 112.208 o
-2 -6 -5 199.281 195.926 2.752 20.358 o
-2 -6 -4 155.772 151.855 2.293 30.878 o
-2 -6 -3 44.895 44.792 1.674 107.180 o
-2 -6 -2 281.030 269.599 2.871 12.972 o
-2 -6 -1 142.275 138.958 1.877 39.550 o
-2 -5 -18 2.653 3.479 4.376 21.473 o
-2 -5 -17 7.708 8.435 3.567 32.112 o
-2 -5 -16 18.944 21.100 3.856 27.120 o
-2 -5 -15 0.823 -2.890 2.890 49.283 o
-2 -5 -14 6.787 6.575 2.165 86.306 o
-2 -5 -13 10.289 5.739 1.876 113.220 o
-2 -5 -12 29.866 32.663 1.952 93.371 o
-2 -5 -11 25.368 26.410 1.881 102.854 o
-2 -5 -10 149.119 142.208 2.717 27.895 o
-2 -5 -9 321.565 316.583 3.822 9.084 o
-2 -5 -8 225.336 221.223 2.657 17.983 o
-2 -5 -7 32.706 34.186 1.202 194.963 o
-2 -5 -6 84.045 80.232 1.436 85.458 o
-2 -5 -5 98.559 98.269 1.489 69.718 o
-2 -5 -4 169.899 162.319 2.079 30.174 o
-2 -5 -3 219.072 213.455 2.381 19.955 o
-2 -5 -2 13.915 13.725 0.807 479.528 o
-2 -5 -1 204.030 196.821 2.169 23.178 o
-2 -4 -18 7.074 12.301 3.874 27.237 o
-2 -4 -17 0.362 -1.211 2.933 47.874 o
-2 -4 -16 17.900 16.797 3.215 38.811 o
-2 -4 -15 25.124 29.870 3.312 35.952 o
-2 -4 -14 25.630 25.244 2.218 76.580 o
-2 -4 -13 18.583 17.963 1.627 139.868 o
-2 -4 -12 85.683 84.687 2.212 52.868 o
-2 -4 -11 54.818 53.480 1.888 82.989 o
-2 -4 -10 0.463 1.392 0.993 414.328 o
-2 -4 -9 6.378 6.558 1.009 373.658 o
-2 -4 -8 7.248 6.617 0.895 461.337 o
-2 -4 -7 45.682 46.126 1.160 170.041 o
-2 -4 -6 72.576 71.829 1.344 102.635 o
-2 -4 -5 86.260 86.452 1.402 83.692 o
-2 -4 -4 525.679 515.204 4.522 4.190 o
-2 -4 -3 774.342 781.674 5.738 2.056 o
-2 -4 -2 7.964 8.153 0.710 672.592 o
-2 -4 -1 73.261 70.846 1.168 115.075 o
-2 -3 -19 6.736 9.930 4.877 17.247 o
-2 -3 -18 22.206 14.656 3.665 29.950 o
-2 -3 -17 0.926 1.790 2.869 49.972 o
-2 -3 -16 7.405 7.519 2.769 53.051 o
-2 -3 -15 51.134 52.416 2.883 42.908 o
-2 -3 -14 6.842 5.486 1.690 140.140 o
-2 -3 -13 61.537 64.214 2.230 61.376 o
-2 -3 -12 4.530 6.020 1.229 261.580 o
-2 -3 -11 35.295 37.050 1.523 134.345 o
-2 -3 -10 75.192 76.236 1.710 77.817 o
-2 -3 -9 136.217 132.769 2.110 38.055 o
-2 -3 -8 98.333 99.486 1.664 63.628 o
-2 -3 -7 171.651 171.012 1.968 30.257 o
-2 -3 -6 178.689 172.316 1.994 28.916 o
-2 -3 -5 163.813 166.004 1.721 34.295 o
-2 -3 -4 24.626 24.865 0.874 341.584 o
-2 -3 -3 143.630 141.371 1.600 42.935 o
-2 -3 -2 794.993 809.928 5.986 1.937 o
-2 -3 -1 938.712 939.298 6.556 1.450 o
-2 -2 -19 0.139 4.413 4.603 19.423 o
-2 -2 -18 7.422 9.463 3.122 41.789 o
-2 -2 -17 32.374 33.380 3.034 41.799 o
-2 -2 -16 31.771 33.477 2.798 48.641 o
-2 -2 -15 36.272 39.608 2.654 52.579 o
-2 -2 -14 51.362 55.263 3.311 33.523 o
-2 -2 -13 27.376 27.559 1.813 108.495 o
-2 -2 -12 14.536 16.206 1.167 258.514 o
-2 -2 -11 17.984 18.109 1.122 265.835 o
-2 -2 -10 75.186 74.031 1.584 85.083 o
-2 -2 -9 25.087 24.384 1.127 240.249 o
-2 -2 -8 29.560 30.233 1.301 181.966 o
-2 -2 -7 248.597 246.144 4.218 11.184 o
-2 -2 -6 329.469 333.684 2.802 10.152 o
-2 -2 -5 363.616 355.691 3.167 8.482 o
-2 -2 -4 9.846 10.161 0.559 913.640 o
-2 -2 -3 8.196 8.464 0.522 1071.060 o
-2 -2 -2 613.627 624.065 4.239 3.295 o
-2 -2 -1 183.572 182.806 1.769 29.190 o
-2 -1 -19 9.309 11.500 3.429 34.633 o
-2 -1 -18 1.452 0.869 3.053 44.137 o
-2 -1 -17 5.206 4.884 2.688 56.505 o
-2 -1 -16 33.518 36.434 2.648 53.389 o
-2 -1 -15 25.220 28.817 2.411 65.404 o
-2 -1 -14 6.580 8.738 1.898 111.364 o
-2 -1 -13 36.525 38.906 2.016 84.849 o
-2 -1 -12 39.645 37.089 1.479 136.184 o
-2 -1 -11 55.828 56.146 1.602 102.225 o
-2 -1 -10 13.425 15.661 1.008 335.220 o
-2 -1 -9 68.964 68.445 1.450 99.546 o
-2 -1 -8 164.447 162.810 1.949 32.221 o
-2 -1 -7 530.966 533.549 4.127 4.217 o
-2 -1 -6 333.723 331.060 2.864 9.978 o
-2 -1 -5 303.036 303.621 2.518 12.078 o
-2 -1 -4 437.855 437.452 3.264 6.227 o
-2 -1 -3 243.757 251.410 2.052 17.864 o
-2 -1 -2 37.756 37.398 0.742 304.630 o
-2 -1 -1 260.176 257.816 2.022 16.594 o
-1 -12 -6 4.762 -1.845 4.193 23.383 o
-1 -12 -5 5.928 7.634 3.940 26.398 o
-1 -12 -4 1.036 -3.592 4.453 20.764 o
-1 -12 -3 1.788 -0.193 4.050 25.095 o
-1 -12 -2 1.892 4.783 3.730 29.545 o
-1 -12 -1 43.483 44.729 3.777 26.980 o
-1 -11 -10 5.899 9.264 9.688 4.385 o
-1 -11 -9 5.474 7.492 7.773 6.810 o
-1 -11 -8 5.089 -1.942 4.025 25.362 o
-1 -11 -7 1.347 8.585 3.764 28.988 o
-1 -11 -6 19.363 26.790 3.810 27.677 o
-1 -11 -5 15.329 21.461 3.526 32.423 o
-1 -11 -4 9.657 7.445 2.973 45.973 o
-1 -11 -3 6.185 7.619 2.560 62.020 o
-1 -11 -2 19.680 20.419 2.996 44.262 o
-1 -11 -1 4.475 0.654 2.489 66.076 o
-1 -10 -12 10.148 11.294 4.255 22.569 o
-1 -10 -11 1.688 -3.041 3.446 34.654 o
-1 -10 -10 4.909 6.588 3.278 38.089 o
-1 -10 -9 0.654 3.085 3.098 42.840 o
-1 -10 -8 7.002 7.091 2.933 47.369 o
-1 -10 -7 15.245 18.730 2.728 53.510 o
-1 -10 -6 5.979 6.376 2.990 45.673 o
-1 -10 -5 9.287 6.548 2.061 94.503 o
-1 -10 -4 49.862 50.149 2.668 49.380 o
-1 -10 -3 45.222 52.209 2.519 55.064 o
-1 -10 -2 7.986 4.748 1.905 110.790 o
-1 -10 -1 22.691 24.932 2.232 76.373 o
-1 -9 -14 2.664 14.437 5.376 14.213 o
-1 -9 -13 3.014 -2.338 3.501 33.547 o
-1 -9 -12 1.614 -1.220 3.444 34.696 o
-1 -9 -11 23.816 23.341 2.671 54.555 o
-1 -9 -10 35.969 39.432 2.733 49.898 o
-1 -9 -9 46.895 47.703 2.808 45.720 o
-1 -9 -8 17.879 17.289 1.951 100.748 o
-1 -9 -7 3.467 3.584 1.875 115.790 o
-1 -9 -6 1.412 0.027 1.770 130.985 o
-1 -9 -5 15.308 14.885 2.034 94.262 o
-1 -9 -4 1.503 1.602 1.603 159.305 o
-1 -9 -3 26.816 28.495 1.793 110.623 o
-1 -9 -2 57.072 56.025 2.035 73.074 o
-1 -9 -1 28.179 26.453 1.601 133.880 o
-1 -8 -15 0.094 -0.799 3.111 42.572 o
-1 -8 -14 8.477 12.009 3.827 27.871 o
-1 -8 -13 8.372 11.304 2.794 51.910 o
-1 -8 -12 0.537 -0.547 2.269 79.940 o
-1 -8 -11 75.734 77.073 3.102 34.258 o
-1 -8 -10 20.733 20.821 2.041 91.222 o
-1 -8 -9 6.816 4.913 1.564 163.174 o
-1 -8 -8 29.922 37.570 1.945 92.965 o
-1 -8 -7 4.414 3.801 1.475 184.927 o
-1 -8 -6 24.982 23.974 1.538 146.884 o
-1 -8 -5 44.464 44.440 1.805 96.092 o
-1 -8 -4 58.882 58.967 1.724 90.307 o
-1 -8 -3 323.203 318.374 3.333 9.768 o
-1 -8 -2 66.211 64.108 1.691 86.909 o
-1 -8 -1 0.784 0.506 0.904 499.127 o
-1 -7 -17 10.930 17.514 4.488 20.261 o
-1 -7 -16 22.509 32.385 3.792 27.755 o
-1 -7 -15 1.365 2.438 2.738 54.811 o
-1 -7 -14 3.657 4.233 2.439 68.706 o
-1 -7 -13 21.837 24.144 2.232 76.705 o
-1 -7 -12 30.162 27.660 1.929 96.263 o
-1 -7 -11 2.609 4.145 1.766 130.466 o
-1 -7 -10 83.975 83.550 2.582 43.460 o
-1 -7 -9 32.457 34.466 1.707 115.073 o
-1 -7 -8 23.527 23.958 1.606 137.561 o
-1 -7 -7 61.128 60.761 1.887 78.599 o
-1 -7 -6 2.074 0.913 1.101 334.507 o
-1 -7 -5 75.871 71.781 1.708 78.668 o
-1 -7 -4 30.758 32.832 1.351 168.493 o
-1 -7 -3 110.246 110.104 1.843 52.352 o
-1 -7 -2 111.595 111.428 1.786 53.105 o
-1 -7 -1 69.347 67.519 1.511 95.433 o
-1 -6 -18 2.091 0.745 3.977 26.013 o
-1 -6 -17 5.558 6.919 3.741 29.276 o
-1 -6 -16 9.883 11.069 3.153 40.845 o
-1 -6 -15 5.979 6.164 2.714 55.336 o
-1 -6 -14 14.982 13.514 2.351 71.708 o
-1 -6 -13 24.384 26.839 2.017 91.139 o
-1 -6 -12 18.718 15.999 1.720 126.963 o
-1 -6 -11 52.682 56.125 2.083 72.042 o
-1 -6 -10 52.072 52.438 2.053 74.536 o
-1 -6 -9 108.359 110.506 2.255 43.454 o
-1 -6 -8 46.324 45.493 1.653 107.942 o
-1 -6 -7 19.836 18.578 1.217 228.682 o
-1 -6 -6 9.184 8.278 0.951 401.719 o
-1 -6 -5 24.138 25.479 1.110 246.438 o
-1 -6 -4 47.634 46.839 1.364 137.719 o
-1 -6 -3 167.540 163.895 2.103 30.182 o
-1 -6 -2 27.408 26.930 1.002 272.960 o
-1 -6 -1 96.501 95.959 1.560 68.793 o
-1 -5 -18 7.504 0.129 3.903 26.937 o
-1 -5 -17 6.050 5.511 2.887 48.995 o
-1 -5 -16 19.001 18.092 2.768 51.710 o
-1 -5 -15 32.595 37.807 2.575 56.180 o
-1 -5 -14 2.623 1.221 2.248 81.084 o
-1 -5 -13 74.117 72.160 2.700 43.124 o
-1 -5 -12 59.078 56.545 2.191 64.772 o
-1 -5 -11 4.221 7.167 1.377 210.050 o
-1 -5 -10 97.631 96.418 2.230 47.997 o
-1 -5 -9 71.916 69.929 1.958 68.780 o
-1 -5 -8 25.077 25.987 1.306 190.378 o
-1 -5 -7 48.287 49.062 1.405 130.805 o
-1 -5 -6 16.314 17.499 1.029 311.581 o
-1 -5 -5 35.758 36.804 1.185 190.830 o
-1 -5 -4 103.535 102.250 1.585 63.337 o
-1 -5 -3 193.344 193.139 1.958 25.854 o
-1 -5 -2 742.748 735.121 5.073 2.312 o
-1 -5 -1 82.723 81.612 1.267 94.923 o
-1 -4 -19 11.400 11.117 3.829 27.790 o
-1 -4 -18 3.658 7.150 3.876 27.317 o
-1 -4 -17 7.498 10.874 2.535 62.963 o
-1 -4 -16 17.451 14.870 2.778 51.642 o
-1 -4 -15 16.913 15.332 2.107 87.742 o
-1 -4 -14 5.842 4.238 1.780 127.268 o
-1 -4 -13 7.796 6.173 1.517 171.882 o
-1 -4 -12 65.464 66.243 2.057 67.295 o
-1 -4 -11 398.532 396.235 4.071 6.541 o
-1 -4 -10 211.849 206.625 2.836 18.614 o
-1 -4 -9 49.214 48.834 1.602 109.472 o
-1 -4 -8 67.262 66.683 1.501 97.922 o
-1 -4 -7 51.934 51.770 1.404 125.902 o
-1 -4 -6 45.069 45.912 1.113 179.219 o
-1 -4 -5 26.200 26.632 0.866 334.101 o
-1 -4 -4 11.495 12.715 0.748 562.645 o
-1 -4 -3 134.692 133.304 1.401 49.851 o
-1 -4 -2 628.337 634.291 4.322 3.163 o
-1 -4 -1 407.172 405.404 2.871 7.293 o
-1 -3 -19 16.944 18.179 3.458 33.678 o
-1 -3 -18 4.270 -2.994 2.994 45.777 o
-1 -3 -17 6.206 1.522 2.798 52.243 o
-1 -3 -16 30.372 29.714 2.377 66.087 o
-1 -3 -15 24.115 25.961 2.110 84.179 o
-1 -3 -14 32.757 36.641 2.068 82.886 o
-1 -3 -13 81.683 83.063 2.227 53.633 o
-1 -3 -12 48.883 50.517 1.757 95.916 o
-1 -3 -11 164.774 158.431 2.185 30.202 o
-1 -3 -10 23.753 25.048 1.125 243.243 o
-1 -3 -9 4.865 5.392 0.813 568.889 o
-1 -3 -8 129.492 128.424 1.841 44.393 o
-1 -3 -7 87.605 86.984 1.514 77.560 o
-1 -3 -6 260.472 264.876 2.113 16.085 o
-1 -3 -5 432.229 439.385 3.112 6.391 o
-1 -3 -4 3.380 3.006 0.431 1827.690 o
-1 -3 -3 561.861 569.768 3.624 3.989 o
-1 -3 -2 1378.420 1401.890 8.273 0.711 o
-1 -3 -1 33.505 33.139 0.676 364.313 o
-1 -2 -20 8.243 1.855 4.567 19.676 o
-1 -2 -19 6.285 7.959 3.165 40.769 o
-1 -2 -18 11.552 14.409 3.052 43.383 o
-1 -2 -17 12.385 15.439 2.394 69.456 o
-1 -2 -16 26.375 28.991 2.400 65.749 o
-1 -2 -15 95.463 97.914 2.900 34.444 o
-1 -2 -14 16.612 21.259 1.957 99.934 o
-1 -2 -13 85.737 82.717 2.026 59.111 o
-1 -2 -12 235.838 229.408 2.719 16.793 o
-1 -2 -11 206.710 203.322 2.365 21.526 o
-1 -2 -10 19.742 20.077 0.976 321.122 o
-1 -2 -9 8.798 9.042 0.768 578.890 o
-1 -2 -8 77.385 77.574 1.220 104.081 o
-1 -2 -7 202.023 205.463 1.824 24.857 o
-1 -2 -6 581.756 578.864 3.869 3.734 o
-1 -2 -5 577.950 586.638 3.419 3.851 o
-1 -2 -4 313.225 319.021 2.069 12.085 o
-1 -2 -3 1190.240 1213.500 6.309 0.973 o
-1 -2 -2 1011.350 1020.920 4.736 1.373 o
-1 -2 -1 370.909 385.539 1.971 9.094 o
-1 -1 -20 13.958 20.100 4.315 21.834 o
-1 -1 -19 15.652 16.834 3.129 41.033 o
-1 -1 -18 20.920 22.473 3.022 43.377 o
-1 -1 -17 0.916 1.212 2.262 80.296 o
-1 -1 -16 28.314 28.049 2.316 69.906 o
-1 -1 -15 24.786 25.515 1.993 93.159 o
-1 -1 -14 16.087 17.807 1.516 160.981 o
-1 -1 -13 36.676 35.234 1.401 151.369 o
-1 -1 -12 48.715 48.181 1.472 123.315 o
-1 -1 -11 10.769 11.379 0.942 394.970 o
-1 -1 -10 235.209 234.128 2.505 17.486 o
-1 -1 -9 84.434 82.960 1.423 85.009 o
-1 -1 -8 251.683 255.343 2.245 16.574 o
-1 -1 -7 338.884 344.096 2.712 9.833 o
-1 -1 -6 204.311 205.554 1.687 25.321 o
-1 -1 -5 223.690 226.196 1.614 22.274 o
-1 -1 -4 639.218 642.934 3.316 3.280 o
-1 -1 -3 653.304 653.667 3.156 3.199 o
-1 -1 -2 3864.310 3787.750 24.601 0.101 o
-1 -1 -1 3380.070 3300.960 14.887 0.142 o
0 0 4 102.031 100.995 1.117 80.182 o
0 0 6 713.893 726.760 6.706 2.195 o
0 0 8 1387.690 1412.170 13.424 0.589 o
0 0 10 262.981 261.927 4.140 10.740 o
0 0 12 41.958 39.994 2.325 65.138 o
0 0 14 132.820 128.588 3.614 21.540 o
0 0 16 0.064 -0.412 2.438 69.314 o
0 0 18 5.980 -5.462 5.462 13.786 o
0 0 20 10.731 14.633 8.359 5.882 o
0 1 2 1108.720 1157.950 11.482 0.902 o
0 1 3 25.304 25.525 0.315 738.614 o
0 1 4 4727.900 4733.680 21.801 0.073 o
0 1 5 24.888 25.535 0.476 607.596 o
0 1 6 1840.040 1853.360 10.151 0.415 o
0 1 7 27.539 27.317 0.648 442.259 o
0 1 8 104.336 104.767 1.276 72.145 o
0 1 9 136.820 137.566 1.808 42.008 o
0 1 10 0.472 -0.009 0.934 470.490 o
0 1 11 157.429 157.662 2.280 30.366 o
0 1 12 14.573 13.645 1.146 269.665 o
0 1 13 847.176 836.978 7.659 1.611 o
0 1 14 92.161 93.279 2.553 41.878 o
0 1 15 47.153 47.387 2.126 72.961 o
0 1 16 1.916 1.724 1.808 125.136 o
0 1 17 1.605 0.880 1.898 113.900 o
0 1 18 3.514 0.611 2.541 63.524 o
0 1 19 2.007 4.481 3.428 34.962 o
0 1 20 6.882 10.528 4.312 22.026 o
0 2 0 2538.360 2579.880 15.939 0.225 o
0 2 1 580.256 625.620 2.935 3.833 o
0 2 2 4862.780 4845.440 26.748 0.068 o
0 2 3 931.839 960.216 4.452 1.587 o
0 2 4 1804.530 1822.520 8.362 0.447 o
0 2 5 14.474 14.932 0.462 945.289 o
0 2 6 0.719 1.203 0.411 2299.250 o
0 2 7 4.927 4.887 0.484 1391.190 o
0 2 8 0.019 -0.106 0.488 1728.620 o
0 2 9 138.392 136.194 1.887 40.591 o
0 2 10 357.685 347.781 3.258 8.604 o
0 2 11 232.120 227.260 2.681 17.243 o
0 2 12 41.486 41.055 1.443 137.140 o
0 2 13 21.482 21.863 1.509 155.742 o
0 2 14 78.680 79.635 2.361 50.693 o
0 2 15 32.279 35.251 1.932 93.550 o
0 2 16 4.185 8.138 1.934 108.163 o
0 2 17 0.023 1.196 2.417 70.464 o
0 2 18 12.960 17.549 2.614 58.421 o
0 2 19 2.310 6.861 3.117 42.201 o
0 2 20 5.707 7.924 3.805 28.296 o
0 3 1 1065.470 1112.320 5.131 1.210 o
0 3 2 638.116 659.369 3.275 3.244 o
0 3 3 800.212 825.484 4.310 2.077 o
0 3 4 320.076 327.424 2.223 11.418 o
0 3 5 646.178 655.284 4.404 2.998 o
0 3 6 784.436 808.925 5.053 2.067 o
0 3 7 84.177 83.178 1.190 97.313 o
0 3 8 647.942 655.237 4.840 2.897 o
0 3 9 923.178 916.692 6.491 1.496 o
0 3 10 3.810 3.988 0.795 605.900 o
0 3 11 66.002 66.154 1.611 91.496 o
0 3 12 63.361 59.280 1.559 99.208 o
0 3 13 194.323 185.751 2.966 19.907 o
0 3 14 1.044 2.415 1.359 220.926 o
0 3 15 59.170 63.428 2.741 44.919 o
0 3 16 0.006 0.641 1.881 116.360 o
0 3 17 0.462 1.552 2.870 49.959 o
0 3 18 4.408 0.620 2.719 55.459 o
0 3 19 0.367 1.600 3.256 38.816 o
0 3 20 0.027 10.398 4.010 25.550 o
0 4 0 1851.190 1888.330 15.126 0.364 o
0 4 1 69.384 67.332 0.861 148.559 o
0 4 2 2515.350 2501.310 13.947 0.227 o
0 4 3 21.448 20.666 0.610 563.129 o
0 4 4 151.771 156.279 1.598 39.156 o
0 4 5 1329.430 1339.200 9.026 0.738 o
0 4 6 9.812 10.355 0.669 701.016 o
0 4 7 139.780 135.741 1.777 41.981 o
0 4 8 416.963 413.327 3.775 6.370 o
0 4 9 54.748 56.131 1.476 113.978 o
0 4 10 10.407 9.986 0.963 384.598 o
0 4 11 9.547 9.039 1.183 269.341 o
0 4 12 19.973 22.266 1.321 196.707 o
0 4 13 170.005 163.299 2.980 22.572 o
0 4 14 0.197 -1.573 1.573 166.333 o
0 4 15 2.089 1.430 1.897 113.798 o
0 4 16 15.187 14.403 2.297 74.857 o
0 4 17 0.441 1.237 2.250 81.221 o
0 4 18 20.161 12.769 2.987 44.761 o
0 4 19 9.449 5.710 3.501 33.312 o
0 5 1 97.565 99.429 1.156 82.250 o
0 5 2 445.189 444.275 3.180 6.110 o
0 5 3 0.932 1.148 0.510 1513.570 o
0 5 4 110.733 112.029 1.508 60.460 o
0 5 5 181.771 180.990 2.069 27.323 o
0 5 6 69.922 67.891 1.430 100.416 o
0 5 7 99.953 97.628 1.650 63.800 o
0 5 8 3.198 3.595 0.940 445.493 o
0 5 9 0.059 -0.923 0.923 483.382 o
0 5 10 65.503 64.551 1.741 84.101 o
0 5 11 59.824 57.902 1.850 82.038 o
0 5 12 14.766 16.860 1.412 184.461 o
0 5 13 2.664 4.348 1.494 181.404 o
0 5 14 0.677 3.027 1.724 137.770 o
0 5 15 26.832 26.593 2.201 77.209 o
0 5 16 30.334 30.730 2.948 44.387 o
0 5 17 41.115 41.375 3.265 35.588 o
0 5 18 0.587 -0.189 2.966 46.813 o
0 5 19 3.439 -3.559 3.559 32.448 o
0 6 0 37.280 40.605 1.659 115.191 o
0 6 1 7.774 7.354 0.702 692.841 o
0 6 2 121.317 117.075 1.703 51.011 o
0 6 3 369.478 373.508 3.788 7.500 o
0 6 4 348.291 346.473 3.884 8.075 o
0 6 5 11.429 11.864 0.878 439.461 o
0 6 6 28.415 26.402 1.234 201.919 o
0 6 7 25.179 24.459 1.204 217.263 o
0 6 8 36.570 36.413 1.452 143.323 o
0 6 9 7.051 9.157 1.137 295.028 o
0 6 10 5.115 5.483 1.288 238.779 o
0 6 11 25.719 25.400 1.655 128.577 o
0 6 12 78.071 78.123 2.341 51.610 o
0 6 13 11.221 13.025 1.617 147.932 o
0 6 14 17.529 15.091 1.867 109.870 o
0 6 15 29.979 30.129 2.541 58.547 o
0 6 16 50.061 49.919 3.118 37.616 o
0 6 17 0.479 -0.550 3.337 36.975 o
0 6 18 4.195 0.477 3.900 27.021 o
0 7 1 390.992 378.020 3.572 7.263 o
0 7 2 163.529 157.403 2.135 30.952 o
0 7 3 1.174 0.104 0.724 771.421 o
0 7 4 58.073 56.582 1.414 116.601 o
0 7 5 25.663 26.333 1.098 245.827 o
0 7 6 8.897 8.601 1.084 318.081 o
0 7 7 32.886 36.017 1.451 147.324 o
0 7 8 23.854 24.986 1.419 168.590 o
0 7 9 50.449 51.909 1.933 82.344 o
0 7 10 29.709 30.042 1.549 138.571 o
0 7 11 8.347 7.508 1.539 166.309 o
0 7 12 4.021 3.066 1.771 129.512 o
0 7 13 1.826 0.646 1.998 102.716 o
0 7 14 1.146 -0.302 2.080 95.037 o
0 7 15 17.738 15.338 3.179 39.725 o
0 7 16 4.673 1.098 3.600 31.688 o
0 7 17 0.768 9.496 4.749 18.233 o
0 8 0 88.719 90.232 2.367 47.203 o
0 8 1 26.677 25.532 1.166 223.732 o
0 8 2 22.450 24.249 1.290 199.509 o
0 8 3 30.086 30.671 1.553 137.437 o
0 8 4 3.519 6.054 1.236 260.411 o
0 8 5 16.538 14.861 1.402 186.089 o
0 8 6 5.668 4.096 1.386 207.346 o
0 8 7 17.159 13.021 1.718 128.943 o
0 8 8 2.106 -0.516 1.747 134.268 o
0 8 9 61.483 63.897 2.322 57.816 o
0 8 10 85.275 85.121 2.876 36.900 o
0 8 11 93.149 94.810 3.114 31.485 o
0 8 12 47.387 52.819 2.607 51.512 o
0 8 13 2.689 4.255 2.190 85.219 o
0 8 14 0.129 1.908 3.336 36.996 o
0 8 15 0.002 1.566 4.367 21.599 o
0 8 16 6.731 6.715 4.608 19.323 o
0 9 1 72.331 71.000 2.660 44.495 o
0 9 2 36.450 38.043 1.929 91.460 o
0 9 3 135.543 123.772 2.867 28.792 o
0 9 4 6.633 6.338 1.710 136.868 o
0 9 5 1.859 1.267 1.731 136.660 o
0 9 6 3.527 6.042 1.643 149.640 o
0 9 7 3.481 4.635 1.930 109.224 o
0 9 8 3.119 2.075 1.786 127.744 o
0 9 9 0.118 3.249 2.016 101.075 o
0 9 10 0.451 6.753 2.200 84.570 o
0 9 11 1.347 3.679 2.189 85.538 o
0 9 12 51.560 58.433 3.056 38.431 o
0 9 13 36.810 37.402 3.805 26.995 o
0 9 14 5.086 8.899 4.251 22.693 o
0 10 0 49.817 55.555 3.907 24.884 o
0 10 1 139.158 133.128 3.652 20.727 o
0 10 2 14.786 17.202 2.231 78.944 o
0 10 3 45.931 44.589 2.536 54.974 o
0 10 4 4.032 6.582 2.206 83.583 o
0 10 5 1.517 -1.599 2.014 101.240 o
0 10 6 0.020 2.015 1.924 111.073 o
0 10 7 2.553 -1.902 2.103 92.697 o
0 10 8 2.002 4.588 2.841 50.841 o
0 10 9 3.131 5.124 2.275 78.875 o
0 10 10 57.428 62.383 3.172 35.346 o
0 10 11 30.048 37.859 3.043 41.561 o
0 10 12 22.953 30.030 5.767 12.220 o
0 10 13 0.424 0.233 11.533 3.097 o
0 11 1 52.451 57.320 4.101 22.634 o
0 11 2 0.000 -0.984 3.015 45.310 o
0 11 3 35.525 32.384 3.178 38.124 o
0 11 4 3.112 7.203 3.462 34.212 o
0 11 5 0.002 0.660 2.929 47.989 o
0 11 6 2.569 0.294 2.891 49.158 o
0 11 7 0.470 0.063 2.990 46.065 o
0 11 8 7.873 9.457 2.899 48.360 o
0 11 9 0.121 10.963 3.267 38.439 o
0 11 10 7.837 6.793 3.994 25.660 o
0 12 0 28.026 37.647 4.584 19.053 o
0 12 1 46.754 45.913 3.626 28.918 o
0 12 2 0.876 4.139 3.451 34.524 o
0 12 3 10.037 8.255 4.115 24.144 o
0 12 4 0.077 -0.285 3.350 36.704 o
0 12 5 2.299 -2.113 3.582 32.060 o
0 12 6 0.580 5.948 3.919 26.778 o
0 12 7 3.246 2.387 6.264 10.489 o
1 0 1 0.464 0.762 0.157 13201.900 o
1 0 2 46.423 48.555 0.448 311.210 o
1 0 3 48.367 47.726 0.437 304.771 o
1 0 4 207.718 217.292 1.380 25.646 o
1 0 5 79.110 77.811 0.822 128.355 o
1 0 6 1187.460 1209.710 7.489 0.936 o
1 0 7 68.820 69.648 0.880 145.843 o
1 0 8 569.914 569.472 4.105 3.784 o
1 0 9 86.824 87.115 1.513 78.047 o
1 0 10 249.008 246.799 2.550 16.056 o
1 0 11 61.283 61.655 1.430 110.091 o
1 0 12 0.183 1.164 0.850 566.162 o
1 0 13 102.314 98.013 2.166 48.266 o
1 0 14 319.408 320.705 3.994 8.824 o
1 0 15 166.959 165.636 3.701 17.962 o
1 0 16 21.169 21.413 2.221 77.804 o
1 0 17 0.710 3.017 2.480 66.780 o
1 0 18 5.702 1.834 2.824 51.311 o
1 0 19 0.681 -2.905 2.905 48.790 o
1 0 20 0.313 6.063 4.655 18.987 o
1 1 0 444.953 471.997 2.729 6.203 o
1 1 1 3380.350 3274.530 14.592 0.143 o
1 1 2 3862.310 3754.510 25.603 0.101 o
1 1 3 653.342 661.252 3.100 3.185 o
1 1 4 638.572 645.046 3.418 3.260 o
1 1 5 223.624 226.464 1.702 21.925 o
1 1 6 204.217 206.608 1.739 24.992 o
1 1 7 338.857 338.833 2.469 10.221 o
1 1 8 251.539 250.360 2.116 17.136 o
1 1 9 84.530 82.909 1.241 94.385 o
1 1 10 235.321 231.251 2.562 17.361 o
1 1 11 10.743 12.751 0.889 431.535 o
1 1 12 48.582 47.035 1.419 129.915 o
1 1 13 36.678 36.469 1.628 120.419 o
1 1 14 16.116 16.164 1.460 172.841 o
1 1 15 24.821 29.334 2.545 59.203 o
1 1 16 28.312 33.331 2.361 66.959 o
1 1 17 0.920 3.598 2.232 82.371 o
1 1 18 20.994 18.505 3.207 38.791 o
1 1 19 15.671 14.876 3.075 42.505 o
1 1 20 13.928 20.037 4.028 25.009 o
1 2 0 4847.640 4717.850 22.180 0.070 o
1 2 1 371.458 388.169 2.022 9.002 o
1 2 2 1010.840 1025.230 4.663 1.373 o
1 2 3 1188.720 1219.670 5.940 0.981 o
1 2 4 313.564 321.034 2.183 11.862 o
1 2 5 578.154 585.353 3.538 3.825 o
1 2 6 581.333 581.169 3.778 3.752 o
1 2 7 201.931 201.516 1.719 25.684 o
1 2 8 77.379 76.387 1.078 114.030 o
1 2 9 8.718 9.418 0.706 663.299 o
1 2 10 19.743 18.506 0.887 372.687 o
1 2 11 206.876 202.122 2.531 20.685 o
1 2 12 235.917 227.367 2.545 17.507 o
1 2 13 85.763 81.404 1.807 67.461 o
1 2 14 16.494 17.891 1.632 140.582 o
1 2 15 95.419 100.744 4.020 20.848 o
1 2 16 26.372 31.635 2.342 68.494 o
1 2 17 12.331 15.626 3.097 42.066 o
1 2 18 11.539 12.326 2.949 46.468 o
1 2 19 6.313 14.137 3.010 44.876 o
1 2 20 8.242 8.985 4.122 24.079 o
1 3 0 37.746 37.684 0.561 367.819 o
1 3 1 33.425 34.206 0.555 415.943 o
1 3 2 1379.150 1415.390 7.658 0.719 o
1 3 3 561.671 570.143 4.012 3.879 o
1 3 4 3.441 3.694 0.434 1780.880 o
1 3 5 431.836 438.115 3.332 6.270 o
1 3 6 260.919 266.155 2.373 15.326 o
1 3 7 87.727 88.350 1.208 91.352 o
1 3 8 129.426 128.030 1.557 49.624 o
1 3 9 4.870 4.553 0.713 724.484 o
1 3 10 23.947 25.362 1.093 252.755 o
1 3 11 164.647 159.209 2.059 31.390 o
1 3 12 48.717 50.306 1.425 127.428 o
1 3 13 81.816 80.024 2.498 46.236 o
1 3 14 32.806 34.513 2.449 61.759 o
1 3 15 24.096 24.636 2.052 88.719 o
1 3 16 30.287 33.053 2.513 59.471 o
1 3 17 6.213 7.008 2.448 67.807 o
1 3 18 4.222 10.520 2.737 54.392 o
1 3 19 16.933 22.700 3.246 37.996 o
1 4 0 641.356 650.518 4.107 3.091 o
1 4 1 407.350 403.861 2.857 7.315 o
1 4 2 629.034 640.344 4.209 3.165 o
1 4 3 134.436 134.861 1.531 47.488 o
1 4 4 11.387 11.102 0.559 868.635 o
1 4 5 26.224 25.819 0.775 382.516 o
1 4 6 45.007 45.047 1.058 190.135 o
1 4 7 51.872 53.105 1.214 147.511 o
1 4 8 67.348 66.357 1.433 102.822 o
1 4 9 49.459 47.075 1.255 149.520 o
1 4 10 212.219 208.196 2.338 20.957 o
1 4 11 398.390 391.998 3.760 6.840 o
1 4 12 65.275 62.581 1.710 86.675 o
1 4 13 7.749 7.534 1.311 226.352 o
1 4 14 5.807 10.283 1.763 128.560 o
1 4 15 16.924 26.393 2.674 55.036 o
1 4 16 17.435 14.047 2.548 61.050 o
1 4 17 7.472 10.178 2.491 65.186 o
1 4 18 3.659 1.095 2.857 50.280 o
1 4 19 11.436 6.916 5.204 15.134 o
1 5 0 47.868 47.331 0.837 223.290 o
1 5 1 82.660 81.654 1.115 103.631 o
1 5 2 742.506 736.786 5.043 2.314 o
1 5 3 193.520 196.098 2.122 24.629 o
1 5 4 103.389 100.032 1.816 56.977 o
1 5 5 35.709 34.521 1.088 215.068 o
1 5 6 16.375 15.950 0.874 404.517 o
1 5 7 48.252 47.239 1.255 151.048 o
1 5 8 25.207 25.405 1.144 233.448 o
1 5 9 71.796 72.240 1.651 83.823 o
1 5 10 97.594 95.060 1.941 56.046 o
1 5 11 4.227 4.741 1.103 324.160 o
1 5 12 59.002 54.718 1.949 77.286 o
1 5 13 74.029 74.030 2.534 47.266 o
1 5 14 2.632 2.046 2.015 100.740 o
1 5 15 32.576 36.491 2.506 59.132 o
1 5 16 19.010 20.435 2.960 45.369 o
1 5 17 6.012 9.157 2.752 53.717 o
1 5 18 7.486 6.225 3.420 34.935 o
1 6 0 73.551 73.168 1.398 97.691 o
1 6 1 96.314 94.763 1.649 65.993 o
1 6 2 27.423 25.643 1.006 273.508 o
1 6 3 167.848 162.263 2.186 29.487 o
1 6 4 47.638 48.283 1.421 130.039 o
1 6 5 24.064 23.921 1.299 195.148 o
1 6 6 9.173 8.878 0.930 416.192 o
1 6 7 19.838 19.743 1.070 279.708 o
1 6 8 46.315 43.271 1.428 133.021 o
1 6 9 108.061 104.039 2.072 48.321 o
1 6 10 52.004 53.125 1.816 89.203 o
1 6 11 52.766 53.510 1.923 81.661 o
1 6 12 18.781 20.420 1.709 127.231 o
1 6 13 24.347 24.744 1.921 99.823 o
1 6 14 15.011 21.110 2.319 72.945 o
1 6 15 5.997 7.821 2.645 58.174 o
1 6 16 9.858 9.796 3.238 38.792 o
1 6 17 5.532 6.700 4.254 22.675 o
1 6 18 2.090 11.554 4.860 17.393 o
1 7 0 0.420 0.781 0.982 424.500 o
1 7 1 69.491 68.933 1.538 93.077 o
1 7 2 111.715 112.466 1.943 49.215 o
1 7 3 109.891 106.607 2.445 39.809 o
1 7 4 30.871 33.153 1.477 146.932 o
1 7 5 75.904 73.917 1.912 68.533 o
1 7 6 2.094 -0.520 1.114 327.566 o
1 7 7 60.994 59.666 2.292 59.598 o
1 7 8 23.516 24.262 1.567 143.261 o
1 7 9 32.460 33.142 1.712 114.982 o
1 7 10 83.901 80.431 2.509 45.514 o
1 7 11 2.637 -0.655 1.459 191.567 o
1 7 12 30.248 29.384 1.983 91.359 o
1 7 13 21.813 18.897 2.327 71.427 o
1 7 14 3.646 4.424 3.373 36.065 o
1 7 15 1.354 -2.181 3.884 27.292 o
1 7 16 22.571 17.540 4.415 20.762 o
1 7 17 10.923 20.651 6.213 10.615 o
1 8 0 1.219 0.527 1.202 283.108 o
1 8 1 0.775 -0.672 1.054 369.064 o
1 8 2 66.114 65.617 1.873 76.135 o
1 8 3 323.149 321.737 3.904 8.861 o
1 8 4 58.955 57.545 1.933 77.654 o
1 8 5 44.361 45.323 1.869 90.998 o
1 8 6 25.018 26.240 1.740 118.180 o
1 8 7 4.420 2.930 2.021 99.683 o
1 8 8 29.893 28.626 1.981 91.753 o
1 8 9 6.785 5.876 1.706 137.618 o
1 8 10 20.814 21.844 2.129 84.255 o
1 8 11 75.683 83.334 3.681 25.656 o
1 8 12 0.529 0.717 1.989 103.929 o
1 8 13 8.363 13.987 2.542 62.366 o
1 8 14 8.464 8.146 3.398 35.340 o
1 8 15 0.092 3.003 3.668 30.591 o
1 9 0 2.557 4.688 1.453 191.523 o
1 9 1 28.175 28.900 1.737 115.943 o
1 9 2 56.944 57.536 2.182 65.642 o
1 9 3 26.892 28.597 1.743 116.090 o
1 9 4 1.505 -0.219 1.607 158.849 o
1 9 5 15.232 16.778 1.854 111.911 o
1 9 6 1.400 2.354 1.621 155.511 o
1 9 7 3.456 5.065 1.914 110.925 o
1 9 8 17.925 18.224 1.912 104.434 o
1 9 9 46.883 50.522 2.428 58.424 o
1 9 10 35.879 40.479 2.472 59.662 o
1 9 11 23.822 23.546 2.642 55.675 o
1 9 12 1.630 0.116 2.525 64.481 o
1 9 13 2.989 2.187 4.201 23.300 o
1 9 14 2.664 6.702 3.915 26.790 o
1 10 0 4.235 4.802 1.791 126.254 o
1 10 1 22.746 27.315 2.134 82.625 o
1 10 2 7.984 13.710 1.990 100.511 o
1 10 3 45.334 47.096 2.359 62.003 o
1 10 4 49.877 49.475 2.474 56.145 o
1 10 5 9.232 14.502 2.123 88.368 o
1 10 6 5.957 4.075 2.285 77.876 o
1 10 7 15.261 12.554 2.277 76.294 o
1 10 8 6.983 11.672 2.656 57.437 o
1 10 9 0.647 1.689 2.453 68.340 o
1 10 10 4.901 2.329 2.716 55.465 o
1 10 11 1.688 3.041 3.368 36.240 o
1 10 12 10.149 16.003 3.556 32.133 o
1 11 0 85.874 87.220 3.906 22.628 o
1 11 1 4.446 5.735 3.057 43.809 o
1 11 2 19.599 24.123 2.907 46.786 o
1 11 3 6.144 7.289 2.627 58.979 o
1 11 4 9.677 8.939 3.466 33.927 o
1 11 5 15.322 11.215 2.812 50.771 o
1 11 6 19.375 19.121 3.004 44.112 o
1 11 7 1.356 -1.329 4.031 25.334 o
1 11 8 5.107 8.777 3.184 40.318 o
1 11 9 5.484 1.254 3.483 33.812 o
1 11 10 5.878 -0.246 5.049 16.127 o
1 12 0 10.132 11.700 3.983 25.722 o
1 12 1 43.408 53.390 4.560 18.817 o
1 12 2 1.887 3.732 3.225 39.488 o
1 12 3 1.801 -3.003 3.003 45.625 o
1 12 4 1.040 5.455 3.772 28.901 o
1 12 5 5.911 18.246 4.528 19.960 o
1 12 6 4.745 1.715 4.723 18.429 o
2 0 0 345.525 348.997 3.073 9.141 o
2 0 1 682.183 698.569 3.977 2.793 o
2 0 2 160.685 164.845 1.375 38.530 o
2 0 3 304.984 309.599 2.379 12.127 o
2 0 4 23.083 23.855 0.655 491.533 o
2 0 5 6.636 6.661 0.385 1750.820 o
2 0 6 949.951 977.156 7.508 1.338 o
2 0 7 80.400 80.781 1.466 86.140 o
2 0 8 54.171 52.466 1.459 117.725 o
2 0 9 31.469 31.234 1.257 187.480 o
2 0 10 27.124 28.211 1.302 186.773 o
2 0 11 11.804 12.825 0.959 375.942 o
2 0 12 24.664 23.957 1.355 181.519 o
2 0 13 0.077 -1.321 1.321 235.893 o
2 0 14 46.523 50.777 2.626 51.182 o
2 0 15 22.943 25.454 2.318 71.140 o
2 0 16 4.052 6.267 2.278 78.456 o
2 0 17 0.175 -0.187 2.578 61.993 o
2 0 18 10.947 14.343 3.418 34.751 o
2 0 19 2.082 10.230 3.234 39.156 o
2 1 0 177.426 171.545 1.501 33.222 o
2 1 1 260.892 256.284 1.870 17.001 o
2 1 2 37.947 38.076 0.688 320.282 o
2 1 3 243.510 250.705 2.108 17.729 o
2 1 4 438.430 445.685 3.461 6.037 o
2 1 5 303.554 304.967 2.662 11.774 o
2 1 6 333.386 334.104 3.107 9.608 o
2 1 7 530.842 534.237 4.401 4.117 o
2 1 8 164.368 164.488 2.257 29.158 o
2 1 9 69.188 70.128 1.725 81.677 o
2 1 10 13.424 12.383 1.075 305.639 o
2 1 11 55.799 54.987 1.669 97.286 o
2 1 12 39.511 36.007 1.565 125.810 o
2 1 13 36.447 38.893 2.064 81.601 o
2 1 14 6.647 7.537 1.850 117.277 o
2 1 15 25.204 29.088 2.476 62.274 o
2 1 16 33.459 40.238 2.736 50.060 o
2 1 17 5.220 6.984 2.588 60.830 o
2 1 18 1.457 -0.646 3.801 28.492 o
2 1 19 9.307 9.319 4.517 20.066 o
2 2 0 2319.950 2335.430 13.457 0.261 o
2 2 1 183.607 181.594 1.602 30.493 o
2 2 2 613.298 620.068 4.205 3.316 o
2 2 3 8.228 8.210 0.532 1046.930 o
2 2 4 9.853 10.425 0.556 917.394 o
2 2 5 364.078 352.553 2.750 8.962 o
2 2 6 329.938 335.116 2.991 9.851 o
2 2 7 248.596 248.466 3.326 13.623 o
2 2 8 29.487 30.857 1.105 229.173 o
2 2 9 25.090 24.737 1.176 224.992 o
2 2 10 74.992 75.794 1.819 72.738 o
2 2 11 17.980 17.508 1.302 207.865 o
2 2 12 14.526 14.308 1.367 197.210 o
2 2 13 27.389 25.230 1.742 116.919 o
2 2 14 51.538 52.503 2.630 50.129 o
2 2 15 36.374 42.510 2.517 57.534 o
2 2 16 31.640 33.201 2.810 48.286 o
2 2 17 32.382 32.097 3.025 42.084 o
2 2 18 7.433 0.403 3.315 37.270 o
2 2 19 0.140 1.366 3.267 38.577 o
2 3 0 20.400 20.207 0.690 504.667 o
2 3 1 939.010 947.571 6.338 1.457 o
2 3 2 795.518 800.067 5.359 2.016 o
2 3 3 143.756 140.376 1.509 44.341 o
2 3 4 24.480 24.318 0.812 376.203 o
2 3 5 163.607 163.217 1.760 34.209 o
2 3 6 178.557 172.275 2.129 27.847 o
2 3 7 171.541 166.623 2.116 29.297 o
2 3 8 98.427 97.281 1.519 68.983 o
2 3 9 136.347 134.287 1.858 41.714 o
2 3 10 75.249 77.273 1.795 73.376 o
2 3 11 35.383 36.243 1.656 118.304 o
2 3 12 4.499 2.587 1.282 243.546 o
2 3 13 61.533 68.398 2.621 47.514 o
2 3 14 6.780 8.217 2.058 95.127 o
2 3 15 51.175 50.387 2.776 45.922 o
2 3 16 7.423 9.611 2.940 47.080 o
2 3 17 0.924 -0.916 2.772 53.572 o
2 3 18 22.224 19.698 3.897 26.494 o
2 3 19 6.773 4.190 4.027 25.280 o
2 4 0 0.299 0.058 0.580 1217.200 o
2 4 1 73.450 71.989 1.170 114.108 o
2 4 2 7.975 8.881 0.687 705.196 o
2 4 3 774.656 786.107 6.043 2.014 o
2 4 4 525.377 519.815 5.179 3.922 o
2 4 5 86.066 83.787 1.433 83.197 o
2 4 6 72.730 70.920 1.283 107.107 o
2 4 7 45.534 46.428 1.562 117.158 o
2 4 8 7.255 5.703 1.051 345.580 o
2 4 9 6.377 6.864 0.987 388.514 o
2 4 10 0.459 -0.622 0.988 420.736 o
2 4 11 54.839 52.606 1.747 92.723 o
2 4 12 85.503 85.503 2.429 46.771 o
2 4 13 18.589 17.808 1.960 99.603 o
2 4 14 25.699 26.510 2.280 72.672 o
2 4 15 25.144 26.025 2.495 61.655 o
2 4 16 17.898 15.123 2.985 44.879 o
2 4 17 0.357 -1.706 2.922 48.242 o
2 4 18 7.041 0.244 3.796 28.465 o
2 5 0 4.993 4.800 0.622 916.847 o
2 5 1 204.329 201.773 2.253 22.436 o
2 5 2 13.965 14.933 0.822 462.149 o
2 5 3 218.718 214.852 2.357 20.041 o
2 5 4 170.053 164.234 2.031 30.443 o
2 5 5 98.613 97.821 1.677 63.435 o
2 5 6 84.054 82.048 1.771 69.519 o
2 5 7 32.773 34.033 1.346 166.139 o
2 5 8 225.288 224.754 3.008 16.450 o
2 5 9 321.836 325.406 3.858 8.917 o
2 5 10 149.131 146.990 2.351 31.543 o
2 5 11 25.315 27.032 1.488 153.510 o
2 5 12 29.964 32.719 1.775 109.724 o
2 5 13 10.261 8.006 1.719 133.429 o
2 5 14 6.790 5.485 2.118 90.177 o
2 5 15 0.828 5.139 2.539 63.633 o
2 5 16 18.916 16.956 3.405 34.660 o
2 5 17 7.728 8.984 3.782 28.584 o
2 5 18 2.663 -0.006 4.161 23.765 o
2 6 0 369.487 365.042 3.555 7.822 o
2 6 1 142.406 139.026 1.775 40.982 o
2 6 2 280.771 265.836 2.817 13.193 o
2 6 3 44.750 45.813 1.398 137.022 o
2 6 4 155.809 149.620 2.167 32.403 o
2 6 5 199.370 194.812 2.389 22.462 o
2 6 6 48.533 46.804 1.659 105.483 o
2 6 7 15.392 15.859 1.404 186.402 o
2 6 8 139.537 132.868 2.362 33.929 o
2 6 9 17.113 18.937 1.382 187.676 o
2 6 10 78.567 78.143 2.462 47.994 o
2 6 11 18.257 23.271 1.752 121.136 o
2 6 12 12.045 10.626 1.690 136.235 o
2 6 13 8.182 10.356 2.408 69.594 o
2 6 14 17.602 18.372 2.908 47.137 o
2 6 15 1.030 3.364 3.216 39.748 o
2 6 16 8.367 7.883 4.975 16.569 o
2 6 17 8.094 17.218 5.108 15.694 o
2 7 0 83.223 80.184 1.782 69.822 o
2 7 1 2.169 1.742 1.015 390.946 o
2 7 2 34.930 35.256 1.297 171.264 o
2 7 3 46.440 46.745 1.640 108.676 o
2 7 4 204.518 208.782 2.867 18.892 o
2 7 5 66.198 64.899 1.790 80.819 o
2 7 6 50.480 52.908 2.007 77.655 o
2 7 7 107.189 103.955 2.878 33.029 o
2 7 8 43.902 45.252 1.996 82.236 o
2 7 9 28.094 25.204 1.955 95.300 o
2 7 10 39.456 40.173 2.179 73.350 o
2 7 11 29.314 31.128 2.149 79.287 o
2 7 12 8.555 9.746 2.190 83.752 o
2 7 13 9.694 10.427 2.608 59.346 o
2 7 14 11.749 14.243 3.840 27.600 o
2 7 15 4.231 7.317 4.038 25.158 o
2 7 16 9.927 27.863 7.301 7.694 o
2 8 0 9.191 11.683 1.485 175.710 o
2 8 1 59.700 59.742 2.181 64.583 o
2 8 2 41.364 43.143 1.860 93.622 o
2 8 3 119.726 116.186 2.942 30.014 o
2 8 4 11.554 10.402 1.408 192.216 o
2 8 5 4.333 3.458 1.576 162.584 o
2 8 6 23.707 24.023 1.677 127.454 o
2 8 7 25.776 27.567 2.046 88.273 o
2 8 8 1.028 3.092 1.777 129.633 o
2 8 9 3.741 4.852 2.252 80.446 o
2 8 10 0.957 1.620 2.537 63.863 o
2 8 11 3.399 5.597 2.965 46.594 o
2 8 12 4.863 6.286 2.687 56.539 o
2 8 13 7.542 3.700 3.009 45.093 o
2 8 14 1.602 1.602 4.996 16.494 o
2 8 15 4.636 1.339 6.467 9.840 o
2 9 0 2.404 2.705 1.636 152.142 o
2 9 1 87.399 92.815 2.920 35.370 o
2 9 2 27.822 29.948 2.101 83.167 o
2 9 3 15.713 18.276 2.039 93.221 o
2 9 4 13.362 12.487 2.018 96.592 o
2 9 5 35.407 34.929 2.327 67.055 o
2 9 6 49.647 54.058 3.580 29.253 o
2 9 7 36.597 39.664 2.401 62.759 o
2 9 8 0.103 -1.560 2.513 65.242 o
2 9 9 13.008 9.791 3.063 43.118 o
2 9 10 9.014 12.701 2.723 54.521 o
2 9 11 6.698 11.942 2.860 49.658 o
2 9 12 11.832 16.697 3.046 43.453 o
2 9 13 3.195 9.578 4.846 17.490 o
2 10 0 10.970 14.164 2.385 70.258 o
2 10 1 5.311 3.765 2.222 82.430 o
2 10 2 0.201 3.782 2.174 86.845 o
2 10 3 27.921 26.169 2.576 57.685 o
2 10 4 22.191 21.098 2.998 44.010 o
2 10 5 11.173 11.886 2.791 51.784 o
2 10 6 16.453 19.278 3.280 37.337 o
2 10 7 35.047 41.359 3.516 31.343 o
2 10 8 7.135 8.133 3.962 26.080 o
2 10 9 5.245 0.436 3.718 29.704 o
2 10 10 3.346 3.599 4.490 20.389 o
2 10 11 11.538 29.196 7.336 7.616 o
2 11 0 0.021 3.081 4.666 18.911 o
2 11 1 4.863 3.119 3.096 42.754 o
2 11 2 17.746 16.712 3.459 33.648 o
2 11 3 12.388 20.136 4.695 18.502 o
2 11 4 5.272 7.938 3.525 32.941 o
2 11 5 2.114 5.219 3.774 28.850 o
2 11 6 13.280 13.779 3.628 30.824 o
2 11 7 0.252 -0.659 3.875 27.429 o
2 11 8 10.069 21.556 4.633 19.012 o
2 12 0 4.575 5.971 3.827 28.003 o
2 12 1 0.347 2.958 3.993 25.809 o
2 12 2 1.491 2.706 6.718 9.123 o
2 12 3 3.494 2.158 5.643 12.922 o
2 12 4 3.603 15.255 6.273 10.443 o
3 0 1 26.548 26.795 0.934 302.541 o
3 0 2 3.879 3.267 0.621 956.336 o
3 0 3 44.271 44.943 1.145 175.977 o
3 0 4 3.355 4.576 0.749 678.533 o
3 0 5 2.889 2.780 0.757 677.437 o
3 0 6 5.062 5.282 0.931 442.232 o
3 0 7 99.518 99.483 2.036 52.132 o
3 0 8 18.267 17.811 1.287 211.569 o
3 0 9 16.392 19.187 1.450 173.199 o
3 0 10 172.230 171.931 2.993 21.946 o
3 0 11 0.296 1.325 1.398 210.088 o
3 0 12 11.070 11.203 1.607 150.330 o
3 0 13 8.519 8.388 1.816 120.692 o
3 0 14 2.921 1.653 1.859 118.194 o
3 0 15 27.516 28.742 2.775 50.087 o
3 0 16 27.248 21.826 3.202 38.457 o
3 0 17 0.268 -2.118 3.693 30.196 o
3 0 18 2.557 4.174 4.571 19.682 o
3 1 0 100.136 102.254 1.492 67.891 o
3 1 1 136.849 138.819 1.709 43.380 o
3 1 2 488.338 486.020 3.799 4.979 o
3 1 3 249.234 247.128 2.644 15.739 o
3 1 4 51.441 50.903 1.247 145.342 o
3 1 5 219.175 215.306 2.271 20.376 o
3 1 6 40.340 40.246 1.172 182.176 o
3 1 7 3.027 5.117 0.881 501.333 o
3 1 8 71.378 65.907 1.490 95.945 o
3 1 9 87.711 84.658 2.076 56.549 o
3 1 10 11.209 12.777 1.794 121.652 o
3 1 11 1.976 1.381 1.515 177.829 o
3 1 12 32.909 34.497 1.874 98.412 o
3 1 13 13.554 14.198 1.836 115.212 o
3 1 14 0.450 -1.993 1.993 103.628 o
3 1 15 5.204 5.087 2.472 66.704 o
3 1 16 6.559 8.945 3.203 39.778 o
3 1 17 21.447 26.015 3.137 40.243 o
3 1 18 3.368 10.984 4.235 22.871 o
3 2 0 10.202 9.890 0.891 440.857 o
3 2 1 47.945 48.432 1.042 183.460 o
3 2 2 114.180 113.062 1.633 55.718 o
3 2 3 17.441 18.673 0.851 407.359 o
3 2 4 254.455 250.769 2.594 15.489 o
3 2 5 31.234 32.275 1.113 221.477 o
3 2 6 282.162 277.277 2.828 12.858 o
3 2 7 19.096 22.154 1.182 237.764 o
3 2 8 11.194 10.158 1.031 338.356 o
3 2 9 107.839 107.406 2.420 40.566 o
3 2 10 41.511 44.906 1.896 90.354 o
3 2 11 128.095 122.735 2.588 33.314 o
3 2 12 2.948 3.845 1.644 150.315 o
3 2 13 50.061 54.307 2.520 53.953 o
3 2 14 10.816 9.858 2.090 91.265 o
3 2 15 6.476 3.391 3.604 31.543 o
3 2 16 0.696 3.361 2.788 52.888 o
3 2 17 10.637 9.782 4.155 23.659 o
3 2 18 15.998 13.687 4.073 24.494 o
3 3 0 81.006 79.969 1.788 70.586 o
3 3 1 31.521 31.016 1.021 248.305 o
3 3 2 30.495 29.834 1.193 204.960 o
3 3 3 103.785 104.148 1.886 54.209 o
3 3 4 94.038 94.422 1.729 64.267 o
3 3 5 293.565 287.621 3.019 11.787 o
3 3 6 86.406 89.780 1.705 69.440 o
3 3 7 313.026 306.299 3.687 9.647 o
3 3 8 36.328 34.199 1.559 129.917 o
3 3 9 49.235 50.349 1.915 84.371 o
3 3 10 15.828 15.816 1.772 121.690 o
3 3 11 12.876 10.464 1.451 180.733 o
3 3 12 2.277 3.799 1.803 125.437 o
3 3 13 1.138 4.581 2.065 96.007 o
3 3 14 10.246 13.320 2.338 73.230 o
3 3 15 51.024 51.304 5.523 12.970 o
3 3 16 12.653 6.321 2.820 50.840 o
3 3 17 10.922 6.101 3.294 37.530 o
3 3 18 1.815 1.500 9.091 4.983 o
3 4 0 56.731 55.192 1.601 102.002 o
3 4 1 5.927 6.094 0.885 479.137 o
3 4 2 58.276 55.407 1.442 114.430 o
3 4 3 21.283 21.293 1.166 239.305 o
3 4 4 9.207 9.290 1.070 323.670 o
3 4 5 88.055 88.491 1.835 64.063 o
3 4 6 34.531 37.288 1.399 152.950 o
3 4 7 61.316 65.519 1.983 72.425 o
3 4 8 362.320 345.247 3.731 7.974 o
3 4 9 7.578 6.928 1.266 242.274 o
3 4 10 7.240 5.611 1.588 157.812 o
3 4 11 4.440 1.582 1.643 150.183 o
3 4 12 12.168 15.355 1.948 103.187 o
3 4 13 2.972 3.611 2.040 98.074 o
3 4 14 7.960 4.707 2.458 67.165 o
3 4 15 2.198 1.784 3.171 40.866 o
3 4 16 13.255 15.587 3.864 27.205 o
3 4 17 25.237 25.525 4.299 21.757 o
3 5 0 77.109 73.350 1.776 74.358 o
3 5 1 45.297 45.355 1.408 135.423 o
3 5 2 33.560 34.102 1.301 173.340 o
3 5 3 8.802 9.325 0.965 390.551 o
3 5 4 384.325 378.507 3.853 7.114 o
3 5 5 501.937 485.871 4.835 4.372 o
3 5 6 57.375 61.191 2.198 64.286 o
3 5 7 86.112 85.383 2.159 54.278 o
3 5 8 5.376 6.474 1.478 182.513 o
3 5 9 7.909 7.776 1.736 132.014 o
3 5 10 35.927 39.444 2.041 83.248 o
3 5 11 6.561 4.372 2.065 94.968 o
3 5 12 17.665 15.572 2.025 94.294 o
3 5 13 2.410 3.457 3.047 44.221 o
3 5 14 4.371 9.934 2.866 49.652 o
3 5 15 11.887 18.259 5.667 12.747 o
3 5 16 5.231 12.712 4.369 21.469 o
3 6 0 35.471 31.360 1.289 174.756 o
3 6 1 16.814 17.487 1.222 233.803 o
3 6 2 58.870 59.034 1.797 85.512 o
3 6 3 4.941 7.114 1.100 321.039 o
3 6 4 169.415 165.816 2.735 24.381 o
3 6 5 15.589 16.942 1.530 159.108 o
3 6 6 137.794 131.910 3.216 24.554 o
3 6 7 12.906 13.917 1.786 121.729 o
3 6 8 73.920 68.277 2.636 45.073 o
3 6 9 78.563 78.332 2.872 38.240 o
3 6 10 28.725 33.029 2.377 66.110 o
3 6 11 2.735 2.148 2.036 98.696 o
3 6 12 3.934 1.970 2.588 61.150 o
3 6 13 1.674 3.459 3.003 45.556 o
3 6 14 10.476 7.081 5.206 15.127 o
3 6 15 5.293 11.421 3.631 31.027 o
3 7 0 70.212 70.349 2.640 45.409 o
3 7 1 43.227 41.384 1.988 83.822 o
3 7 2 31.622 31.663 1.671 120.644 o
3 7 3 49.623 49.698 2.031 77.134 o
3 7 4 63.961 63.451 2.312 57.651 o
3 7 5 24.099 26.849 1.798 111.938 o
3 7 6 41.943 43.103 2.116 75.822 o
3 7 7 8.363 8.986 1.870 113.992 o
3 7 8 69.841 71.229 2.715 43.455 o
3 7 9 37.922 43.814 2.543 56.137 o
3 7 10 12.703 15.438 2.699 55.039 o
3 7 11 15.972 16.160 2.448 65.999 o
3 7 12 0.499 -0.152 2.700 56.481 o
3 7 13 1.651 8.579 3.314 37.338 o
3 7 14 17.028 14.700 3.663 30.131 o
3 8 0 0.083 1.468 1.949 108.223 o
3 8 1 42.354 43.732 2.546 55.292 o
3 8 2 18.355 14.210 2.096 88.341 o
3 8 3 50.724 53.530 3.127 37.214 o
3 8 4 29.413 29.393 2.516 59.794 o
3 8 5 19.846 18.599 2.232 77.718 o
3 8 6 5.494 6.336 2.044 96.857 o
3 8 7 48.272 51.829 2.748 47.043 o
3 8 8 9.763 13.089 3.118 41.706 o
3 8 9 4.762 7.987 2.413 69.856 o
3 8 10 2.906 1.666 2.658 58.046 o
3 8 11 1.257 0.962 4.416 21.108 o
3 8 12 23.630 22.124 3.795 27.823 o
3 8 13 5.037 9.584 4.506 20.203 o
3 9 0 6.925 5.880 2.692 56.171 o
3 9 1 16.266 16.981 2.459 65.318 o
3 9 2 20.302 23.218 3.177 39.404 o
3 9 3 58.445 64.677 3.322 32.464 o
3 9 4 4.192 0.506 2.584 61.354 o
3 9 5 19.742 16.776 3.266 37.559 o
3 9 6 3.569 8.738 3.068 43.456 o
3 9 7 24.437 26.680 3.301 36.307 o
3 9 8 8.564 10.478 3.195 39.862 o
3 9 9 66.920 72.161 3.958 23.291 o
3 9 10 6.085 5.882 3.297 37.635 o
3 9 11 5.824 15.648 3.679 30.166 o
3 10 0 2.025 -0.303 2.685 57.027 o
3 10 1 19.474 18.661 3.137 40.568 o
3 10 2 3.352 3.808 2.926 47.882 o
3 10 3 5.557 14.069 3.138 41.358 o
3 10 4 22.062 28.303 3.255 37.382 o
3 10 5 11.434 11.521 3.237 38.702 o
3 10 6 0.777 6.606 4.451 20.764 o
3 10 7 15.469 12.606 7.012 8.343 o
3 10 8 0.766 3.948 5.031 16.261 o
3 10 9 9.789 6.960 9.365 4.691 o
3 11 0 6.476 -3.901 3.901 26.972 o
3 11 1 9.641 19.983 4.226 22.824 o
3 11 2 7.417 7.138 3.573 32.020 o
3 11 3 4.086 9.004 4.291 22.282 o
3 11 4 2.987 4.108 3.590 31.863 o
3 11 5 3.980 5.888 4.981 16.566 o
4 0 0 34.270 33.172 1.869 98.494 o
4 0 1 185.210 185.301 2.533 23.379 o
4 0 2 96.084 95.783 1.896 57.801 o
4 0 3 2.998 3.841 0.961 427.361 o
4 0 4 56.219 53.597 1.624 101.023 o
4 0 5 39.773 40.596 1.526 128.370 o
4 0 6 147.326 141.232 2.215 33.887 o
4 0 7 4.989 3.882 1.401 203.786 o
4 0 8 9.988 12.701 1.579 155.524 o
4 0 9 73.027 78.559 2.650 44.018 o
4 0 10 29.649 32.897 1.951 93.496 o
4 0 11 35.887 38.277 2.093 79.926 o
4 0 12 0.347 0.183 1.908 113.083 o
4 0 13 0.045 0.611 2.841 51.037 o
4 0 14 6.269 9.988 2.810 51.520 o
4 0 15 1.362 6.988 2.984 46.047 o
4 0 16 1.174 8.744 3.470 34.076 o
4 1 0 13.069 14.053 1.100 292.481 o
4 1 1 18.704 18.653 1.214 231.600 o
4 1 2 61.519 61.435 1.556 99.962 o
4 1 3 75.908 75.267 2.003 64.459 o
4 1 4 70.020 73.522 1.635 85.352 o
4 1 5 382.359 380.067 3.679 7.299 o
4 1 6 179.968 178.064 2.399 25.233 o
4 1 7 68.821 70.703 2.209 59.302 o
4 1 8 74.673 76.617 2.291 54.151 o
4 1 9 9.867 12.853 1.687 137.261 o
4 1 10 5.489 4.694 1.652 147.396 o
4 1 11 7.983 9.546 1.978 102.305 o
4 1 12 32.202 30.714 2.310 69.116 o
4 1 13 6.563 4.959 2.669 57.227 o
4 1 14 13.758 13.898 2.623 58.150 o
4 1 15 17.432 14.934 3.818 27.761 o
4 1 16 19.540 23.505 4.240 22.476 o
4 2 0 7.887 8.803 0.998 372.404 o
4 2 1 162.796 157.735 2.186 30.527 o
4 2 2 27.446 28.977 1.146 224.138 o
4 2 3 247.218 240.403 2.505 16.496 o
4 2 4 64.139 67.484 1.862 77.192 o
4 2 5 22.935 22.557 1.129 246.485 o
4 2 6 13.675 12.126 1.103 291.821 o
4 2 7 109.747 108.724 2.227 43.933 o
4 2 8 140.476 139.744 2.869 27.392 o
4 2 9 22.232 27.939 1.837 108.342 o
4 2 10 55.987 61.463 2.683 47.135 o
4 2 11 3.341 2.692 1.908 111.955 o
4 2 12 6.767 7.428 2.183 84.787 o
4 2 13 3.762 5.802 3.613 31.420 o
4 2 14 8.157 7.379 3.210 39.567 o
4 2 15 3.825 6.895 3.592 31.773 o
4 2 16 11.704 15.028 4.327 21.785 o
4 3 0 44.407 41.743 1.468 130.760 o
4 3 1 28.094 28.367 1.347 175.698 o
4 3 2 1.425 2.303 1.035 377.232 o
4 3 3 115.682 111.296 2.405 39.081 o
4 3 4 10.857 11.983 1.363 204.106 o
4 3 5 24.293 23.441 1.517 151.185 o
4 3 6 4.202 6.075 1.353 217.904 o
4 3 7 209.446 210.106 3.220 16.878 o
4 3 8 35.735 40.595 1.967 88.353 o
4 3 9 12.083 14.947 2.311 74.483 o
4 3 10 103.331 97.088 3.194 29.287 o
4 3 11 3.326 5.578 2.103 92.060 o
4 3 12 12.239 13.335 3.016 44.404 o
4 3 13 4.090 3.113 2.647 58.399 o
4 3 14 7.362 12.911 3.273 38.019 o
4 3 15 19.620 22.971 5.387 14.030 o
4 3 16 2.209 5.833 4.539 19.957 o
4 4 0 0.469 -0.739 1.312 238.889 o
4 4 1 11.223 12.319 1.491 172.366 o
4 4 2 61.946 62.657 2.108 66.727 o
4 4 3 11.271 11.884 1.256 236.312 o
4 4 4 6.481 6.208 1.294 234.403 o
4 4 5 55.464 55.200 1.867 83.617 o
4 4 6 190.060 180.001 3.325 18.374 o
4 4 7 53.438 54.118 2.294 62.085 o
4 4 8 25.190 28.847 2.768 50.593 o
4 4 9 2.641 5.131 1.946 107.566 o
4 4 10 1.378 1.727 2.134 90.156 o
4 4 11 38.077 45.597 3.039 40.674 o
4 4 12 3.319 -0.415 2.416 70.275 o
4 4 13 14.069 10.317 3.241 38.525 o
4 4 14 18.033 18.596 3.656 30.157 o
4 4 15 14.393 13.232 4.079 24.450 o
4 5 0 25.874 28.338 1.723 119.038 o
4 5 1 43.139 43.169 1.925 87.841 o
4 5 2 112.395 109.262 2.640 35.763 o
4 5 3 9.312 8.797 1.604 152.685 o
4 5 4 6.747 5.583 1.468 184.039 o
4 5 5 3.874 5.209 1.584 160.658 o
4 5 6 34.686 36.654 2.211 73.313 o
4 5 7 4.580 6.007 1.774 128.340 o
4 5 8 61.270 60.008 2.808 43.105 o
4 5 9 19.295 21.257 2.303 73.134 o
4 5 10 5.296 7.535 2.843 50.496 o
4 5 11 18.581 13.343 2.523 62.138 o
4 5 12 6.370 8.804 2.991 45.559 o
4 5 13 9.946 11.080 2.994 45.221 o
4 5 14 5.804 7.132 3.757 29.015 o
4 6 0 3.810 3.653 1.838 120.284 o
4 6 1 11.255 9.121 1.769 125.646 o
4 6 2 28.115 31.064 1.957 93.947 o
4 6 3 24.366 22.085 1.929 99.630 o
4 6 4 28.756 31.106 2.039 87.219 o
4 6 5 56.158 56.498 2.519 52.663 o
4 6 6 15.627 16.350 2.104 88.167 o
4 6 7 32.831 32.720 2.292 69.693 o
4 6 8 0.563 0.340 2.094 93.827 o
4 6 9 2.641 3.326 2.633 59.109 o
4 6 10 1.833 3.405 2.600 60.708 o
4 6 11 2.595 5.471 2.706 55.933 o
4 6 12 18.677 20.141 3.578 31.409 o
4 6 13 4.943 1.107 4.465 20.619 o
4 7 0 3.532 2.784 1.944 107.891 o
4 7 1 17.453 22.781 2.435 65.989 o
4 7 2 11.658 9.719 2.037 95.701 o
4 7 3 43.147 42.193 2.521 56.240 o
4 7 4 23.689 24.418 2.368 68.297 o
4 7 5 29.488 29.233 2.555 58.117 o
4 7 6 38.749 36.184 3.029 41.270 o
4 7 7 2.613 2.398 2.735 54.870 o
4 7 8 12.879 15.513 2.838 49.891 o
4 7 9 29.715 34.455 3.449 32.933 o
4 7 10 1.668 8.421 4.100 24.433 o
4 7 11 17.667 26.196 3.392 34.772 o
4 7 12 6.196 2.776 3.408 35.274 o
4 8 0 15.862 17.807 3.260 37.846 o
4 8 1 4.767 5.610 3.389 35.673 o
4 8 2 0.343 -1.609 2.986 46.192 o
4 8 3 0.481 1.748 2.435 69.348 o
4 8 4 1.673 0.907 2.983 46.199 o
4 8 5 0.496 0.610 3.062 43.917 o
4 8 6 2.348 3.669 3.187 40.431 o
4 8 7 106.173 113.327 6.842 8.055 o
4 8 8 22.665 23.769 3.886 26.582 o
4 8 9 1.733 13.499 4.006 25.554 o
4 8 10 4.081 15.227 6.685 9.197 o
4 9 0 0.777 1.251 2.931 47.882 o
4 9 1 0.400 -0.856 2.633 59.403 o
4 9 2 4.573 8.142 2.669 57.247 o
4 9 3 0.035 -1.150 3.110 42.580 o
4 9 4 15.232 23.905 4.108 23.998 o
4 9 5 8.726 11.712 3.167 40.528 o
4 9 6 63.906 65.988 5.074 14.939 o
4 9 7 3.678 5.873 4.146 23.885 o
4 9 8 3.489 3.861 4.396 21.271 o
4 10 0 3.624 4.332 3.405 35.379 o
4 10 1 1.605 1.924 4.195 23.383 o
4 10 2 0.517 9.730 4.059 24.934 o
4 10 3 16.196 13.477 4.426 20.784 o
4 10 4 8.357 12.041 4.080 24.556 o
5 0 1 1.654 -0.104 1.466 190.476 o
5 0 2 2.995 1.953 1.505 179.274 o
5 0 3 47.158 54.654 2.083 74.146 o
5 0 4 552.819 546.433 5.443 3.548 o
5 0 5 132.521 141.794 2.911 27.658 o
5 0 6 25.326 27.413 1.987 93.195 o
5 0 7 1.965 3.955 1.934 109.267 o
5 0 8 34.232 40.292 2.509 58.393 o
5 0 9 11.016 12.962 2.393 69.909 o
5 0 10 29.613 26.634 2.974 43.898 o
5 0 11 1.343 -1.783 2.614 60.187 o
5 0 12 12.996 13.965 3.572 31.803 o
5 0 13 12.294 8.522 3.328 36.677 o
5 0 14 1.308 1.638 6.299 10.378 o
5 1 0 195.188 184.681 3.068 19.309 o
5 1 1 9.245 10.847 1.492 174.433 o
5 1 2 87.441 90.737 2.474 44.751 o
5 1 3 0.334 1.290 1.616 157.220 o
5 1 4 34.767 35.752 1.746 109.219 o
5 1 5 0.238 2.380 1.820 123.908 o
5 1 6 6.023 5.353 1.865 115.907 o
5 1 7 4.153 3.036 2.683 56.869 o
5 1 8 90.865 91.250 3.324 28.865 o
5 1 9 63.344 67.422 3.434 30.217 o
5 1 10 52.496 52.457 3.531 29.874 o
5 1 11 23.689 30.003 2.946 45.031 o
5 1 12 2.737 5.497 3.249 38.859 o
5 1 13 0.432 2.460 3.917 26.829 o
5 1 14 0.543 4.848 7.105 8.157 o
5 2 0 6.271 7.685 1.718 135.485 o
5 2 1 14.577 16.260 1.808 117.633 o
5 2 2 82.155 80.983 2.703 41.174 o
5 2 3 50.879 51.198 2.068 74.335 o
5 2 4 16.161 15.661 1.813 116.575 o
5 2 5 11.399 14.647 1.813 118.697 o
5 2 6 99.548 96.954 3.780 22.907 o
5 2 7 36.250 37.632 2.406 62.790 o
5 2 8 13.371 15.400 2.462 65.656 o
5 2 9 9.589 7.897 2.244 79.821 o
5 2 10 13.229 8.361 2.717 54.563 o
5 2 11 7.982 9.566 2.624 58.863 o
5 2 12 0.096 0.876 3.006 45.570 o
5 2 13 0.147 7.647 3.886 27.227 o
5 3 0 58.523 61.996 2.410 55.451 o
5 3 1 44.389 47.610 2.220 68.780 o
5 3 2 68.470 74.056 2.656 44.957 o
5 3 3 30.728 36.513 2.149 78.143 o
5 3 4 29.784 29.838 2.013 89.072 o
5 3 5 68.773 68.994 2.594 46.986 o
5 3 6 1.413 3.553 1.995 102.882 o
5 3 7 14.980 12.922 2.190 82.234 o
5 3 8 8.717 3.982 2.647 58.035 o
5 3 9 32.653 32.673 3.941 25.456 o
5 3 10 3.300 3.068 2.630 59.205 o
5 3 11 5.637 5.549 2.914 48.102 o
5 3 12 12.040 11.160 4.182 23.332 o
5 3 13 15.137 17.210 4.476 20.317 o
5 4 0 48.491 51.180 2.350 61.210 o
5 4 1 44.749 47.035 2.259 66.817 o
5 4 2 16.644 17.710 1.934 102.787 o
5 4 3 10.245 9.515 2.233 80.363 o
5 4 4 58.508 62.663 2.613 48.725 o
5 4 5 13.534 21.087 2.172 82.949 o
5 4 6 39.626 46.421 2.821 46.317 o
5 4 7 17.895 20.157 2.422 66.797 o
5 4 8 0.335 7.243 2.909 48.488 o
5 4 9 29.226 30.233 3.214 37.803 o
5 4 10 2.925 4.044 3.457 34.359 o
5 4 11 2.739 4.659 3.206 39.911 o
5 4 12 9.452 9.396 4.340 21.727 o
5 5 0 2.837 6.506 1.909 111.547 o
5 5 1 5.095 7.708 1.959 105.278 o
5 5 2 19.704 20.501 2.112 85.965 o
5 5 3 24.276 22.190 2.268 74.146 o
5 5 4 10.925 10.494 2.269 77.718 o
5 5 5 7.676 11.080 2.375 71.524 o
5 5 6 7.647 10.005 2.547 62.410 o
5 5 7 13.391 18.734 2.940 46.405 o
5 5 8 0.325 -1.947 3.013 45.363 o
5 5 9 3.489 3.405 3.159 41.097 o
5 5 10 7.295 9.588 3.746 29.134 o
5 5 11 4.526 9.337 4.376 21.421 o
5 6 0 2.424 -0.140 2.199 84.835 o
5 6 1 19.391 16.846 2.645 56.479 o
5 6 2 8.885 8.297 2.700 55.611 o
5 6 3 6.898 7.850 2.760 53.422 o
5 6 4 0.072 1.751 2.733 55.103 o
5 6 5 0.460 -0.584 3.477 34.073 o
5 6 6 11.754 14.005 3.124 41.446 o
5 6 7 3.382 4.224 3.611 31.492 o
5 6 8 59.363 57.936 4.202 21.413 o
5 6 9 6.398 -1.902 4.003 25.622 o
5 6 10 5.234 4.030 4.229 22.957 o
5 7 0 16.638 14.327 2.931 46.617 o
5 7 1 2.133 7.812 3.100 42.647 o
5 7 2 1.061 1.222 2.674 57.522 o
5 7 3 6.630 1.081 2.808 51.836 o
5 7 4 9.003 6.969 2.940 47.061 o
5 7 5 30.305 31.149 3.393 34.038 o
5 7 6 13.839 13.375 2.972 45.598 o
5 7 7 2.842 0.786 3.275 38.317 o
5 7 8 1.235 1.417 6.025 11.345 o
5 8 0 1.103 3.366 3.422 35.114 o
5 8 1 6.530 5.712 3.190 40.160 o
5 8 2 11.004 10.025 3.187 39.977 o
5 8 3 1.935 -0.644 3.301 37.759 o
5 8 4 4.080 -0.789 4.858 17.435 o
5 8 5 14.921 7.719 4.780 17.887 o
6 0 0 2.124 -1.531 4.065 24.902 o
6 0 1 5.815 8.272 2.441 68.136 o
6 0 2 0.024 0.039 2.556 63.039 o
6 0 3 9.397 14.809 3.194 39.770 o
6 0 4 6.067 7.036 3.620 31.242 o
6 0 5 0.319 1.480 3.102 42.780 o
6 0 6 2.847 4.780 3.122 42.073 o
6 0 7 0.748 2.245 3.179 40.717 o
6 0 8 0.559 9.265 3.499 33.536 o
6 0 9 7.112 11.282 4.282 22.330 o
6 0 10 54.314 46.727 5.002 15.660 o
6 1 0 0.463 2.412 2.379 72.629 o
6 1 1 14.199 11.449 2.366 71.103 o
6 1 2 9.904 7.322 2.523 63.497 o
6 1 3 33.343 32.664 2.768 49.480 o
6 1 4 3.277 4.391 3.050 44.078 o
6 1 5 0.393 6.295 2.799 52.385 o
6 1 6 2.781 5.617 2.736 54.700 o
6 1 7 0.722 -2.514 3.865 27.571 o
6 1 8 3.090 0.652 3.659 30.705 o
6 1 9 1.369 9.073 3.750 29.196 o
6 1 10 23.342 31.621 12.650 2.567 o
6 2 0 2.456 0.736 2.831 51.252 o
6 2 1 29.054 26.857 2.420 64.457 o
6 2 2 9.055 12.305 2.417 68.869 o
6 2 3 11.372 12.424 2.623 58.441 o
6 2 4 18.739 19.544 2.828 49.598 o
6 2 5 8.416 8.728 3.573 31.974 o
6 2 6 14.374 15.379 2.970 45.558 o
6 2 7 1.030 2.368 4.236 22.932 o
6 2 8 11.899 9.506 4.950 16.709 o
6 2 9 1.299 6.334 4.235 22.922 o
6 3 0 2.301 2.161 2.663 57.889 o
6 3 1 17.325 20.448 2.648 56.379 o
6 3 2 6.437 3.090 2.832 50.926 o
6 3 3 7.965 8.994 2.622 58.968 o
6 3 4 0.605 -0.916 3.131 41.991 o
6 3 5 1.899 8.027 2.976 46.251 o
6 3 6 2.864 -0.083 3.498 33.615 o
6 3 7 0.266 2.224 3.335 36.995 o
6 3 8 10.117 10.442 4.566 19.630 o
6 4 0 4.461 4.332 2.703 55.945 o
6 4 1 9.971 9.948 2.750 53.479 o
6 4 2 14.373 15.733 3.159 40.377 o
6 4 3 18.657 16.528 3.071 42.398 o
6 4 4 15.823 17.097 3.260 37.854 o
6 4 5 0.162 -2.911 2.911 48.603 o
6 4 6 3.088 0.880 4.404 21.211 o
6 4 7 26.156 27.164 4.035 24.576 o
6 5 0 0.143 5.623 3.409 35.377 o
6 5 1 6.171 9.287 3.109 42.208 o
6 5 2 4.858 8.244 2.953 46.836 o
6 5 3 12.253 18.710 3.171 40.099 o
6 5 4 2.444 -0.619 3.883 27.291 o
6 5 5 1.334 1.096 4.357 21.683 o
6 5 6 14.299 1.142 4.582 19.499 o
6 6 0 15.176 9.427 4.429 20.792 o
6 6 1 4.168 6.286 3.736 29.380 o
6 6 2 0.985 1.871 4.741 18.318 o
