# Supplementary material for: 2-(4-Hy­droxy­phen­yl)acetamide
Source: IUCrdata. 2025 Nov 14;10(Pt 11):x251007. doi: 10.1107/S2414314625010077 (PMC12810314; doi:10.1107/S2414314625010077)
Supplement: Supplementary file 3 [file x-10-x251007-sup3.mol]

 
  WebMO

 20 20  0        0              1 V2000
   -1.6685   -0.0808   -0.9629 C   0  0  0  0  0  0  0  0  0  0  0  0
   -0.2054   -0.0592   -0.5820 C   0  0  0  0  0  0  0  0  0  0  0  0
    0.5192    1.1316   -0.5852 C   0  0  0  0  0  0  0  0  0  0  0  0
    1.8535    1.1691   -0.2357 C   0  0  0  0  0  0  0  0  0  0  0  0
    2.5031   -0.0028    0.1265 C   0  0  0  0  0  0  0  0  0  0  0  0
    1.8070   -1.1980    0.1330 C   0  0  0  0  0  0  0  0  0  0  0  0
    0.4653   -1.2170   -0.2222 C   0  0  0  0  0  0  0  0  0  0  0  0
   -0.0579   -2.1577   -0.2177 H   0  0  0  0  0  0  0  0  0  0  0  0
    2.3036   -2.1140    0.4053 H   0  0  0  0  0  0  0  0  0  0  0  0
    3.8085    0.0836    0.4579 O   0  0  0  0  0  0  0  0  0  0  0  0
    4.1631   -0.7621    0.6674 H   0  0  0  0  0  0  0  0  0  0  0  0
    2.4046    2.0912   -0.2450 H   0  0  0  0  0  0  0  0  0  0  0  0
    0.0312    2.0481   -0.8700 H   0  0  0  0  0  0  0  0  0  0  0  0
   -2.6973    0.2510    0.1166 C   0  0  0  0  0  0  0  0  0  0  0  0
   -2.2644    0.3067    1.3946 N   0  0  0  0  0  0  0  0  0  0  0  0
   -2.9229    0.5435    2.0999 H   0  0  0  0  0  0  0  0  0  0  0  0
   -1.3038    0.2402    1.6288 H   0  0  0  0  0  0  0  0  0  0  0  0
   -3.8431    0.4197   -0.1811 O   0  0  0  0  0  0  0  0  0  0  0  0
   -1.8657    0.6112   -1.7729 H   0  0  0  0  0  0  0  0  0  0  0  0
   -1.9479   -1.0622   -1.3321 H   0  0  0  0  0  0  0  0  0  0  0  0
  4  3  2  0
  3  2  1  0
  2  7  2  0
  7  6  1  0
  4  5  1  0
  5  6  2  0
  4 12  1  0
  3 13  1  0
  2  1  1  0
  7  8  1  0
  6  9  1  0
  5 10  1  0
  1 14  1  0
 14 18  2  0
 14 15  1  0
 15 16  1  0
 15 17  1  0
 10 11  1  0
  1 19  1  0
  1 20  1  0
M  END
